# Supplementary material for: Comparative analysis of Cd-responsive maize and rice transcriptomes highlights Cd co-modulated orthologs
Source: BMC Genomics. 2018 Sep 26;19:709. doi: 10.1186/s12864-018-5109-8 (PMC6158873; doi:10.1186/s12864-018-5109-8)
Supplement: Supplementary file 1 — Table S1. RNAseq information of maize roots under Cd stress. (XLSX 9 kb) [file 12864_2018_5109_MOESM1_ESM.xlsx]

## Sheet: S1. Maize-Cd RNAseq data
Table S1. RNAseq information of maize roots under Cd stress.
SampleID	Reads (M)	Clean bases (G)	GC%	Q20(%)	Q30(%)	sample information	R2
ck0h-1	32.594	6.58335	58.48	89.52	82.29	root, untreated 0 hour, replicate 1	0.986
ck0h-2	29.3885	5.93584	57.79	89.6	82.31	root, untreated 0 hour, replicate 2
ck1h-1	33.7142	6.80964	57.63	89.62	82.36	root, untreated 1 hour, replicate 1	0.989
ck1h-2	32.1203	6.48773	56.98	87.08	80.23	root, untreated 1 hour, replicate 2
Cd1h-1	32.662	6.59707	58.29	89.7	82.49	root, 100 µM Cd treated 1 hour, replicate 1	0.986
Cd1h-2	31.1803	6.29785	57.85	89.41	82.17	root, 100 µM Cd treated 1 hour, replicate 2
