# Supplementary material for: Comparative analysis of Cd-responsive maize and rice transcriptomes highlights Cd co-modulated orthologs
Source: BMC Genomics. 2018 Sep 26;19:709. doi: 10.1186/s12864-018-5109-8 (PMC6158873; doi:10.1186/s12864-018-5109-8)
Supplement: Supplementary file 2 — Table S2. Primers used for quantitative RT-PCR and cloning maize GADs. (XLSX 10 kb) [file 12864_2018_5109_MOESM2_ESM.xlsx]

## Sheet: S2. Primers for GADs and qRT
Table S2. Primers used for quantitative RT-PCR and cloning maize GADs.
Primers for cloning ZmGADs
	ZmGAD1 (ZM2G098875)	ZmGAD2 (ZM5G826838)
pYES2-F	AAGCTTATGGTGCTCTCCAAGGCCGT	AAGCTTGACGAGATGGTGCTGTCA
pYES2-R	TCTAGACTAGCAGACGCCGTTGGTCTT	GGATCCCCAATACGGCCAGAAATGC
pCAMBIA1300-F	AAGCTTATGGTGCTCTCCAAGGCCGT	TCTAGAGACGAGATGGTGCTGTC
pCAMBIA1300-R	GGTACCGCAGACGCCGTTGGTCTT	AAGCTTGCAGACGCCGTTGGTCTT
Primers for qRT-PCR
Gene	Forward (5’-3’)	Reverse (5’-3’)	Gene annotation
Actin (J01238)	gTTTCCTgggATTgCCgAT	TCTgCTgCTgAAAAgTgCTgAg	Maize actin 1
GRMZM2G076417	TCgCCATCggCTCCT	ggCTTgCTgAgTCggTgT	subtilase family protein
GRMZM2G144083	TCggTTTACTCAgTTCTTCg	TCAgCCTgCTgTCAATCTC	ATP dependent copper transporter
GRMZM2G334660	TgCTCgTCCgCATCAACA	CAggAgCgACCgCAACA	phenylalanine ammonia-lyase
GRMZM5G874955	TCCCATTTgTCCCgCTCTCg	gTAgCCACCTgTCTTTCTCCC	ABC transporter G family member 40
GRMZM2G420280	gTTCgACggCATTgTgg	gggAAgggTTgAgggAg	scarecrow-like protein 23
GRMZM2G479760	ggCAATgTgTTggCTC	gATggCgACAAggATg	bZIP transcription factor ABI5
GRMZM2G124011	TTCTCgTTCTCgTCgTgT	TTgCTACCATTACAAAgTCA	AP2-EREBP transcription factor EREB65
GRMZM2G132995	AggCAACCAACgCAAAA	CgTATTAgAgAACgCATAgAACT	transparent testa 12 protein, MATE family
GRMZM2G110220	gAggCCATCAAggTgTA	gggAAgTAggTgAAgAgg	metalloendoproteinase
GRMZM2G098875	gTgCTCgCCAAgAAgACCAAC	CAATAATCgACACCAgCCTCA	glutamate decarboxylase 1, ZmGAD1
