# Supplementary material for: Comparative analysis of Cd-responsive maize and rice transcriptomes highlights Cd co-modulated orthologs
Source: BMC Genomics. 2018 Sep 26;19:709. doi: 10.1186/s12864-018-5109-8 (PMC6158873; doi:10.1186/s12864-018-5109-8)
Supplement: Supplementary file 3 — Table S3. Cd-responsive 5166 DEGs in maize roots post Cd treatment. (XLSX 513 kb) [file 12864_2018_5109_MOESM3_ESM.xlsx]

## Sheet: S3.maize 5166 DEGs
Table S3. Cd-responsive 5166 DEGs in maize roots post Cd treatment.
test_id	gene	locus	ck1h-FPKM	Cd1h-FPKM	log2(fold_change)	p_value	q_value
TCONS_00000014	GRMZM5G833153	1:144956-145646	7.21242	3.39019	-1.08912	0.00185	0.0228535
TCONS_00000047	GRMZM2G073979	1:995084-997695	33.32	20.4822	-0.702017	0.0006	0.00861819
TCONS_00000067	GRMZM2G474194	1:1662968-1664360	188.208	68.0131	-1.46845	5e-05	0.000916851
TCONS_00000068	GRMZM2G161483	1:1760348-1762553	2.40333	4.35401	0.85731	0.0011	0.0146297
TCONS_00000092	GRMZM2G329177	1:2425666-2433480	7.11619	3.76126	-0.919888	0.00205	0.0249224
TCONS_00000166	GRMZM2G077669	1:3264935-3269181	46.8686	71.6044	0.611428	0.0003	0.00470602
TCONS_00000178	GRMZM2G055698	1:3462299-3464276	110.495	597.968	2.43609	5e-05	0.000916851
TCONS_00000179	GRMZM2G055698	1:3462299-3464276	2.9892	30.9405	3.37167	0.0013	0.0169488
TCONS_00000191	GRMZM2G029713	1:3693186-3697975	5.07877	10.2811	1.01745	5e-05	0.000916851
TCONS_00000193	GRMZM2G030173	1:3708081-3709175	12.9335	22.6203	0.806509	5e-05	0.000916851
TCONS_00000200	GRMZM2G030567	1:3731267-3736224	2.23676	0.830075	-1.43009	0.0003	0.00470602
TCONS_00000241	GRMZM2G082227	1:4541351-4542978	6.67018	10.8011	0.695382	0.0007	0.00987179
TCONS_00000267	GRMZM2G159477	1:5039235-5041642	25.0989	203.162	3.01694	5e-05	0.000916851
TCONS_00000276	GRMZM2G327059	1:5080655-5086704	8.4986	4.45078	-0.933165	0.0013	0.0169488
TCONS_00000285	GRMZM2G119736	1:5319577-5321574	26.5986	43.1997	0.699671	5e-05	0.000916851
TCONS_00000311	GRMZM2G176548	1:5434822-5436653	5.97314	14.0767	1.23674	5e-05	0.000916851
TCONS_00000316	GRMZM2G055704	1:5524394-5526267	59.2702	110.131	0.893837	5e-05	0.000916851
TCONS_00000321	GRMZM2G428184	1:5738360-5746611	1.12019	4.53539	2.01748	5e-05	0.000916851
TCONS_00000335	GRMZM2G032852	1:6187338-6194809	22.3075	36.5278	0.71147	5e-05	0.000916851
TCONS_00000348	GRMZM5G845611	1:6404116-6406779	6.48841	13.9394	1.10323	5e-05	0.000916851
TCONS_00000364	GRMZM2G092923	1:6830770-6834085	11.5616	28.5491	1.3041	0.00095	0.0128662
TCONS_00000374	GRMZM2G109566	1:7069662-7073822	3.09526	1.65412	-0.904002	0.0013	0.0169488
TCONS_00000399	GRMZM2G095968	1:7353115-7355618	35.8538	15.6409	-1.1968	0.0047	0.0488914
TCONS_00000402	GRMZM2G095968	1:7353115-7355618	46.7929	20.2622	-1.2075	5e-05	0.000916851
TCONS_00000415	GRMZM2G410991	1:7561361-7565914	25.0174	51.853	1.0515	5e-05	0.000916851
TCONS_00000416	GRMZM2G410991	1:7561361-7565914	15.2953	80.7214	2.39986	5e-05	0.000916851
TCONS_00000420	GRMZM2G075701	1:8025215-8027013	49.7694	105.663	1.08614	5e-05	0.000916851
TCONS_00000422	GRMZM2G075901	1:8034803-8035622	21.2014	41.8443	0.980873	5e-05	0.000916851
TCONS_00000455	GRMZM2G157510	1:8442681-8446230	4.67882	14.3705	1.6189	5e-05	0.000916851
TCONS_00000457	GRMZM2G009014	1:8509947-8514842	4.05527	2.07003	-0.970149	0.0008	0.011088
TCONS_00000462	GRMZM2G172758	1:8531137-8532984	2.88337	5.1274	0.830471	0.0008	0.011088
TCONS_00000467	GRMZM2G171333	1:8626188-8627298	6.86366	20.4514	1.57515	5e-05	0.000916851
TCONS_00000480	GRMZM2G450125	1:9051957-9054970	4.93071	13.8277	1.48769	5e-05	0.000916851
TCONS_00000503	GRMZM2G415390	1:9574641-9581955	16.3045	6.58857	-1.30723	5e-05	0.000916851
TCONS_00000524	GRMZM2G339563	1:10090834-10095173	0.792674	2.66788	1.7509	0.00165	0.0207749
TCONS_00000525	GRMZM2G339563	1:10090834-10095173	4.77199	7.62948	0.676994	0.00365	0.0399043
TCONS_00000540	GRMZM2G086093	1:10380357-10430897	7.47313	4.4574	-0.745509	0.0027	0.0312182
TCONS_00000588	GRMZM2G173826	1:11848500-11849541	17.4993	41.4522	1.24415	5e-05	0.000916851
TCONS_00000600	GRMZM2G300801	1:12138054-12140590	65.6579	111.297	0.761368	5e-05	0.000916851
TCONS_00000636	GRMZM2G165972	1:12518409-12520790	3.43136	10.8812	1.66499	5e-05	0.000916851
TCONS_00000637	GRMZM2G165972	1:12518409-12520790	1.01635	4.06388	1.99946	0.00105	0.014027
TCONS_00000638	GRMZM2G165972	1:12518409-12520790	1.22111	5.75768	2.23729	0.0003	0.00470602
TCONS_00000801	GRMZM2G162749	1:14850151-14853035	6.06458	11.3643	0.906035	5e-05	0.000916851
TCONS_00000847	GRMZM2G017616	1:16573826-16580722	10.0454	20.5087	1.0297	5e-05	0.000916851
TCONS_00000855	GRMZM5G838098	1:16782462-16783895	1.44507	59.9584	5.37475	5e-05	0.000916851
TCONS_00000856	GRMZM5G838098	1:16782462-16783895	0.422947	21.7747	5.68603	5e-05	0.000916851
TCONS_00000857	GRMZM2G445634	1:16791539-16792462	30.7525	807.572	4.71481	5e-05	0.000916851
TCONS_00000860	GRMZM2G147920	1:16798044-16801257	0.79143	1.83515	1.21337	0.0026	0.0303129
TCONS_00000864	GRMZM2G148855	1:16949846-16972719	1.53317	6.32684	2.04497	0.00325	0.0363275
TCONS_00000866	GRMZM2G148855	1:16949846-16972719	6.37458	13.4508	1.07729	0.00095	0.0128662
TCONS_00000896	GRMZM2G410515	1:17660065-17666319	9.16042	4.96471	-0.883705	0.00065	0.00925808
TCONS_00000923	GRMZM2G114918	1:17842578-17844302	3.25331	117.088	5.16954	5e-05	0.000916851
TCONS_00000924	GRMZM2G093125	1:17854845-17856744	2.7132	156.804	5.85282	5e-05	0.000916851
TCONS_00000957	GRMZM2G005043	1:18889919-18891111	0.505173	10.3612	4.35826	5e-05	0.000916851
TCONS_00000960	GRMZM2G031177	1:18972863-18980284	26.1238	48.4718	0.891778	5e-05	0.000916851
TCONS_00000962	GRMZM2G006631	1:19099171-19101186	88.9691	37.9573	-1.22893	5e-05	0.000916851
TCONS_00000963	AC177946.2_FG004	1:19103229-19104089	152.545	986.202	2.69265	5e-05	0.000916851
TCONS_00000967	GRMZM2G075712	1:19260434-19261579	19.8958	257.253	3.69265	5e-05	0.000916851
TCONS_00001030	GRMZM2G004397	1:21464563-21467986	18.8239	30.0063	0.672698	0.00015	0.00251632
TCONS_00001037	GRMZM2G162535	1:21567144-21568044	3.0221	10.5163	1.79901	0.00315	0.0354684
TCONS_00001046	GRMZM2G114190	1:21692961-21710597	3.04675	6.00277	0.978359	0.00135	0.0175063
TCONS_00001070	GRMZM2G110728	1:21938411-21940858	3.75684	1.17094	-1.68185	0.00175	0.0218025
TCONS_00001139	GRMZM2G005624	1:23240103-23249045	10.2401	25.6891	1.32693	5e-05	0.000916851
TCONS_00001173	GRMZM2G013430	1:24049835-24051294	4.35636	194.736	5.48225	5e-05	0.000916851
TCONS_00001175	GRMZM2G440543	1:24206353-24207377	4.82592	9.01376	0.901325	0.0002	0.00326786
TCONS_00001204	GRMZM2G155242	1:25282950-25287161	3.96729	6.45835	0.703011	0.0017	0.0212766
TCONS_00001213	GRMZM2G107727	1:25388387-25391458	3.53177	1.49949	-1.23592	0.00015	0.00251632
TCONS_00001231	-	1:25730084-25731891	10.04	0	#NAME?	5e-05	0.000916851
TCONS_00001246	GRMZM2G103079	1:25818912-25828411	8.72037	5.255	-0.730698	0.00015	0.00251632
TCONS_00001271	GRMZM2G099767	1:26700909-26705876	14.9935	8.61344	-0.799674	0.00025	0.00400465
TCONS_00001305	GRMZM2G342685	1:27861639-27869126	9.95889	2.1671	-2.20022	0.00015	0.00251632
TCONS_00001356	GRMZM2G433579	1:28862220-28868203	7.1063	13.2339	0.897063	5e-05	0.000916851
TCONS_00001358	GRMZM2G002178	1:28926394-28928612	24.2633	64.0636	1.40073	5e-05	0.000916851
TCONS_00001463	GRMZM2G152549	1:32086641-32092386	19.8657	30.7553	0.630555	5e-05	0.000916851
TCONS_00001464	GRMZM2G152663	1:32095595-32098966	33.7051	61.9369	0.877834	5e-05	0.000916851
TCONS_00001471	GRMZM2G104255	1:32406852-32408278	14.6963	8.61292	-0.770876	0.0003	0.00470602
TCONS_00001502	GRMZM2G149647	1:33464177-33465385	0.548184	43.7386	6.3181	5e-05	0.000916851
TCONS_00001508	GRMZM2G035552	1:33883352-33886303	9.87316	33.3918	1.75791	5e-05	0.000916851
TCONS_00001543	GRMZM2G019567	1:34960608-34962573	6.69043	21.5611	1.68826	5e-05	0.000916851
TCONS_00001545	GRMZM5G824332	1:34999243-35000970	34.0945	70.9178	1.05661	5e-05	0.000916851
TCONS_00001549	GRMZM2G030223	1:35218966-35221406	17.2762	26.5782	0.621455	5e-05	0.000916851
TCONS_00001554	GRMZM2G001663	1:35738440-35743639	14.4188	7.7705	-0.891876	5e-05	0.000916851
TCONS_00001601	GRMZM2G015281	1:37721438-37722170	2.05495	6.52995	1.66797	5e-05	0.000916851
TCONS_00001603	GRMZM2G055263	1:37809277-37810972	7.87491	16.5197	1.06885	5e-05	0.000916851
TCONS_00001644	AC208204.3_FG006	1:38629919-38642436	7.58513	32.3653	2.0932	0.00085	0.0116907
TCONS_00001645	AC208204.3_FG006	1:38629919-38642436	120.29	356.058	1.5656	5e-05	0.000916851
TCONS_00001646	GRMZM2G046382	1:38723647-38725514	52.685	215.167	2.02999	5e-05	0.000916851
TCONS_00001654	GRMZM2G306679	1:38851740-38852691	1.24164	186.71	7.2324	5e-05	0.000916851
TCONS_00001668	GRMZM2G119168	1:39336870-39338559	14.6033	42.5188	1.5418	5e-05	0.000916851
TCONS_00001680	GRMZM5G828820	1:39752194-39753541	15.1284	327.935	4.43808	5e-05	0.000916851
TCONS_00001688	GRMZM2G109831	1:39848085-39849398	13.7701	7.46193	-0.883913	5e-05	0.000916851
TCONS_00001714	GRMZM2G110309	1:40356710-40362217	0.305154	12.3541	5.33931	0.0032	0.0359156
TCONS_00001736	GRMZM2G428391	1:41105575-41111313	169.139	1241.01	2.87524	5e-05	0.000916851
TCONS_00001737	GRMZM2G428391	1:41105575-41111313	10.1307	271.457	4.74392	5e-05	0.000916851
TCONS_00001749	GRMZM2G043857	1:41432156-41435979	8.67788	44.3311	2.3529	5e-05	0.000916851
TCONS_00001766	GRMZM2G171232	1:42169052-42171446	29.5697	65.9799	1.15791	5e-05	0.000916851
TCONS_00001789	GRMZM2G338333	1:42519047-42522317	7.34992	17.2615	1.23175	0.001	0.0134477
TCONS_00001790	GRMZM2G338333	1:42519047-42522317	1.37634	17.0519	3.63102	5e-05	0.000916851
TCONS_00001794	GRMZM2G042107	1:42524030-42527134	0.653046	2.46948	1.91895	0.00025	0.00400465
TCONS_00001795	GRMZM2G042107	1:42524030-42527134	1.58777	5.84107	1.87924	5e-05	0.000916851
TCONS_00001810	GRMZM2G154883	1:43348387-43363368	0.327767	2.27426	2.79465	0.00275	0.0316913
TCONS_00001826	GRMZM2G030880	1:43551663-43559569	2.17621	15.328	2.81628	5e-05	0.000916851
TCONS_00001827	GRMZM2G137821	1:43673573-43674188	9.47518	38.4743	2.02167	5e-05	0.000916851
TCONS_00001838	GRMZM2G443265	1:43765357-43768984	48.2467	111.573	1.20948	5e-05	0.000916851
TCONS_00001890	AC208201.3_FG002	1:45370668-45372107	9.98156	123.839	3.63306	5e-05	0.000916851
TCONS_00001891	AC208201.3_FG001	1:45404582-45407165	14.5613	31.0154	1.09084	5e-05	0.000916851
TCONS_00001919	GRMZM2G006981	1:45945728-45947469	2.56875	7.48767	1.54345	5e-05	0.000916851
TCONS_00001932	GRMZM2G032182	1:46124116-46127464	15.6327	38.576	1.30314	5e-05	0.000916851
TCONS_00001941	GRMZM2G066274	1:46410398-46413363	7.61912	12.8641	0.755653	5e-05	0.000916851
TCONS_00001942	GRMZM5G814718	1:46415922-46418936	22.5225	8.55148	-1.39712	5e-05	0.000916851
TCONS_00001950	GRMZM2G455809	1:46683231-46684885	1.4795	11.7993	2.99552	0.0002	0.00326786
TCONS_00001954	GRMZM2G313934	1:46844972-46848550	9.69435	26.8254	1.46838	5e-05	0.000916851
TCONS_00001959	GRMZM2G112538	1:47153842-47177681	110.954	325.209	1.55141	5e-05	0.000916851
TCONS_00001961	GRMZM2G112524	1:47153842-47177681	114.454	368.757	1.6879	5e-05	0.000916851
TCONS_00001963	GRMZM2G112488	1:47182427-47183304	46.6215	183.915	1.97997	5e-05	0.000916851
TCONS_00001977	GRMZM2G377215	1:47509016-47511525	9.88375	29.0006	1.55295	5e-05	0.000916851
TCONS_00001997	GRMZM5G819965	1:47910537-47911634	0.966234	2.77509	1.52209	0.0001	0.00173882
TCONS_00002003	GRMZM2G017400	1:47998385-47999859	2.76517	5.10263	0.883874	0.0006	0.00861819
TCONS_00002023	GRMZM2G439819	1:49061598-49072080	1.45695	3.47405	1.25367	5e-05	0.000916851
TCONS_00002026	GRMZM2G038015	1:49087359-49088276	31.0815	55.1735	0.827918	5e-05	0.000916851
TCONS_00002053	GRMZM2G124532	1:50023179-50034562	8.4592	4.12502	-1.03612	5e-05	0.000916851
TCONS_00002103	GRMZM2G165919	1:51531587-51533796	2.5579	5.04356	0.979483	0.0001	0.00173882
TCONS_00002110	GRMZM2G318652	1:51892299-51893431	26.846	135.023	2.33043	5e-05	0.000916851
TCONS_00002118	GRMZM2G160466	1:52087814-52090111	0.73353	1.51788	1.04913	0.0035	0.0386272
TCONS_00002136	GRMZM2G033519	1:52527411-52539244	1.34961	3.52394	1.38465	5e-05	0.000916851
TCONS_00002139	GRMZM2G144997	1:52759071-52760172	26.6854	54.2172	1.0227	5e-05	0.000916851
TCONS_00002209	GRMZM2G369884	1:55160561-55167730	1.07052	0.270788	-1.98308	0.0034	0.0377157
TCONS_00002225	GRMZM2G075262	1:55502657-55506277	1.65156	3.83651	1.21596	5e-05	0.000916851
TCONS_00002235	GRMZM2G062391	1:56217969-56223418	9.11085	16.9923	0.89922	5e-05	0.000916851
TCONS_00002259	GRMZM2G044074	1:56560197-56563994	7.97331	4.98308	-0.678141	0.00185	0.0228535
TCONS_00002261	GRMZM2G044038	1:56566124-56569307	71.1098	19.8942	-1.8377	5e-05	0.000916851
TCONS_00002269	GRMZM2G030571	1:56676073-56678951	2.74592	0.969545	-1.50191	0.00105	0.014027
TCONS_00002283	GRMZM2G107597	1:57248462-57251591	2.80167	13.5128	2.26997	5e-05	0.000916851
TCONS_00002342	GRMZM2G134671	1:59766714-59771616	7.83073	13.2098	0.754388	0.00035	0.00537628
TCONS_00002346	GRMZM2G038598	1:59958602-59963511	13.9779	51.3621	1.87755	5e-05	0.000916851
TCONS_00002370	GRMZM2G467072	1:60156028-60156770	2.62877	20.5296	2.96524	5e-05	0.000916851
TCONS_00002438	GRMZM2G442387	1:62711845-62717631	6.39728	18.1623	1.50541	5e-05	0.000916851
TCONS_00002454	GRMZM2G046297	1:63101463-63103658	29.7942	11.6874	-1.35007	5e-05	0.000916851
TCONS_00002484	GRMZM2G024234	1:63679642-63851590	96.1634	156.551	0.703077	0.00075	0.0104922
TCONS_00002514	GRMZM2G016281	1:64609446-64611434	4.35246	12.5957	1.53303	0.00125	0.0163751
TCONS_00002515	GRMZM2G016281	1:64609446-64611434	6.52	15.3263	1.23306	0.0007	0.00987179
TCONS_00002518	GRMZM2G001288	1:64716645-64728688	10.7014	6.50399	-0.718406	0.00285	0.0326521
TCONS_00002594	GRMZM2G311036	1:66310636-66395849	151.201	1165.96	2.94698	5e-05	0.000916851
TCONS_00002596	GRMZM2G336824	1:66310636-66395849	45.6477	703.884	3.94672	5e-05	0.000916851
TCONS_00002606	GRMZM2G017670	1:66775694-66776958	0.557984	1.60936	1.52819	0.0014	0.0180652
TCONS_00002636	GRMZM2G056151	1:67656251-67657403	0.827498	5.94415	2.84464	5e-05	0.000916851
TCONS_00002659	GRMZM2G082836	1:68115237-68118976	17.1968	26.8809	0.644445	0.00225	0.0268909
TCONS_00002697	GRMZM2G085825	1:69094304-69102774	1.84641	0.673287	-1.45543	0.0015	0.0191588
TCONS_00002752	GRMZM6G205247	1:71582728-71595862	4.87908	2.55996	-0.930484	5e-05	0.000916851
TCONS_00002769	GRMZM2G135834	1:72232276-72255226	3.10467	1.67365	-0.891436	0.00225	0.0268909
TCONS_00002800	GRMZM2G067371	1:73517190-73520282	53.6118	85.4866	0.673146	0.0001	0.00173882
TCONS_00002815	GRMZM2G135913	1:74237764-74239870	6.75971	2.13296	-1.6641	0.0042	0.0446586
TCONS_00002867	GRMZM2G479347	1:76321661-76323344	88.4434	238.78	1.43286	0.00155	0.0196815
TCONS_00002868	GRMZM5G888919	1:76321661-76323344	46.1525	121.215	1.39309	0.0005	0.00735154
TCONS_00002869	GRMZM2G174708	1:76347452-76348507	8.04482	41.0702	2.35196	5e-05	0.000916851
TCONS_00002898	AC199541.4_FG001	1:78413942-78415533	22.7154	62.5185	1.46062	5e-05	0.000916851
TCONS_00002921	GRMZM2G044481	1:79710121-79715128	0.593928	2.88005	2.27774	5e-05	0.000916851
TCONS_00002922	GRMZM2G044481	1:79710121-79715128	1.44976	3.89842	1.42707	0.0003	0.00470602
TCONS_00002933	GRMZM2G093962	1:80329645-80331989	0.898956	14.6827	4.02972	0.0002	0.00326786
TCONS_00002935	GRMZM2G093962	1:80329645-80331989	9.34855	35.8558	1.93939	5e-05	0.000916851
TCONS_00002936	GRMZM2G093962	1:80329645-80331989	5.31123	18.0608	1.76574	0.0001	0.00173882
TCONS_00002941	GRMZM2G060257	1:80510209-80512782	3.23015	33.6304	3.38009	5e-05	0.000916851
TCONS_00002942	GRMZM2G060257	1:80510209-80512782	31.7571	130.908	2.0434	5e-05	0.000916851
TCONS_00002944	GRMZM2G060257	1:80510209-80512782	1.65716	17.2405	3.37901	0.00085	0.0116907
TCONS_00002966	GRMZM2G087878	1:80929178-80932657	0.811361	3.48642	2.10333	5e-05	0.000916851
TCONS_00002967	GRMZM2G434514	1:80961940-80962583	3.00494	8.22513	1.4527	0.00015	0.00251632
TCONS_00002984	GRMZM2G025190	1:81450789-81452151	66.1986	390.511	2.56049	5e-05	0.000916851
TCONS_00002985	GRMZM2G041685	1:81512104-81512883	4.18634	18.9962	2.18195	5e-05	0.000916851
TCONS_00002988	GRMZM2G302373	1:81559380-81560472	9.68898	30.4608	1.65253	5e-05	0.000916851
TCONS_00002989	GRMZM2G480439	1:81582145-81583837	4.3566	11.3843	1.38577	5e-05	0.000916851
TCONS_00003003	GRMZM2G044383	1:81787075-81788381	2.93198	66.4913	4.50322	5e-05	0.000916851
TCONS_00003021	GRMZM2G125266	1:82518459-82519803	7.76924	15.4527	0.992016	5e-05	0.000916851
TCONS_00003036	GRMZM2G099467	1:83410151-83414307	24.8925	78.4201	1.65551	5e-05	0.000916851
TCONS_00003100	GRMZM2G026147	1:85027832-85029809	1.09144	5.43458	2.31593	0.00315	0.0354684
TCONS_00003102	GRMZM2G327907	1:85038716-85039775	1.63367	35.3678	4.43625	5e-05	0.000916851
TCONS_00003114	AC208233.3_FG002	1:85422986-85423346	0.788205	0	#NAME?	0.004	0.0428876
TCONS_00003138	GRMZM2G113761	1:86369093-86370699	140.566	90.9038	-0.628831	0.00025	0.00400465
TCONS_00003155	GRMZM2G469371	1:86954823-86955639	15.9891	8.9995	-0.82917	0.00055	0.00798765
TCONS_00003159	GRMZM2G046848	1:87303611-87309229	0.226382	1.45149	2.6807	0.0001	0.00173882
TCONS_00003186	GRMZM2G053720	1:88349117-88351781	137.306	241.987	0.817535	5e-05	0.000916851
TCONS_00003195	GRMZM2G114893	1:89245700-89246938	2.54255	5.66943	1.15693	0.00015	0.00251632
TCONS_00003214	GRMZM2G317386	1:90797778-90802486	11.9056	5.06742	-1.23231	5e-05	0.000916851
TCONS_00003252	GRMZM2G114772	1:92247877-92253357	6.23484	12.5284	1.00677	5e-05	0.000916851
TCONS_00003269	GRMZM2G148074	1:93082038-93083670	2.46646	4.95433	1.00625	0.00015	0.00251632
TCONS_00003279	GRMZM2G163189	1:93806036-93810579	3.12209	5.80162	0.893943	5e-05	0.000916851
TCONS_00003283	GRMZM2G360490	1:94099454-94101276	0.364421	2.15849	2.56634	5e-05	0.000916851
TCONS_00003284	GRMZM2G067257	1:94266779-94272958	0.726436	1.88136	1.37287	0.0026	0.0303129
TCONS_00003294	GRMZM2G076468	1:94827882-94830005	14.5796	27.9859	0.940749	5e-05	0.000916851
TCONS_00003319	GRMZM2G042538	1:96079155-96080964	1.2617	3.3043	1.38898	5e-05	0.000916851
TCONS_00003332	GRMZM2G127945	1:96248560-96251270	1.25424	3.507	1.48342	0.0001	0.00173882
TCONS_00003359	GRMZM2G082709	1:98104944-98106412	0.682021	1.9273	1.4987	0.00365	0.0399043
TCONS_00003370	GRMZM2G094168	1:98770138-98772427	19.6471	52.4137	1.41563	5e-05	0.000916851
TCONS_00003371	GRMZM2G094168	1:98770138-98772427	21.1704	76.3507	1.85059	5e-05	0.000916851
TCONS_00003372	GRMZM2G094168	1:98770138-98772427	18.8802	64.5624	1.77382	5e-05	0.000916851
TCONS_00003379	GRMZM2G169931	1:99137238-99139693	4.7201	12.5821	1.41448	0.0016	0.0202264
TCONS_00003383	GRMZM2G024823	1:99180287-99184416	32.5466	68.3978	1.07145	5e-05	0.000916851
TCONS_00003439	GRMZM2G437683	1:102899448-102903243	0.377271	0.107852	-1.80655	0.0035	0.0386272
TCONS_00003455	GRMZM2G022909	1:103568484-103574601	3.09026	0.688463	-2.16628	0.00355	0.0390488
TCONS_00003499	GRMZM2G394410	1:106163480-106175546	18.3402	39.4945	1.10664	5e-05	0.000916851
TCONS_00003500	GRMZM2G394410	1:106163480-106175546	0.933002	25.2114	4.75605	0.0001	0.00173882
TCONS_00003512	GRMZM2G012306	1:106903362-106906213	11.3202	42.1434	1.8964	5e-05	0.000916851
TCONS_00003530	GRMZM2G144155	1:107192943-107196179	44.482	72.5282	0.705319	0.00185	0.0228535
TCONS_00003541	GRMZM2G304897	1:107799134-107801899	10.7177	46.1225	2.10547	5e-05	0.000916851
TCONS_00003567	GRMZM2G333641	1:110644723-110647283	2.51661	1.16373	-1.11272	0.0045	0.0471937
TCONS_00003633	GRMZM2G069070	1:115225675-115227156	3.37814	6.88805	1.02787	5e-05	0.000916851
TCONS_00003690	GRMZM2G477139	1:119383799-119386152	2.29506	161.596	6.13771	5e-05	0.000916851
TCONS_00003691	GRMZM2G477139	1:119383799-119386152	3.32051	195.586	5.88025	5e-05	0.000916851
TCONS_00003731	-	1:123324751-123325698	1.34351	0.232781	-2.52896	0.004	0.0428876
TCONS_00003860	GRMZM2G080530	1:139470269-139474087	24.8954	13.9192	-0.838802	0.00055	0.00798765
TCONS_00003872	GRMZM2G119999	1:139960480-139962631	32.743	19.9595	-0.714112	0.00025	0.00400465
TCONS_00003962	GRMZM2G110572	1:147990709-148002097	10.7977	7.01737	-0.621719	0.00165	0.0207749
TCONS_00004016	GRMZM2G171713	1:150906705-150909027	0.809239	4.56588	2.49626	0.00015	0.00251632
TCONS_00004017	GRMZM2G171713	1:150906705-150909027	3.86829	8.10289	1.06674	0.0002	0.00326786
TCONS_00004051	GRMZM2G132077	1:152175788-152176887	204.974	315.182	0.620747	0.0002	0.00326786
TCONS_00004072	GRMZM2G056039	1:154092555-154096679	383.966	660.246	0.782024	0.00045	0.00669947
TCONS_00004077	GRMZM2G123900	1:154329457-154331722	5.21675	9.32201	0.837491	0.0001	0.00173882
TCONS_00004103	GRMZM2G179325	1:155690713-155694188	10.2817	20.4358	0.991024	5e-05	0.000916851
TCONS_00004145	GRMZM5G832908	1:158489120-158516567	11.6407	21.5501	0.888512	0.0002	0.00326786
TCONS_00004203	AF546187.1_FG012	1:162175696-162176529	16.1321	177.998	3.46385	5e-05	0.000916851
TCONS_00004207	GRMZM2G039186	1:162423805-162438475	3.04908	1.88881	-0.690901	0.0047	0.0488914
TCONS_00004234	GRMZM2G443525	1:164102880-164108542	29.2019	67.2721	1.20395	5e-05	0.000916851
TCONS_00004258	GRMZM2G034690	1:164967274-164970900	12.4145	7.4505	-0.736621	0.00015	0.00251632
TCONS_00004277	GRMZM2G428216	1:165420889-165421476	158.17	56.3442	-1.48913	5e-05	0.000916851
TCONS_00004291	GRMZM2G088613	1:166076678-166084771	0.234811	3.07635	3.71165	5e-05	0.000916851
TCONS_00004293	GRMZM2G360626	1:166333965-166341704	2.84561	1.41657	-1.00633	0.0043	0.0454527
TCONS_00004319	GRMZM2G443345	1:166730540-166731137	12.8895	3.17344	-2.02208	5e-05	0.000916851
TCONS_00004339	GRMZM2G099328	1:167019235-167024962	1.94999	6.9359	1.83062	0.00455	0.0476385
TCONS_00004388	GRMZM2G079957	1:170553778-170555938	15.4343	7.83561	-0.978025	5e-05	0.000916851
TCONS_00004467	GRMZM2G003656	1:173231268-173236827	4.36751	1.24224	-1.81386	0.00115	0.0152077
TCONS_00004491	GRMZM2G171822	1:173865553-173867297	0.942545	9.73182	3.36808	5e-05	0.000916851
TCONS_00004514	GRMZM2G407181	1:174550906-174553815	0.14173	1.00122	2.82055	5e-05	0.000916851
TCONS_00004525	GRMZM5G853836	1:174875433-174876987	13.5842	7.86763	-0.787932	0.00065	0.00925808
TCONS_00004605	GRMZM2G006853	1:177873834-177874727	0.665776	2.77421	2.05897	0.0006	0.00861819
TCONS_00004642	GRMZM2G059064	1:179747287-179747944	1.29422	17.0161	3.71674	5e-05	0.000916851
TCONS_00004649	AC212323.4_FG005	1:179912976-179913393	0	2.1013	inf	5e-05	0.000916851
TCONS_00004658	GRMZM2G161335	1:180333581-180335486	548.047	943.025	0.782996	0.0002	0.00326786
TCONS_00004739	GRMZM2G379179	1:182381757-182383378	7.37048	19.4236	1.39798	5e-05	0.000916851
TCONS_00004741	GRMZM2G048616	1:182418107-182420563	7.98595	57.7588	2.85451	5e-05	0.000916851
TCONS_00004752	GRMZM2G169449	1:182682258-182683703	9.69202	18.4427	0.92818	5e-05	0.000916851
TCONS_00004768	GRMZM2G152555	1:183123256-183125969	5.31507	3.05252	-0.800086	0.00055	0.00798765
TCONS_00004786	GRMZM2G037265	1:183584762-183734179	36.0992	17.1278	-1.07563	0.00095	0.0128662
TCONS_00004815	GRMZM2G115981	1:184600864-184602543	33.7362	53.2256	0.657822	0.00065	0.00925808
TCONS_00004818	-	1:184602667-184603334	167.036	257.788	0.626023	0.00235	0.0278267
TCONS_00004918	GRMZM2G441903	1:187432433-187434251	48.4045	184.462	1.93011	5e-05	0.000916851
TCONS_00004937	GRMZM5G836190	1:188011519-188014028	2.55244	5.04125	0.981905	0.00325	0.0363275
TCONS_00004939	GRMZM5G879527	1:188064949-188068113	13.1838	6.47638	-1.0255	0.0001	0.00173882
TCONS_00004949	GRMZM5G822593	1:188148387-188153483	11.9895	25.6534	1.09737	5e-05	0.000916851
TCONS_00005033	GRMZM2G351239	1:190428419-190429824	1.3477	33.6427	4.64172	5e-05	0.000916851
TCONS_00005034	GRMZM2G127941	1:190459853-190466940	0.564781	0.136576	-2.04799	0.0019	0.0233747
TCONS_00005039	GRMZM2G329750	1:190634257-190636390	2.21451	1.08248	-1.03265	0.0008	0.011088
TCONS_00005047	GRMZM2G149480	1:190777423-190781979	9.35504	14.4167	0.623926	0.0011	0.0146297
TCONS_00005080	GRMZM2G337190	1:191618227-191619085	2.51353	8.89038	1.82253	5e-05	0.000916851
TCONS_00005088	GRMZM2G427451	1:191926608-191928004	66.8759	117.107	0.808268	5e-05	0.000916851
TCONS_00005107	GRMZM2G096585	1:192433084-192436994	41.2702	103.453	1.3258	0.00165	0.0207749
TCONS_00005143	GRMZM2G142357	1:193622662-193624694	0.242533	0.857168	1.8214	0.00115	0.0152077
TCONS_00005150	GRMZM2G165301	1:193861643-193863978	7.06485	22.592	1.67708	5e-05	0.000916851
TCONS_00005210	GRMZM2G138425	1:195516924-195526008	13.066	2.45919	-2.40957	5e-05	0.000916851
TCONS_00005226	GRMZM2G317770	1:195943035-195956222	1.72222	5.94343	1.78703	0.0018	0.0223368
TCONS_00005228	GRMZM2G048129	1:196085034-196086934	4.43417	181.9	5.35834	0.00025	0.00400465
TCONS_00005229	GRMZM2G048129	1:196085034-196086934	143.594	313.66	1.1272	5e-05	0.000916851
TCONS_00005259	AC206989.4_FG002	1:196339229-196340256	26.2244	16.8066	-0.641882	0.0048	0.0497504
TCONS_00005277	GRMZM2G175280	1:197089133-197092935	7.32937	14.0816	0.942052	5e-05	0.000916851
TCONS_00005352	GRMZM2G478417	1:199519464-199525696	8.52195	17.8736	1.06857	5e-05	0.000916851
TCONS_00005360	GRMZM2G369472	1:199674462-199675600	1.39676	176.071	6.97793	5e-05	0.000916851
TCONS_00005361	GRMZM2G031468	1:199761512-199762798	0.702144	10.2379	3.86601	5e-05	0.000916851
TCONS_00005362	GRMZM2G031468	1:199761512-199762798	1.12617	6.78671	2.59128	0.00125	0.0163751
TCONS_00005365	GRMZM5G881887	1:199788956-199790819	8.08105	20.7761	1.36231	5e-05	0.000916851
TCONS_00005384	GRMZM5G814389	1:200301285-200305770	8.62081	3.82932	-1.17073	0.00115	0.0152077
TCONS_00005444	GRMZM2G123016	1:202203640-202206938	1.66808	0.802914	-1.05487	0.0009	0.0123003
TCONS_00005448	GRMZM2G315375	1:202334823-202342008	21.8718	34.3423	0.650916	0.0001	0.00173882
TCONS_00005481	GRMZM2G090177	1:202802223-202803499	7.95918	13.4801	0.760142	0.0002	0.00326786
TCONS_00005483	GRMZM2G179703	1:202955871-202958418	13.2633	7.87876	-0.751403	0.00015	0.00251632
TCONS_00005488	-	1:203127109-203131744	37.8635	89.0222	1.23336	5e-05	0.000916851
TCONS_00005609	AC202011.3_FG010	1:206385255-206385972	4.54552	9.6053	1.07938	0.0003	0.00470602
TCONS_00005611	GRMZM2G112617	1:206507474-206509065	0.473952	2.03991	2.10569	0.00015	0.00251632
TCONS_00005633	GRMZM2G084583	1:206902672-206903955	54.8303	10.8719	-2.33437	5e-05	0.000916851
TCONS_00005641	GRMZM2G037650	1:207220859-207227119	1.13405	0.528753	-1.10082	0.0039	0.0420089
TCONS_00005645	GRMZM2G460383	1:207364506-207366640	83.2628	54.5364	-0.610452	0.00055	0.00798765
TCONS_00005655	GRMZM2G348452	1:207753173-207757555	3.53534	10.0695	1.51007	5e-05	0.000916851
TCONS_00005675	GRMZM2G101245	1:208322939-208325510	7.38173	131.144	4.15105	5e-05	0.000916851
TCONS_00005685	GRMZM2G125557	1:209011005-209013986	16.1822	4.62933	-1.80554	5e-05	0.000916851
TCONS_00005695	GRMZM2G110306	1:209569387-209585557	4.59899	2.37921	-0.950836	0.0008	0.011088
TCONS_00005721	GRMZM2G073814	1:210510120-210514607	49.0807	95.1377	0.954861	5e-05	0.000916851
TCONS_00005731	GRMZM2G059397	1:210787421-210788637	0.183038	1.94222	3.40749	0.00045	0.00669947
TCONS_00005767	GRMZM2G131205	1:211567123-211574428	186.914	121.925	-0.616386	0.00075	0.0104922
TCONS_00005776	GRMZM2G429953	1:211584367-211586209	18.2782	35.8301	0.971054	5e-05	0.000916851
TCONS_00005910	GRMZM2G324999	1:216633235-216641822	9.96157	242.855	4.60758	5e-05	0.000916851
TCONS_00005936	AC217910.3_FG004	1:217332159-217332942	2.41925	94.6172	5.28947	5e-05	0.000916851
TCONS_00005940	GRMZM2G061487	1:217638399-217639969	41.5192	199.648	2.26561	5e-05	0.000916851
TCONS_00005974	GRMZM2G097342	1:219283578-219284699	17.9973	70.0725	1.96106	5e-05	0.000916851
TCONS_00005995	GRMZM2G141707	1:219858096-219860962	7.63575	4.54486	-0.748536	0.00095	0.0128662
TCONS_00006005	GRMZM2G136439	1:220147959-220150971	91.8305	140.295	0.611414	0.00045	0.00669947
TCONS_00006024	GRMZM2G078389	1:220950731-220955834	0.620031	2.29464	1.88785	0.00015	0.00251632
TCONS_00006030	GRMZM5G894200	1:221245148-221250158	2.36231	0.862717	-1.45324	5e-05	0.000916851
TCONS_00006042	GRMZM2G447433	1:221349076-221357531	21.8654	13.7765	-0.666441	0.0028	0.0321614
TCONS_00006070	GRMZM2G026406	1:222197859-222200095	1.04697	13.8554	3.72616	5e-05	0.000916851
TCONS_00006091	GRMZM2G123896	1:222643513-222645307	1183.46	654.563	-0.854404	5e-05	0.000916851
TCONS_00006106	GRMZM2G170982	1:223034754-223036505	18.6074	48.3676	1.37817	5e-05	0.000916851
TCONS_00006114	GRMZM2G450498	1:223225650-223229063	6.40358	173.657	4.76121	5e-05	0.000916851
TCONS_00006122	GRMZM2G345776	1:223380905-223381357	187.882	18.8982	-3.3135	5e-05	0.000916851
TCONS_00006123	GRMZM2G045082	1:223383332-223384051	0.546401	0	#NAME?	5e-05	0.000916851
TCONS_00006126	GRMZM6G332242	1:223626041-223626900	35.6429	57.1712	0.681674	0.00035	0.00537628
TCONS_00006128	GRMZM2G029888	1:223626999-223627468	25.9863	42.6345	0.71427	0.0045	0.0471937
TCONS_00006132	GRMZM2G181231	1:223828091-223830114	7.80132	26.9805	1.79013	5e-05	0.000916851
TCONS_00006161	GRMZM2G031893	1:224317805-224322949	2.74063	5.81849	1.08614	5e-05	0.000916851
TCONS_00006163	GRMZM2G172451	1:224481791-224486416	1.5081	0.599063	-1.33195	0.0029	0.0331705
TCONS_00006185	GRMZM2G125649	1:225199779-225202561	0.199264	2.35258	3.56149	5e-05	0.000916851
TCONS_00006238	AC213521.3_FG005	1:226276309-226279598	4.00981	21.5211	2.42414	5e-05	0.000916851
TCONS_00006239	GRMZM5G826174	1:226281052-226281753	19.3918	175.236	3.17578	5e-05	0.000916851
TCONS_00006246	GRMZM2G429928	1:226596750-226606490	5.75016	2.81309	-1.03144	5e-05	0.000916851
TCONS_00006291	GRMZM2G104012	1:228456768-228462346	0.288355	12.5466	5.44331	0.001	0.0134477
TCONS_00006292	GRMZM2G104012	1:228456768-228462346	11.5534	32.0557	1.47226	5e-05	0.000916851
TCONS_00006301	GRMZM5G832380	1:228630426-228632228	6.92845	13.55	0.967686	0.0015	0.0191588
TCONS_00006302	GRMZM2G093951	1:228726211-228727736	31.7778	97.4287	1.61633	5e-05	0.000916851
TCONS_00006347	GRMZM2G091320	1:229768675-229774402	0.807234	2.48921	1.62463	0.0012	0.0157859
TCONS_00006360	GRMZM2G131683	1:230247550-230252436	8.19914	48.3378	2.55961	5e-05	0.000916851
TCONS_00006387	GRMZM2G042704	1:231242417-231249277	5.57281	2.46626	-1.17608	5e-05	0.000916851
TCONS_00006391	GRMZM2G147346	1:231339379-231341788	3.4173	35.1216	3.36143	5e-05	0.000916851
TCONS_00006392	GRMZM2G147346	1:231339379-231341788	2.81149	9.47828	1.75329	0.0007	0.00987179
TCONS_00006473	GRMZM5G869978	1:234402946-234404489	11.173	3.49116	-1.67824	0.0025	0.0293156
TCONS_00006474	GRMZM5G869978	1:234402946-234404489	110.927	54.8536	-1.01595	5e-05	0.000916851
TCONS_00006531	GRMZM2G389570	1:235512821-235515666	12.0058	5.10896	-1.23263	5e-05	0.000916851
TCONS_00006534	GRMZM2G144782	1:235547070-235550744	30.2132	10.6712	-1.50146	0.0014	0.0180652
TCONS_00006536	GRMZM2G144782	1:235547070-235550744	35.5641	8.20261	-2.11627	0.00015	0.00251632
TCONS_00006561	GRMZM2G094988	1:236474914-236511032	6.12093	1.59976	-1.93589	0.0001	0.00173882
TCONS_00006567	GRMZM2G148908	1:236631324-236635054	33.1788	18.3301	-0.856045	5e-05	0.000916851
TCONS_00006570	GRMZM2G154090	1:236840156-236842176	35.3769	97.8466	1.46771	5e-05	0.000916851
TCONS_00006575	GRMZM2G130904	1:236962317-236964014	46.3932	84.5145	0.865286	5e-05	0.000916851
TCONS_00006579	GRMZM2G152901	1:237009622-237014022	6.17743	13.132	1.088	0.0017	0.0212766
TCONS_00006583	GRMZM2G016922	1:237109338-237115584	10.4953	107.117	3.35136	5e-05	0.000916851
TCONS_00006588	GRMZM2G173315	1:237237201-237243148	5.22788	20.6935	1.98488	5e-05	0.000916851
TCONS_00006615	GRMZM2G414791	1:238022968-238024957	47.1248	27.8273	-0.759986	5e-05	0.000916851
TCONS_00006666	GRMZM2G070673	1:240097762-240099705	9.3192	14.5169	0.639452	0.0014	0.0180652
TCONS_00006692	GRMZM2G162505	1:240824937-240827932	20.537	72.6066	1.82187	5e-05	0.000916851
TCONS_00006693	GRMZM2G162505	1:240824937-240827932	20.2807	95.8368	2.24048	5e-05	0.000916851
TCONS_00006698	GRMZM2G110681	1:241021499-241060681	90.6929	36.726	-1.30419	5e-05	0.000916851
TCONS_00006780	GRMZM2G138455	1:242766582-242768989	2.73486	5.31431	0.958413	5e-05	0.000916851
TCONS_00006808	GRMZM2G056418	1:244176705-244178231	0.33739	2.94882	3.12765	5e-05	0.000916851
TCONS_00006970	GRMZM2G110298	1:248200542-248209103	5.96317	10.0934	0.759266	0.0022	0.0264038
TCONS_00006972	GRMZM2G171118	1:248345490-248347473	25.094	12.6679	-0.98616	5e-05	0.000916851
TCONS_00007010	GRMZM2G393935	1:249123677-249161558	2.04331	0.986324	-1.05077	0.00335	0.0372333
TCONS_00007022	GRMZM2G103773	1:249371646-249376239	5.99365	3.72152	-0.687544	0.00195	0.0239009
TCONS_00007034	GRMZM2G121293	1:249596202-249599440	84.9733	34.4157	-1.30394	5e-05	0.000916851
TCONS_00007057	GRMZM2G324276	1:250354992-250357598	4.21376	1.969	-1.09764	0.00015	0.00251632
TCONS_00007096	GRMZM2G103610	1:251216710-251219874	3.17225	1.04341	-1.6042	0.0004	0.0060555
TCONS_00007103	GRMZM5G805732	1:251501163-251504871	26.8562	60.4688	1.17093	5e-05	0.000916851
TCONS_00007121	GRMZM2G114036	1:252047317-252048931	6.18374	36.6455	2.56708	5e-05	0.000916851
TCONS_00007131	GRMZM5G872578	1:252691827-252692883	8.57007	149.418	4.1239	5e-05	0.000916851
TCONS_00007148	GRMZM2G066801	1:252863852-252877327	0.798269	2.31208	1.53425	0.00065	0.00925808
TCONS_00007169	GRMZM2G141379	1:253447444-253453977	3.81291	7.87209	1.04585	5e-05	0.000916851
TCONS_00007172	GRMZM2G070211	1:253562147-253565268	1.12409	4.91413	2.12818	0.00035	0.00537628
TCONS_00007178	GRMZM2G021055	1:253775341-253780692	26.4746	15.747	-0.749532	5e-05	0.000916851
TCONS_00007198	-	1:254135008-254136734	19.2568	10.8279	-0.830611	5e-05	0.000916851
TCONS_00007233	GRMZM2G017319	1:255383519-255385569	27.0572	8.8971	-1.6046	5e-05	0.000916851
TCONS_00007275	GRMZM2G163761	1:256573453-256575135	0.438455	1.22176	1.47846	0.00345	0.0381626
TCONS_00007281	GRMZM2G176235	1:256997750-256999582	1.71435	5.07326	1.56525	5e-05	0.000916851
TCONS_00007284	GRMZM2G323943	1:257204358-257205501	0.377079	5.18972	3.78272	5e-05	0.000916851
TCONS_00007342	GRMZM2G118821	1:258412802-258415007	47.2539	24.9618	-0.920713	5e-05	0.000916851
TCONS_00007352	GRMZM2G039639	1:258507338-258508522	17.2802	47.3177	1.45326	5e-05	0.000916851
TCONS_00007354	GRMZM2G108861	1:258714959-258716976	2.88784	7.34387	1.34655	5e-05	0.000916851
TCONS_00007355	GRMZM2G033871	1:258726108-258726447	0	8.56338	inf	5e-05	0.000916851
TCONS_00007372	GRMZM2G081822	1:259233533-259241431	17.9394	28.5279	0.669242	0.00215	0.0259175
TCONS_00007391	GRMZM2G330453	1:259876809-259885270	5.36415	2.6303	-1.02812	0.0001	0.00173882
TCONS_00007414	AC177897.2_FG022	1:260112285-260114256	5.26759	8.12371	0.624996	0.00335	0.0372333
TCONS_00007417	GRMZM2G096984	1:260128970-260130785	2.92946	1.38296	-1.08287	0.0003	0.00470602
TCONS_00007432	GRMZM2G146616	1:260576608-260580602	4.35769	13.3124	1.61113	5e-05	0.000916851
TCONS_00007436	GRMZM2G104542	1:260999074-261017669	151.565	262.914	0.794652	5e-05	0.000916851
TCONS_00007521	GRMZM2G079668	1:263209036-263214887	13.9621	35.6314	1.35164	5e-05	0.000916851
TCONS_00007524	GRMZM2G079668	1:263209036-263214887	0.225238	12.2284	5.76264	0.0005	0.00735154
TCONS_00007543	GRMZM2G091964	1:263505894-263513358	11.0133	5.53405	-0.992835	0.00015	0.00251632
TCONS_00007577	GRMZM2G109130	1:264266380-264271190	58.819	202.094	1.78067	5e-05	0.000916851
TCONS_00007579	GRMZM2G109056	1:264275082-264291493	58.1269	288.041	2.309	5e-05	0.000916851
TCONS_00007678	GRMZM2G132958	1:267264399-267265899	1.16939	15.1106	3.69173	5e-05	0.000916851
TCONS_00007679	GRMZM2G132958	1:267264399-267265899	8.97336	23.3021	1.37674	5e-05	0.000916851
TCONS_00007699	GRMZM2G127656	1:267849097-267851317	3.02254	5.51167	0.86673	0.00145	0.0186034
TCONS_00007724	GRMZM2G155323	1:268022200-268032707	19.077	35.1263	0.88072	5e-05	0.000916851
TCONS_00007760	GRMZM2G046849	1:269089055-269092027	12.9064	31.6968	1.29625	5e-05	0.000916851
TCONS_00007806	GRMZM2G133183	1:270619896-270625132	0.416952	0.876496	1.07187	0.0012	0.0157859
TCONS_00007815	-	1:270790505-270790937	22.8969	11.279	-1.02151	0.00155	0.0196815
TCONS_00007867	GRMZM2G089118	1:272508401-272509169	7.55507	3.61045	-1.06527	0.0009	0.0123003
TCONS_00007871	GRMZM2G058884	1:272638358-272639048	1.17831	5.8489	2.31145	5e-05	0.000916851
TCONS_00007901	GRMZM2G131525	1:273839633-273849374	3.55866	5.8164	0.708793	0.0003	0.00470602
TCONS_00007908	GRMZM2G115839	1:273915611-273916767	195.557	447.559	1.19449	5e-05	0.000916851
TCONS_00007948	GRMZM2G301089	1:274801583-274803327	1.1914	82.7741	6.11845	5e-05	0.000916851
TCONS_00007949	GRMZM2G301089	1:274801583-274803327	2.33343	135.358	5.85818	5e-05	0.000916851
TCONS_00007954	GRMZM2G322001	1:275008227-275009600	32.5664	60.8045	0.900795	5e-05	0.000916851
TCONS_00007965	GRMZM2G149923	1:275153942-275157007	8.67002	18.3731	1.08349	5e-05	0.000916851
TCONS_00007974	GRMZM2G128617	1:275707151-275708410	0.987582	13.0298	3.72178	5e-05	0.000916851
TCONS_00007975	GRMZM2G128617	1:275707151-275708410	0.429135	22.4915	5.71181	5e-05	0.000916851
TCONS_00007986	GRMZM5G894626	1:275758269-275761759	5.6908	1.67316	-1.76606	0.00185	0.0228535
TCONS_00007988	GRMZM5G888644	1:275758269-275761759	54.7108	20.8763	-1.38996	0.0003	0.00470602
TCONS_00007993	GRMZM2G171248	1:275838556-275840293	4.87268	8.37826	0.781936	0.0005	0.00735154
TCONS_00008037	GRMZM2G145941	1:276594670-276598002	0	2.37753	inf	5e-05	0.000916851
TCONS_00008041	GRMZM2G177867	1:276739965-276750635	3.57568	10.8389	1.59993	0.0002	0.00326786
TCONS_00008115	GRMZM2G328224	1:278100067-278101776	2.26199	0.884442	-1.35475	0.0004	0.0060555
TCONS_00008132	GRMZM2G330218	1:278575299-278581668	6.94065	3.55212	-0.966391	0.00075	0.0104922
TCONS_00008156	GRMZM2G154828	1:278974586-278976831	2.51702	5.7245	1.18543	5e-05	0.000916851
TCONS_00008167	GRMZM2G069722	1:279133376-279135423	3.7284	102.413	4.7797	5e-05	0.000916851
TCONS_00008179	GRMZM2G047656	1:279625483-279627333	40.417	66.0001	0.707503	0.00015	0.00251632
TCONS_00008181	GRMZM2G047456	1:279632094-279634765	42.7392	77.3708	0.856231	5e-05	0.000916851
TCONS_00008185	GRMZM2G047422	1:279637739-279638655	6.37889	18.3857	1.5272	5e-05	0.000916851
TCONS_00008210	GRMZM2G400707	1:279976201-279978042	0	4.006	inf	5e-05	0.000916851
TCONS_00008240	GRMZM2G124540	1:280284827-280286869	8.94752	40.455	2.17676	5e-05	0.000916851
TCONS_00008265	GRMZM2G164558	1:280771849-280772885	4.16053	8.87399	1.09282	0.00385	0.0416345
TCONS_00008287	AC234157.1_FG003	1:281133099-281133648	5.31187	9.85753	0.892007	0.00425	0.0450758
TCONS_00008290	GRMZM2G085189	1:281230665-281234525	13.4698	8.08606	-0.736217	0.00145	0.0186034
TCONS_00008294	GRMZM2G477314	1:281388251-281389869	9.00489	18.2389	1.01824	5e-05	0.000916851
TCONS_00008309	GRMZM2G177458	1:281927472-281930109	0.279824	1.15056	2.03975	0.00195	0.0239009
TCONS_00008349	GRMZM2G170727	1:282961565-282968228	20.8222	13.3231	-0.64419	0.00335	0.0372333
TCONS_00008364	GRMZM2G029385	1:283276749-283278318	12.6361	54.1043	2.09819	5e-05	0.000916851
TCONS_00008378	GRMZM2G454830	1:283791202-283967687	179.418	88.9282	-1.01261	0.00275	0.0316913
TCONS_00008442	GRMZM2G414540	1:285855400-285856824	37.0971	230.965	2.6383	5e-05	0.000916851
TCONS_00008443	GRMZM2G134917	1:285992072-285995271	88.8406	170.264	0.938485	5e-05	0.000916851
TCONS_00008444	GRMZM2G135011	1:285998089-285999589	3.67027	12.302	1.74494	0.0002	0.00326786
TCONS_00008445	GRMZM2G135011	1:285998089-285999589	3.88395	8.40651	1.11398	0.0025	0.0293156
TCONS_00008451	GRMZM2G329274	1:286049827-286052959	75.6937	132.52	0.807968	5e-05	0.000916851
TCONS_00008498	GRMZM2G031062	1:287272866-287342901	0.997125	38.3402	5.26494	0.00445	0.0467943
TCONS_00008499	GRMZM2G342856	1:287272866-287342901	25.461	132.128	2.37558	5e-05	0.000916851
TCONS_00008520	GRMZM2G132971	1:287786015-287790222	12.5396	7.48536	-0.744346	0.00015	0.00251632
TCONS_00008527	GRMZM2G133023	1:287790452-287793354	1.2585	15.9401	3.66289	5e-05	0.000916851
TCONS_00008559	GRMZM2G164082	1:288766733-288768763	10.8884	24.3681	1.16221	5e-05	0.000916851
TCONS_00008587	GRMZM2G049912	1:289306083-289309903	12.439	52.0727	2.06566	5e-05	0.000916851
TCONS_00008593	GRMZM2G049790	1:289345119-289345990	34.423	85.4481	1.31167	5e-05	0.000916851
TCONS_00008595	GRMZM2G137321	1:289403847-289405743	47.2235	271.354	2.5226	5e-05	0.000916851
TCONS_00008603	GRMZM2G151249	1:289917885-289918878	27.9211	309.398	3.47004	5e-05	0.000916851
TCONS_00008652	GRMZM2G012224	1:290594630-290596761	12.0259	19.2604	0.679499	5e-05	0.000916851
TCONS_00008673	GRMZM2G104125	1:291003365-291007975	16.6552	32.7311	0.974694	5e-05	0.000916851
TCONS_00008706	GRMZM2G347043	1:292162440-292164227	60.8254	629.593	3.37167	5e-05	0.000916851
TCONS_00008740	GRMZM2G061626	1:293231710-293232742	8.63657	343.128	5.31214	5e-05	0.000916851
TCONS_00008741	GRMZM2G361210	1:293235243-293236062	0.897197	93.5228	6.70375	5e-05	0.000916851
TCONS_00008757	GRMZM2G068117	1:293700004-293704720	4.12847	2.4023	-0.781193	0.0022	0.0264038
TCONS_00008766	GRMZM2G459811	1:293870054-293875566	11.9955	112.742	3.23247	5e-05	0.000916851
TCONS_00008779	GRMZM2G045781	1:294209662-294213978	8.1479	13.0952	0.684541	0.00025	0.00400465
TCONS_00008845	GRMZM5G860632	1:295273153-295273950	5.78833	26.7219	2.2068	5e-05	0.000916851
TCONS_00008894	GRMZM2G053458	1:296097158-296102095	4.8104	28.4934	2.5664	0.0003	0.00470602
TCONS_00008917	GRMZM2G040369	1:296557850-296562161	0.232645	1.17375	2.33492	5e-05	0.000916851
TCONS_00008932	GRMZM2G470422	1:296848075-296849261	2.16143	21.4217	3.30902	5e-05	0.000916851
TCONS_00008940	GRMZM5G891724	1:296979855-296983248	4.46774	2.37131	-0.91386	0.00025	0.00400465
TCONS_00009035	GRMZM5G821637	1:298766997-298773000	6.24323	10.5647	0.75889	0.0015	0.0191588
TCONS_00009045	GRMZM2G083964	1:298942370-298959356	2.5196	5.93345	1.23568	0.00095	0.0128662
TCONS_00009046	GRMZM2G422670	1:299043156-299049286	20.3969	9.675	-1.07602	5e-05	0.000916851
TCONS_00009053	GRMZM2G479249	1:299202541-299203521	34.1334	212.11	2.63556	5e-05	0.000916851
TCONS_00009104	GRMZM2G391815	1:300606402-300615313	9.86339	23.1682	1.23199	0.00185	0.0228535
TCONS_00009105	GRMZM2G391815	1:300606402-300615313	42.189	21.8363	-0.950139	0.001	0.0134477
TCONS_00009306	GRMZM2G388684	1:2690771-2692141	12.7235	4.81682	-1.40135	5e-05	0.000916851
TCONS_00009329	GRMZM2G144197	1:3188618-3190437	3.09352	92.5493	4.9029	5e-05	0.000916851
TCONS_00009335	GRMZM2G077760	1:3271374-3272626	18.2713	29.0017	0.666559	0.0003	0.00470602
TCONS_00009347	GRMZM2G440562	1:3397803-3402729	12.5571	24.499	0.964221	5e-05	0.000916851
TCONS_00009381	GRMZM2G013986	1:4046389-4049199	33.5578	82.2025	1.29253	5e-05	0.000916851
TCONS_00009460	GRMZM2G055575	1:5531756-5536441	9.33129	21.9867	1.23648	5e-05	0.000916851
TCONS_00009481	GRMZM2G040158	1:5813937-5826524	6.24677	10.7006	0.776507	0.0022	0.0264038
TCONS_00009484	GRMZM2G366521	1:5942536-5945002	0	0.75659	inf	5e-05	0.000916851
TCONS_00009552	GRMZM2G109509	1:7078114-7085807	7.01041	3.39659	-1.04541	0.0027	0.0312182
TCONS_00009566	GRMZM2G059428	1:7483452-7485519	0.93318	12.5295	3.74703	5e-05	0.000916851
TCONS_00009608	GRMZM2G475059	1:8107799-8109879	3.66058	30.0338	3.03645	5e-05	0.000916851
TCONS_00009621	AC155624.2_FG011	1:8285568-8288645	17.2107	10.6228	-0.696136	0.00205	0.0249224
TCONS_00009632	GRMZM2G068336	1:8420709-8424462	0.222225	0.998816	2.1682	0.0021	0.0254123
TCONS_00009659	GRMZM2G047002	1:8973596-8975454	8.22862	12.7284	0.629326	0.004	0.0428876
TCONS_00009663	GRMZM2G572658	1:9051957-9054970	11.9552	33.5773	1.48985	0.0006	0.00861819
TCONS_00009666	GRMZM2G054111	1:9210654-9212108	1.58435	4.36466	1.46198	5e-05	0.000916851
TCONS_00009693	GRMZM2G009818	1:9800491-9804655	15.7943	7.47007	-1.08021	5e-05	0.000916851
TCONS_00009725	GRMZM2G056804	1:10976280-10977368	30.6401	61.7401	1.01079	5e-05	0.000916851
TCONS_00009743	GRMZM2G086163	1:11473291-11475645	1.16049	26.5085	4.51364	5e-05	0.000916851
TCONS_00009744	GRMZM2G086163	1:11473291-11475645	6.24916	99.6128	3.9946	5e-05	0.000916851
TCONS_00009745	GRMZM2G122787	1:11527037-11532534	12.9812	5.27775	-1.29843	5e-05	0.000916851
TCONS_00009777	GRMZM2G472266	1:12251708-12253267	22.3356	8.04693	-1.47283	5e-05	0.000916851
TCONS_00009819	GRMZM2G378080	1:13070331-13070833	0	1.9304	inf	5e-05	0.000916851
TCONS_00009838	GRMZM2G004641	1:13640025-13643872	17.8682	33.1619	0.892134	5e-05	0.000916851
TCONS_00009860	GRMZM2G123986	1:13989675-13991773	0.60713	14.9457	4.62158	5e-05	0.000916851
TCONS_00009938	GRMZM2G419938	1:15785719-15786609	44.552	123.399	1.46977	5e-05	0.000916851
TCONS_00009940	GRMZM2G000686	1:15805372-15808637	41.3527	19.1442	-1.11107	0.00055	0.00798765
TCONS_00009952	GRMZM2G178852	1:16045986-16047321	2.52196	6.44722	1.35413	5e-05	0.000916851
TCONS_00009988	GRMZM2G343157	1:16776169-16777317	0.898682	20.5539	4.51546	5e-05	0.000916851
TCONS_00010019	GRMZM2G496991	1:17623917-17624662	0.465543	9.69054	4.37959	5e-05	0.000916851
TCONS_00010033	GRMZM2G061806	1:17782099-17783717	24.4612	52.6547	1.10607	5e-05	0.000916851
TCONS_00010034	GRMZM2G056469	1:17828449-17830144	4.80188	232.694	5.59869	5e-05	0.000916851
TCONS_00010059	GRMZM2G148706	1:18983684-18985176	7.26752	18.5618	1.3528	5e-05	0.000916851
TCONS_00010062	GRMZM2G006676	1:19103229-19104089	29.4909	195.434	2.72834	5e-05	0.000916851
TCONS_00010076	GRMZM2G097270	1:19537728-19545705	1.79226	1.15119	-0.638655	0.00415	0.0442242
TCONS_00010082	GRMZM2G164527	1:19633989-19636466	20.9882	31.8932	0.603672	0.00145	0.0186034
TCONS_00010083	GRMZM2G464393	1:19638819-19642380	0.5347	3.74392	2.80775	5e-05	0.000916851
TCONS_00010087	-	1:19678088-19690787	6.9432	1.33863	-2.37484	5e-05	0.000916851
TCONS_00010094	GRMZM2G447551	1:19788549-19813866	3.87323	6.55028	0.75802	0.00145	0.0186034
TCONS_00010114	GRMZM2G003466	1:20094143-20095477	4.58187	21.3231	2.21841	5e-05	0.000916851
TCONS_00010131	GRMZM2G134367	1:20418110-20419920	25.6599	40.6375	0.663296	0.0001	0.00173882
TCONS_00010150	GRMZM2G411084	1:21081861-21082842	32.0412	55.4626	0.791587	5e-05	0.000916851
TCONS_00010157	GRMZM2G004422	1:21468490-21470622	7.0869	15.0759	1.08902	0.00025	0.00400465
TCONS_00010191	GRMZM2G006977	1:22378473-22384347	9.05953	52.0941	2.52361	5e-05	0.000916851
TCONS_00010209	GRMZM2G007347	1:22742975-22747726	6.42028	3.05722	-1.07042	5e-05	0.000916851
TCONS_00010217	GRMZM2G140674	1:22976385-22977835	1.9831	9.86631	2.31475	5e-05	0.000916851
TCONS_00010218	GRMZM2G380789	1:23045875-23047321	0.777089	4.92199	2.66309	5e-05	0.000916851
TCONS_00010232	GRMZM2G171073	1:23562529-23566137	0.457718	8.65704	4.24134	0.0003	0.00470602
TCONS_00010234	GRMZM2G171073	1:23562529-23566137	8.53148	33.9905	1.99426	5e-05	0.000916851
TCONS_00010237	GRMZM2G153920	1:23615456-23617360	5.78611	39.7201	2.7792	5e-05	0.000916851
TCONS_00010259	GRMZM2G003506	1:24673749-24676395	77.5858	490.832	2.66136	5e-05	0.000916851
TCONS_00010294	GRMZM2G107854	1:25413699-25421304	7.70036	12.7295	0.72518	0.00025	0.00400465
TCONS_00010329	GRMZM2G173067	1:26434983-26439513	53.718	115.99	1.11052	5e-05	0.000916851
TCONS_00010332	GRMZM2G173067	1:26434983-26439513	1.59713	8.25264	2.36938	0.0003	0.00470602
TCONS_00010360	AC208897.3_FG004	1:27116753-27128313	1.89777	17.5676	3.21054	5e-05	0.000916851
TCONS_00010362	AC208897.3_FG004	1:27116753-27128313	4.28109	58.5287	3.77309	5e-05	0.000916851
TCONS_00010363	AC208897.3_FG004	1:27116753-27128313	7.05188	115.44	4.033	5e-05	0.000916851
TCONS_00010398	GRMZM2G397754	1:28423765-28425471	11.6368	7.5465	-0.624816	0.00195	0.0239009
TCONS_00010404	GRMZM2G344388	1:28609935-28611394	17.6352	113.341	2.68415	5e-05	0.000916851
TCONS_00010410	GRMZM2G469304	1:28961598-28966025	8.25585	3.96855	-1.05681	5e-05	0.000916851
TCONS_00010432	GRMZM2G126808	1:29541738-29544693	10.7335	19.4987	0.861252	0.0032	0.0359156
TCONS_00010437	GRMZM2G122543	1:29683942-29687582	4.70744	22.9845	2.28764	5e-05	0.000916851
TCONS_00010442	GRMZM2G364178	1:30348041-30350545	34.3175	57.388	0.741806	0.0002	0.00326786
TCONS_00010493	GRMZM2G167138	1:31489498-31501813	2.53471	0.83263	-1.60607	0.0002	0.00326786
TCONS_00010499	GRMZM2G100629	1:31870185-31875581	8.1786	20.3882	1.31781	5e-05	0.000916851
TCONS_00010530	GRMZM2G055052	1:32232065-32233807	2.08199	14.3078	2.78077	5e-05	0.000916851
TCONS_00010542	GRMZM5G818431	1:32582242-32587175	11.8127	28.8258	1.28702	0.0003	0.00470602
TCONS_00010558	GRMZM2G346861	1:33219656-33222166	64.8067	30.0802	-1.10733	5e-05	0.000916851
TCONS_00010562	GRMZM2G448368	1:33413504-33414652	56.2988	13.2229	-2.09006	5e-05	0.000916851
TCONS_00010568	GRMZM2G172537	1:33529460-33532336	0.60777	1.45564	1.26006	0.00115	0.0152077
TCONS_00010578	GRMZM2G321033	1:33957487-33961209	2.39953	8.44048	1.81457	5e-05	0.000916851
TCONS_00010601	GRMZM2G087275	1:34826166-34831227	8.11721	27.0428	1.73619	5e-05	0.000916851
TCONS_00010630	GRMZM5G860152	1:35501342-35505020	16.077	8.99273	-0.838171	0.00025	0.00400465
TCONS_00010639	GRMZM2G001696	1:35744405-35748813	7.88544	13.7179	0.798798	5e-05	0.000916851
TCONS_00010645	GRMZM2G174615	1:35892259-35893438	13.8602	27.0956	0.967107	5e-05	0.000916851
TCONS_00010678	GRMZM2G066120	1:37470708-37476152	5.76103	13.9874	1.27973	5e-05	0.000916851
TCONS_00010701	GRMZM2G161337	1:38129501-38135233	49.4566	131.883	1.41503	5e-05	0.000916851
TCONS_00010725	GRMZM2G481525	1:38629919-38642436	8.92059	46.4328	2.37993	5e-05	0.000916851
TCONS_00010726	GRMZM2G046679	1:38723647-38725514	33.8049	128.397	1.92531	5e-05	0.000916851
TCONS_00010728	GRMZM2G306714	1:38851740-38852691	11.4692	1644.04	7.16334	5e-05	0.000916851
TCONS_00010768	-	1:39144505-39146122	1.86167	68.7504	5.2067	5e-05	0.000916851
TCONS_00010793	GRMZM2G078164	1:39908686-39909734	5.32687	10.6604	1.0009	5e-05	0.000916851
TCONS_00010862	GRMZM2G043878	1:41441064-41442219	42.163	70.7349	0.746445	5e-05	0.000916851
TCONS_00010896	GRMZM2G048154	1:42124814-42126889	65.705	250.264	1.92938	5e-05	0.000916851
TCONS_00010926	GRMZM2G041989	1:43089075-43093860	18.4464	11.8886	-0.633769	0.0039	0.0420089
TCONS_00010966	GRMZM2G017792	1:43690125-43693022	4.32077	10.868	1.33073	5e-05	0.000916851
TCONS_00010977	GRMZM2G301926	1:44180950-44184916	24.9264	71.1187	1.51255	5e-05	0.000916851
TCONS_00010991	GRMZM2G074401	1:44805346-44808260	9.84753	196.643	4.31967	5e-05	0.000916851
TCONS_00010994	AC212219.3_FG005	1:44959524-44965073	8.35732	84.9775	3.34597	5e-05	0.000916851
TCONS_00010995	AC212219.3_FG005	1:44959524-44965073	1.74415	11.4899	2.71978	0.0027	0.0312182
TCONS_00011035	GRMZM2G307992	1:45932916-45942551	31.6842	53.3409	0.751481	0.0038	0.0412428
TCONS_00011050	GRMZM2G144224	1:46236785-46238037	184.269	55.533	-1.7304	5e-05	0.000916851
TCONS_00011056	GRMZM2G104534	1:46580617-46586652	1.92098	0.980423	-0.970366	0.0003	0.00470602
TCONS_00011058	GRMZM5G840653	1:46683231-46684885	16.3726	203.736	3.63734	5e-05	0.000916851
TCONS_00011065	GRMZM2G010909	1:46741445-46742644	12.4822	31.674	1.34343	5e-05	0.000916851
TCONS_00011073	GRMZM2G129302	1:46867752-46870117	8.98043	16.3982	0.868683	5e-05	0.000916851
TCONS_00011082	GRMZM2G016734	1:47329570-47331169	59.6046	110.372	0.888885	5e-05	0.000916851
TCONS_00011084	GRMZM2G016734	1:47329570-47331169	5.29478	24.1158	2.18733	0.00385	0.0416345
TCONS_00011115	GRMZM2G021433	1:48415816-48417578	23.8444	13.3158	-0.840506	0.0007	0.00987179
TCONS_00011120	GRMZM2G010000	1:48549404-48552462	0.813167	4.81563	2.5661	0.0032	0.0359156
TCONS_00011130	GRMZM2G475971	1:48759856-48760760	5.28546	23.3071	2.14067	5e-05	0.000916851
TCONS_00011131	GRMZM2G383790	1:48886324-48887692	7.48816	12.4349	0.731711	0.0003	0.00470602
TCONS_00011187	GRMZM2G089720	1:50417703-50419209	2.01672	4.10757	1.02627	0.0005	0.00735154
TCONS_00011210	GRMZM2G070849	1:51394764-51397697	5.63111	11.0565	0.973404	0.00445	0.0467943
TCONS_00011211	GRMZM2G070849	1:51394764-51397697	11.86	25.879	1.12568	5e-05	0.000916851
TCONS_00011228	GRMZM2G009060	1:52391211-52397341	2.78507	1.07181	-1.37766	0.00255	0.029824
TCONS_00011231	GRMZM2G009690	1:52462051-52465428	1.50148	3.20442	1.09368	0.00025	0.00400465
TCONS_00011235	GRMZM2G033570	1:52561893-52565985	61.6741	135.87	1.13949	5e-05	0.000916851
TCONS_00011236	GRMZM2G174680	1:52623481-52624713	6.07613	3.08196	-0.979306	0.0028	0.0321614
TCONS_00011241	GRMZM2G145008	1:52761806-52766843	10.7614	4.94076	-1.12305	5e-05	0.000916851
TCONS_00011243	GRMZM2G145024	1:52769199-52773090	28.4768	55.549	0.963976	5e-05	0.000916851
TCONS_00011253	GRMZM2G030272	1:52917449-52919043	30.4088	197.104	2.6964	5e-05	0.000916851
TCONS_00011259	GRMZM2G407825	1:53148229-53162748	4.39018	14.2138	1.69494	0.0001	0.00173882
TCONS_00011260	GRMZM2G407825	1:53148229-53162748	15.8922	64.4344	2.01951	5e-05	0.000916851
TCONS_00011269	GRMZM2G102365	1:53267615-53270157	16.8921	33.2748	0.978083	5e-05	0.000916851
TCONS_00011274	GRMZM2G031001	1:53419143-53421347	33.5881	115.643	1.78366	5e-05	0.000916851
TCONS_00011313	GRMZM2G312661	1:54603024-54605973	36.0986	129.612	1.84418	5e-05	0.000916851
TCONS_00011314	GRMZM2G106408	1:54731139-54737676	5.99536	2.75131	-1.12373	5e-05	0.000916851
TCONS_00011348	GRMZM2G075245	1:55506653-55507385	5.61617	13.3081	1.24464	5e-05	0.000916851
TCONS_00011430	GRMZM2G075502	1:58474499-58476584	23.9767	117.485	2.29277	5e-05	0.000916851
TCONS_00011432	GRMZM2G097843	1:58738446-58743498	3.64685	1.7504	-1.05897	5e-05	0.000916851
TCONS_00011443	AC205502.4_FG004	1:59464237-59471827	0.659241	3.81218	2.53174	0.0001	0.00173882
TCONS_00011472	GRMZM2G063048	1:59865303-59866740	0.356924	2.14555	2.58766	5e-05	0.000916851
TCONS_00011503	GRMZM2G101744	1:60869383-60872580	3.4323	1.4749	-1.21856	0.0001	0.00173882
TCONS_00011543	GRMZM2G382569	1:62144319-62146561	3.73306	6.83217	0.871984	0.0007	0.00987179
TCONS_00011598	GRMZM2G040669	1:63648607-63650100	268.413	596.552	1.15219	5e-05	0.000916851
TCONS_00011629	GRMZM2G127150	1:64975074-64977255	4.82101	18.2571	1.92105	5e-05	0.000916851
TCONS_00011651	GRMZM5G815584	1:65423141-65442229	1.82215	0.460232	-1.98521	0.0007	0.00987179
TCONS_00011652	GRMZM5G815584	1:65423141-65442229	18.3161	4.278	-2.0981	0.00275	0.0316913
TCONS_00011657	GRMZM2G100452	1:65735117-65736651	2.51856	9.5488	1.92272	5e-05	0.000916851
TCONS_00011668	GRMZM2G078876	1:66029377-66032549	85.1607	152.003	0.835843	5e-05	0.000916851
TCONS_00011679	GRMZM2G003138	1:66676746-66678709	0.967319	3.34981	1.79202	5e-05	0.000916851
TCONS_00011688	GRMZM2G396212	1:66979336-66982485	1.25623	3.60132	1.51942	5e-05	0.000916851
TCONS_00011766	GRMZM2G117513	1:69894563-69897090	63.6691	166.257	1.38475	5e-05	0.000916851
TCONS_00011775	GRMZM2G142390	1:70775895-70779984	12.3949	79.6485	2.6839	5e-05	0.000916851
TCONS_00011776	GRMZM2G142390	1:70775895-70779984	3.75623	28.4472	2.92093	5e-05	0.000916851
TCONS_00011777	GRMZM2G110067	1:71030278-71032027	9.42098	4.10049	-1.20008	5e-05	0.000916851
TCONS_00011779	GRMZM2G110027	1:71072769-71075667	13.9783	6.06326	-1.20502	5e-05	0.000916851
TCONS_00011792	GRMZM2G382774	1:71222024-71223923	18.6251	35.2628	0.920895	5e-05	0.000916851
TCONS_00011825	GRMZM2G313104	1:72049368-72050532	0.351092	2.20947	2.65378	5e-05	0.000916851
TCONS_00011928	GRMZM2G068826	1:76022798-76023952	2.49506	6.57208	1.39728	5e-05	0.000916851
TCONS_00011931	GRMZM5G883760	1:76296186-76296742	0.88352	180.547	7.67489	5e-05	0.000916851
TCONS_00011932	GRMZM2G479340	1:76321661-76323344	24.2456	64.2716	1.40646	5e-05	0.000916851
TCONS_00011933	GRMZM2G106026	1:76469889-76470831	0.148211	32.9094	7.79471	0.00205	0.0249224
TCONS_00011943	GRMZM2G077316	1:76740124-76741716	51.4594	119.052	1.21009	5e-05	0.000916851
TCONS_00011955	GRMZM2G044902	1:77152674-77154117	11.5978	25.693	1.14753	5e-05	0.000916851
TCONS_00011956	GRMZM2G044902	1:77152674-77154117	2.45973	13.7588	2.48378	5e-05	0.000916851
TCONS_00011977	AC214524.3_FG002	1:77974930-77976981	0.400737	1.34822	1.75033	0.0003	0.00470602
TCONS_00011981	GRMZM2G038991	1:78297266-78298351	0.700972	1.71132	1.28768	0.00465	0.0484595
TCONS_00012032	GRMZM2G162690	1:80003682-80008544	7.28738	13.6059	0.900761	5e-05	0.000916851
TCONS_00012065	GRMZM2G066441	1:81219486-81222936	18.9197	47.9333	1.34114	5e-05	0.000916851
TCONS_00012081	GRMZM2G028821	1:81612700-81613806	22.0412	14.3797	-0.616169	0.0028	0.0321614
TCONS_00012086	GRMZM2G353553	1:81928300-81930832	0.285054	0.952398	1.74033	0.0017	0.0212766
TCONS_00012090	GRMZM2G030636	1:82032459-82036214	9.90621	4.19222	-1.24062	5e-05	0.000916851
TCONS_00012104	GRMZM2G506660	1:82711005-82713135	8.44545	2.76408	-1.61137	5e-05	0.000916851
TCONS_00012111	GRMZM2G322344	1:83017228-83021780	3.67098	10.4341	1.50706	5e-05	0.000916851
TCONS_00012146	GRMZM2G083382	1:84429616-84430930	15.4523	8.73918	-0.822256	0.00015	0.00251632
TCONS_00012159	GRMZM2G057768	1:84681422-84684878	5.17656	2.39862	-1.10979	0.00055	0.00798765
TCONS_00012179	GRMZM2G175134	1:85703363-85726426	22.2537	35.5738	0.676771	0.0002	0.00326786
TCONS_00012191	GRMZM2G047187	1:85839687-85844369	2.82451	0.800909	-1.81829	0.0003	0.00470602
TCONS_00012198	GRMZM2G052344	1:85905845-85908347	26.0842	7.05902	-1.88564	5e-05	0.000916851
TCONS_00012235	GRMZM2G158682	1:87773835-87776145	57.951	19.487	-1.57232	5e-05	0.000916851
TCONS_00012318	GRMZM2G038034	1:91759162-91761026	1.34665	0.291072	-2.20993	0.00035	0.00537628
TCONS_00012332	GRMZM2G161459	1:92793621-92797895	240.109	115.149	-1.06019	5e-05	0.000916851
TCONS_00012334	GRMZM2G112154	1:92878390-92881056	1.54914	0.774361	-1.00039	0.00475	0.0493217
TCONS_00012373	GRMZM2G007939	1:95197851-95201491	5.17684	17.5726	1.76319	5e-05	0.000916851
TCONS_00012381	GRMZM5G887922	1:95494275-95496228	16.8632	7.27686	-1.21249	0.00025	0.00400465
TCONS_00012382	GRMZM5G887922	1:95494275-95496228	3.78799	12.6501	1.73965	0.00065	0.00925808
TCONS_00012393	GRMZM2G070943	1:96318179-96319472	2.32306	6.77988	1.54523	5e-05	0.000916851
TCONS_00012403	GRMZM2G086869	1:96691218-96693260	23.1216	38.7324	0.744299	0.0042	0.0446586
TCONS_00012405	GRMZM2G086869	1:96691218-96693260	1.44594	20.4392	3.82125	0.0029	0.0331705
TCONS_00012418	GRMZM2G001930	1:98363080-98365897	28.1236	107.973	1.94081	5e-05	0.000916851
TCONS_00012449	GRMZM2G160454	1:100591372-100606081	0.749276	18.4353	4.62083	5e-05	0.000916851
TCONS_00012471	GRMZM2G053079	1:102442094-102454090	2.63149	1.68148	-0.646149	0.0014	0.0180652
TCONS_00012477	GRMZM2G158976	1:102957394-102959447	6.36073	11.3347	0.833479	0.00145	0.0186034
TCONS_00012485	GRMZM2G070271	1:103272930-103325082	29.8936	13.2006	-1.17923	5e-05	0.000916851
TCONS_00012606	GRMZM2G421934	1:108129025-108129208	0	2499.58	inf	5e-05	0.000916851
TCONS_00012618	GRMZM2G131476	1:109642903-109644735	7.96334	4.0507	-0.975204	0.0007	0.00987179
TCONS_00012632	GRMZM2G172098	1:111285197-111288427	22.2164	38.1526	0.780158	5e-05	0.000916851
TCONS_00012670	GRMZM2G002515	1:113534937-113538490	4.34537	2.23501	-0.959195	5e-05	0.000916851
TCONS_00012705	GRMZM2G388608	1:116272563-116273384	20.6139	97.492	2.24167	5e-05	0.000916851
TCONS_00012962	GRMZM2G077488	1:138621109-138623370	2.16278	0.427824	-2.3378	0.00465	0.0484595
TCONS_00012966	GRMZM2G153594	1:138646366-138657851	16.7474	10.6024	-0.659552	0.0009	0.0123003
TCONS_00013006	-	1:141761192-141762513	15.2757	5.60433	-1.44662	5e-05	0.000916851
TCONS_00013009	-	1:141912462-141913019	0	29.309	inf	5e-05	0.000916851
TCONS_00013016	GRMZM2G019651	1:142652556-142657996	0.207281	0.670283	1.69318	5e-05	0.000916851
TCONS_00013129	AC204414.3_FG001	1:150190759-150191445	35.7572	17.4035	-1.03886	0.00015	0.00251632
TCONS_00013131	GRMZM2G075456	1:150233525-150235768	0	0.483608	inf	5e-05	0.000916851
TCONS_00013134	GRMZM2G305830	1:150483864-150484431	25.7259	14.4166	-0.835489	0.00065	0.00925808
TCONS_00013150	GRMZM2G306616	1:150874340-150876593	0.0649466	0.688396	3.40591	0.0022	0.0264038
TCONS_00013223	GRMZM2G093736	1:156502163-156504722	15.8549	108.018	2.76827	5e-05	0.000916851
TCONS_00013232	GRMZM2G119248	1:156544874-156558612	0.593293	3.39957	2.51854	0.00015	0.00251632
TCONS_00013300	GRMZM2G429759	1:158703563-158708645	1.16442	0.416571	-1.48298	0.00365	0.0399043
TCONS_00013387	AC234520.1_FG003	1:164385130-164387439	26.9714	43.6971	0.696105	0.0001	0.00173882
TCONS_00013397	GRMZM2G522066	1:165099881-165106819	19.0993	30.7708	0.688044	0.00385	0.0416345
TCONS_00013452	GRMZM2G017405	1:166945811-166981558	0.232354	0.498117	1.10016	0.00015	0.00251632
TCONS_00013503	GRMZM2G108422	1:170735348-170736402	7.72161	13.4572	0.801407	0.0006	0.00861819
TCONS_00013575	GRMZM2G107984	1:172955467-172959693	16.1707	24.5556	0.602667	0.0027	0.0312182
TCONS_00013578	GRMZM5G836977	1:172965951-172968191	3.41051	1.23247	-1.46843	0.0011	0.0146297
TCONS_00013583	GRMZM2G003635	1:173238218-173244377	15.0853	7.28968	-1.04921	5e-05	0.000916851
TCONS_00013637	GRMZM2G028900	1:174695629-174699483	1.42907	7.60796	2.41243	0.00035	0.00537628
TCONS_00013683	GRMZM2G168108	1:176966306-176968685	0.508156	2.27163	2.16039	5e-05	0.000916851
TCONS_00013703	GRMZM2G422419	1:177654020-177654401	12.0812	3.50369	-1.78582	0.0006	0.00861819
TCONS_00013713	GRMZM2G136372	1:177903253-177904176	0.827959	2.86508	1.79094	0.0005	0.00735154
TCONS_00013714	GRMZM2G402631	1:178035094-178036072	5.25071	15.3915	1.55155	5e-05	0.000916851
TCONS_00013732	GRMZM2G068604	1:178455866-178460697	0.525234	1.34146	1.35277	0.00025	0.00400465
TCONS_00013766	GRMZM2G430623	1:179897550-179898525	2.45683	34.6653	3.81862	5e-05	0.000916851
TCONS_00013769	GRMZM2G392791	1:180015324-180017868	28.986	45.6993	0.656812	0.00035	0.00537628
TCONS_00013791	GRMZM5G893912	1:180635458-180637364	7.35305	128.373	4.12585	5e-05	0.000916851
TCONS_00013793	GRMZM2G310947	1:180651610-180653986	48.0247	116.949	1.28403	5e-05	0.000916851
TCONS_00013796	AC195785.3_FG004	1:180842547-180864903	11.898	6.65712	-0.837744	0.00425	0.0450758
TCONS_00013842	GRMZM2G023847	1:182122134-182123253	252.714	846.006	1.74316	5e-05	0.000916851
TCONS_00013847	GRMZM2G023313	1:182125399-182131224	107.807	68.0611	-0.663552	0.0025	0.0293156
TCONS_00013884	GRMZM2G005840	1:183336452-183337346	14.7463	46.5701	1.65905	5e-05	0.000916851
TCONS_00013898	GRMZM2G113726	1:183832165-183835855	7.73489	3.32499	-1.21803	5e-05	0.000916851
TCONS_00013913	GRMZM2G080724	1:184014020-184015262	1.22358	45.8542	5.22788	5e-05	0.000916851
TCONS_00013923	GRMZM2G024668	1:184272688-184277348	410.035	1013.8	1.30596	5e-05	0.000916851
TCONS_00013979	GRMZM2G132763	1:187621124-187624571	10.1012	3.47261	-1.54044	5e-05	0.000916851
TCONS_00014080	GRMZM2G067238	1:190174868-190176270	11.4175	23.7113	1.05433	5e-05	0.000916851
TCONS_00014112	GRMZM2G005652	1:191123118-191128083	21.406	44.8473	1.06701	5e-05	0.000916851
TCONS_00014123	GRMZM2G337191	1:191613093-191614576	36.5799	121.852	1.73601	5e-05	0.000916851
TCONS_00014135	GRMZM2G386209	1:191892985-191895008	15.2726	38.5469	1.33567	5e-05	0.000916851
TCONS_00014155	GRMZM2G703858	1:192965186-192967819	24.8447	92.092	1.89014	5e-05	0.000916851
TCONS_00014166	GRMZM5G872373	1:193280251-193283650	17.8924	34.3921	0.942727	5e-05	0.000916851
TCONS_00014203	GRMZM2G083725	1:194690088-194692196	4.28552	7.56209	0.819316	0.0007	0.00987179
TCONS_00014231	GRMZM2G159996	1:195589977-195594661	8.49819	14.0221	0.722477	0.0036	0.039495
TCONS_00014232	GRMZM2G159996	1:195589977-195594661	7.56253	18.3923	1.28216	5e-05	0.000916851
TCONS_00014311	GRMZM2G107031	1:197227444-197228576	14.5129	80.7308	2.47578	5e-05	0.000916851
TCONS_00014312	GRMZM2G175396	1:197293337-197296143	11.7499	29.7844	1.34191	5e-05	0.000916851
TCONS_00014315	GRMZM2G175856	1:197306373-197307583	0.791256	18.7961	4.57014	5e-05	0.000916851
TCONS_00014326	GRMZM2G164909	1:197781322-197783002	7.58522	34.1123	2.16903	5e-05	0.000916851
TCONS_00014329	GRMZM2G021816	1:197888036-197891470	52.5497	151.735	1.5298	5e-05	0.000916851
TCONS_00014330	GRMZM2G021816	1:197888036-197891470	0.634659	47.3553	6.2214	0.00035	0.00537628
TCONS_00014362	GRMZM2G076723	1:198771675-198776468	2.30013	4.98885	1.11699	5e-05	0.000916851
TCONS_00014380	GRMZM2G117250	1:199371580-199374115	0.498976	2.25634	2.17694	5e-05	0.000916851
TCONS_00014383	GRMZM2G386460	1:199536011-199537336	1.04493	2.64989	1.34252	0.00045	0.00669947
TCONS_00014391	GRMZM2G031065	1:199775232-199776645	22.2699	10.2377	-1.1212	5e-05	0.000916851
TCONS_00014397	GRMZM2G117378	1:200109710-200196248	6.50257	95.8281	3.88137	5e-05	0.000916851
TCONS_00014399	GRMZM2G349749	1:200109710-200196248	23.829	314.3	3.72135	5e-05	0.000916851
TCONS_00014448	GRMZM2G017045	1:201661038-201662079	4.97787	8.25039	0.728935	0.0048	0.0497504
TCONS_00014454	-	1:201981834-201983247	2.33626	0.371094	-2.65434	0.00035	0.00537628
TCONS_00014471	GRMZM2G129513	1:203209823-203213983	5.38509	12.5304	1.21838	5e-05	0.000916851
TCONS_00014554	GRMZM2G319345	1:205236463-205238929	9.67037	4.69817	-1.04147	5e-05	0.000916851
TCONS_00014582	GRMZM2G149442	1:205605814-205610074	9.49446	1.73026	-2.4561	5e-05	0.000916851
TCONS_00014610	GRMZM2G158890	1:206428612-206429590	1.01021	9.34279	3.2092	5e-05	0.000916851
TCONS_00014617	-	1:206549172-206550565	2.13361	5.33139	1.32122	0.0001	0.00173882
TCONS_00014654	GRMZM2G122064	1:207642132-207648514	10.5233	6.08343	-0.79063	5e-05	0.000916851
TCONS_00014661	GRMZM2G148281	1:207946159-207950205	16.0541	26.2239	0.70794	0.0001	0.00173882
TCONS_00014685	GRMZM2G029527	1:208641610-208645128	5.41724	10.8815	1.00625	5e-05	0.000916851
TCONS_00014697	GRMZM2G059502	1:209172676-209174602	12.4037	4.61679	-1.4258	5e-05	0.000916851
TCONS_00014711	GRMZM2G400156	1:209280876-209281681	1.65454	5.64992	1.7718	5e-05	0.000916851
TCONS_00014723	GRMZM2G016521	1:210035306-210036267	17.8281	258.198	3.85625	5e-05	0.000916851
TCONS_00014733	GRMZM2G373859	1:210531323-210532276	38.71	14.2531	-1.44143	5e-05	0.000916851
TCONS_00014759	-	1:211433574-211439109	1.63561	0.424447	-1.94617	0.00255	0.029824
TCONS_00014772	GRMZM2G067235	1:212213452-212215287	4.17258	6.99587	0.745563	0.00045	0.00669947
TCONS_00014828	GRMZM2G161245	1:213144279-213146991	1.0775	5.541	2.36245	0.00305	0.0345779
TCONS_00014829	GRMZM2G161245	1:213144279-213146991	14.0694	54.4579	1.95258	5e-05	0.000916851
TCONS_00014830	GRMZM2G161245	1:213144279-213146991	4.51941	11.9343	1.40091	0.0012	0.0157859
TCONS_00014840	GRMZM2G117193	1:213277586-213280082	2.10232	10.4376	2.31174	0.00035	0.00537628
TCONS_00014890	GRMZM2G536825	1:214573215-214584897	17.766	10.7316	-0.727251	0.0044	0.0463538
TCONS_00014892	GRMZM2G373195	1:214699034-214701360	10.3526	4.58714	-1.17433	5e-05	0.000916851
TCONS_00014957	GRMZM2G141214	1:217262229-217264638	0.730253	1.88899	1.37115	0.0001	0.00173882
TCONS_00014959	GRMZM2G174310	1:217304139-217305140	3.22734	25.9673	3.00828	5e-05	0.000916851
TCONS_00014963	GRMZM5G844703	1:217503174-217504737	41.3844	22.712	-0.865635	0.00015	0.00251632
TCONS_00014983	GRMZM2G114093	1:218469208-218473929	0.902748	3.87567	2.10205	0.00385	0.0416345
TCONS_00015042	GRMZM2G045688	1:220253399-220257761	15.3596	8.0188	-0.937684	0.00235	0.0278267
TCONS_00015061	GRMZM2G101116	1:220837772-220841134	26.8505	12.9576	-1.05115	5e-05	0.000916851
TCONS_00015074	GRMZM2G078412	1:221032107-221044338	1.99953	0.700993	-1.51219	0.0006	0.00861819
TCONS_00015080	GRMZM2G179063	1:221239184-221240892	9.24704	45.7839	2.30778	5e-05	0.000916851
TCONS_00015081	GRMZM2G077068	1:221288806-221295221	3.38249	1.02696	-1.71971	0.0001	0.00173882
TCONS_00015105	GRMZM2G075247	1:222450585-222455100	0.681944	4.05284	2.57121	5e-05	0.000916851
TCONS_00015143	GRMZM2G345725	1:223384455-223392896	20.3862	12.1663	-0.744707	5e-05	0.000916851
TCONS_00015157	GRMZM2G181236	1:223848780-223891929	6.72888	73.0795	3.44103	5e-05	0.000916851
TCONS_00015175	GRMZM5G890274	1:224437175-224438294	49.0945	178.22	1.86003	5e-05	0.000916851
TCONS_00015183	GRMZM2G475956	1:224481791-224486416	3.42857	1.07176	-1.67762	0.00045	0.00669947
TCONS_00015184	GRMZM2G082484	1:224508801-224512075	43.7869	68.461	0.644784	0.00075	0.0104922
TCONS_00015188	GRMZM2G063679	1:224584721-224588276	16.494	27.7445	0.750263	5e-05	0.000916851
TCONS_00015209	GRMZM6G915669	1:225244842-225245877	7.01527	11.5181	0.715333	0.00365	0.0399043
TCONS_00015223	GRMZM2G129266	1:225937240-225939365	24.4934	45.7044	0.899937	5e-05	0.000916851
TCONS_00015251	GRMZM2G131623	1:226617994-226620892	3.53744	1.60357	-1.14141	0.0004	0.0060555
TCONS_00015274	GRMZM2G135866	1:226897325-226901052	8.59267	3.62802	-1.24392	5e-05	0.000916851
TCONS_00015275	GRMZM2G350225	1:226982791-226985871	38.2334	267.436	2.80628	5e-05	0.000916851
TCONS_00015276	GRMZM2G350225	1:226982791-226985871	33.3826	258.138	2.95098	5e-05	0.000916851
TCONS_00015277	GRMZM2G009735	1:226982791-226985871	3.6063	73.8783	4.35656	0.00015	0.00251632
TCONS_00015280	GRMZM2G009601	1:227015187-227018794	1.46959	0.460299	-1.67477	0.0034	0.0377157
TCONS_00015289	GRMZM2G070392	1:227220067-227229951	0.268154	1.18447	2.14311	0.00035	0.00537628
TCONS_00015311	AC208440.3_FG003	1:227498134-227513801	6.04136	2.88622	-1.0657	0.00365	0.0399043
TCONS_00015314	GRMZM2G036455	1:227569041-227572130	2.45337	1.23549	-0.989677	0.00295	0.0336079
TCONS_00015362	GRMZM2G103929	1:228476364-228479134	6.2902	3.37481	-0.898301	5e-05	0.000916851
TCONS_00015365	GRMZM2G153208	1:228704640-228705641	24.4034	67.1138	1.45953	5e-05	0.000916851
TCONS_00015426	GRMZM2G404443	1:230073699-230077262	24.3607	13.245	-0.879113	5e-05	0.000916851
TCONS_00015511	GRMZM2G167438	1:232803344-232806998	0.252518	0.854172	1.75814	0.00235	0.0278267
TCONS_00015538	GRMZM2G001812	1:233516802-233520836	1.92775	3.16848	0.71687	0.0008	0.011088
TCONS_00015541	GRMZM2G001850	1:233622698-233624208	21.2523	37.4811	0.818543	0.00205	0.0249224
TCONS_00015654	GRMZM2G020974	1:235419633-235426976	4.89862	8.32932	0.765824	0.0036	0.039495
TCONS_00015704	GRMZM2G001577	1:236300015-236301251	5.76321	12.2497	1.0878	0.00035	0.00537628
TCONS_00015705	GRMZM2G383425	1:236347847-236351090	8.16962	0.498562	-4.03443	5e-05	0.000916851
TCONS_00015716	GRMZM5G835118	1:236848756-236850531	2.10316	4.2615	1.01881	0.00035	0.00537628
TCONS_00015740	GRMZM2G303965	1:237517006-237548617	0.492982	11.0363	4.48457	5e-05	0.000916851
TCONS_00015742	GRMZM5G820163	1:237591989-237594356	5.60022	13.5597	1.27577	5e-05	0.000916851
TCONS_00015746	GRMZM2G008290	1:237715095-237717332	1.55015	20.7973	3.74591	0.00135	0.0175063
TCONS_00015749	GRMZM2G008290	1:237715095-237717332	22.8635	213.121	3.22055	5e-05	0.000916851
TCONS_00015751	GRMZM2G008290	1:237715095-237717332	1.905	26.5409	3.80035	5e-05	0.000916851
TCONS_00015757	GRMZM2G332412	1:237901877-237903437	36.0479	21.1103	-0.771968	5e-05	0.000916851
TCONS_00015762	GRMZM2G352627	1:238301452-238302579	14.3996	23.5338	0.708702	0.0007	0.00987179
TCONS_00015764	GRMZM2G038898	1:238522628-238525439	22.9469	12.8213	-0.83975	5e-05	0.000916851
TCONS_00015771	GRMZM2G017388	1:238623893-238626392	1.19661	0.352413	-1.76362	0.00035	0.00537628
TCONS_00015791	GRMZM2G164715	1:239356156-239357801	42.7533	26.1874	-0.707166	5e-05	0.000916851
TCONS_00015803	GRMZM2G010871	1:239674489-239678100	2.50083	17.9258	2.84156	5e-05	0.000916851
TCONS_00015804	GRMZM2G010871	1:239674489-239678100	5.49567	24.1586	2.13617	5e-05	0.000916851
TCONS_00015805	GRMZM2G010871	1:239674489-239678100	9.51232	57.4507	2.59445	5e-05	0.000916851
TCONS_00015808	GRMZM2G010871	1:239674489-239678100	4.9867	30.7262	2.62331	5e-05	0.000916851
TCONS_00015835	GRMZM2G040387	1:240547203-240554665	24.8984	12.1781	-1.03176	5e-05	0.000916851
TCONS_00015902	GRMZM2G125762	1:243077758-243083134	18.5163	32.0289	0.790581	5e-05	0.000916851
TCONS_00015948	GRMZM2G145412	1:244885426-244886628	3.69653	212.604	5.84585	5e-05	0.000916851
TCONS_00015949	GRMZM2G145458	1:244892946-244893692	2.66374	86.6281	5.02331	5e-05	0.000916851
TCONS_00015957	GRMZM2G031938	1:245331772-245551175	8.24536	21.3183	1.37044	0.00095	0.0128662
TCONS_00015983	GRMZM2G438960	1:245928151-245931887	2.21757	17.3108	2.96462	5e-05	0.000916851
TCONS_00016074	GRMZM2G129540	1:248673832-248677173	29.3803	18.1438	-0.695373	0.0001	0.00173882
TCONS_00016087	GRMZM2G073725	1:248922559-248925400	324.125	664.997	1.0368	5e-05	0.000916851
TCONS_00016129	GRMZM2G014392	1:250953387-250956063	0.77166	18.8256	4.60858	5e-05	0.000916851
TCONS_00016147	GRMZM2G103657	1:251206204-251209818	17.3826	10.7931	-0.687533	0.0014	0.0180652
TCONS_00016148	GRMZM2G103559	1:251222922-251224655	7.56748	41.4419	2.45321	5e-05	0.000916851
TCONS_00016180	GRMZM2G414047	1:252053769-252055538	2.95366	18.7576	2.6669	5e-05	0.000916851
TCONS_00016188	GRMZM2G173425	1:252316944-252321429	30.3993	52.4801	0.787733	5e-05	0.000916851
TCONS_00016204	GRMZM2G039187	1:253193057-253195443	9.97582	23.6718	1.24666	5e-05	0.000916851
TCONS_00016208	GRMZM5G837732	1:253331833-253333633	25.2253	151.256	2.58405	5e-05	0.000916851
TCONS_00016213	GRMZM2G066067	1:253373538-253375586	15.4148	39.1439	1.34448	5e-05	0.000916851
TCONS_00016223	GRMZM2G070252	1:253566005-253570909	47.2473	79.9654	0.759146	5e-05	0.000916851
TCONS_00016244	GRMZM2G043191	1:253852795-253855290	0.410185	2.84397	2.79356	5e-05	0.000916851
TCONS_00016278	GRMZM2G352695	1:254857040-254868235	3.38835	1.91377	-0.824165	0.0026	0.0303129
TCONS_00016336	GRMZM2G149024	1:256720151-256721893	17.6263	55.7092	1.66019	5e-05	0.000916851
TCONS_00016343	GRMZM2G118172	1:256856446-256857212	10.6156	766.544	6.17411	5e-05	0.000916851
TCONS_00016358	GRMZM2G106572	1:257390302-257390831	0.35651	0	#NAME?	0.00115	0.0152077
TCONS_00016367	GRMZM2G155043	1:257844700-257852249	0.113779	1.38436	3.6049	0.00315	0.0354684
TCONS_00016369	GRMZM2G406269	1:257935510-257936232	16.9575	4.37464	-1.95469	5e-05	0.000916851
TCONS_00016401	GRMZM2G146108	1:258855584-258856324	2.9567	87.5492	4.88803	5e-05	0.000916851
TCONS_00016428	GRMZM2G176605	1:259332167-259334153	7.63318	19.3731	1.3437	5e-05	0.000916851
TCONS_00016445	GRMZM2G478568	1:259836587-259838272	16.8281	8.3526	-1.01057	5e-05	0.000916851
TCONS_00016475	GRMZM2G083783	1:260678440-260682732	6.58568	2.0712	-1.66886	5e-05	0.000916851
TCONS_00016486	GRMZM2G467893	1:260804237-260807046	3.62783	18.0375	2.31382	5e-05	0.000916851
TCONS_00016505	GRMZM2G075974	1:261628065-261631686	9.38585	81.7379	3.12245	5e-05	0.000916851
TCONS_00016740	GRMZM2G100650	1:267399845-267402116	5.27838	80.1016	3.92366	5e-05	0.000916851
TCONS_00016758	GRMZM2G023110	1:267933160-267936681	4.10281	6.96726	0.763979	5e-05	0.000916851
TCONS_00016805	GRMZM2G359929	1:269186558-269192162	7.2801	22.4638	1.62558	5e-05	0.000916851
TCONS_00016811	GRMZM5G863645	1:269350250-269355402	1.89964	9.65629	2.34574	5e-05	0.000916851
TCONS_00016813	GRMZM2G157727	1:269387082-269395650	10.3931	4.94287	-1.0722	0.00235	0.0278267
TCONS_00016819	GRMZM5G867390	1:269419682-269424715	45.344	27.5293	-0.719942	0.00015	0.00251632
TCONS_00016830	GRMZM2G047372	1:270035835-270038253	9.90836	25.0708	1.33929	0.0001	0.00173882
TCONS_00016843	GRMZM2G133198	1:270626193-270627213	2.05967	33.1364	4.00793	5e-05	0.000916851
TCONS_00016845	GRMZM2G143238	1:270731873-270736735	6.97436	15.3328	1.13649	5e-05	0.000916851
TCONS_00016850	AC225344.3_FG006	1:270791078-270801986	8.50869	1.38158	-2.62262	5e-05	0.000916851
TCONS_00016853	GRMZM2G327208	1:270791078-270801986	3.30064	0.764666	-2.10985	0.0003	0.00470602
TCONS_00016860	GRMZM2G019806	1:271047056-271049641	15.0239	26.8577	0.838077	5e-05	0.000916851
TCONS_00016861	GRMZM2G019806	1:271047056-271049641	1.363	15.6237	3.51888	5e-05	0.000916851
TCONS_00016886	GRMZM2G054361	1:271834817-271837308	2.39236	4.46781	0.901131	0.0005	0.00735154
TCONS_00016903	GRMZM2G049349	1:272284843-272287578	2.63241	10.3675	1.97761	5e-05	0.000916851
TCONS_00016906	GRMZM2G061442	1:272320480-272324663	5.09785	8.86532	0.798284	0.0033	0.0368144
TCONS_00016937	GRMZM2G396114	1:273157715-273168181	9.0157	5.9061	-0.610233	0.00355	0.0390488
TCONS_00016943	GRMZM2G180232	1:273368584-273370403	1.65009	0.348414	-2.24367	0.0028	0.0321614
TCONS_00016945	-	1:273372271-273376145	4.86426	13.0963	1.42886	5e-05	0.000916851
TCONS_00016946	GRMZM2G180246	1:273393235-273396891	5.08666	11.468	1.17283	5e-05	0.000916851
TCONS_00017034	GRMZM2G149952	1:275157704-275161519	54.2964	548.313	3.33607	5e-05	0.000916851
TCONS_00017043	GRMZM2G003489	1:275536822-275539463	1.65764	75.6414	5.51197	5e-05	0.000916851
TCONS_00017045	GRMZM2G003489	1:275536822-275539463	8.89976	106.068	3.57507	5e-05	0.000916851
TCONS_00017046	GRMZM2G003489	1:275536822-275539463	5.06951	26.6337	2.39333	0.00045	0.00669947
TCONS_00017047	GRMZM2G003489	1:275536822-275539463	14.7943	325.156	4.45801	0.00015	0.00251632
TCONS_00017060	GRMZM2G377131	1:275758269-275761759	16.3716	6.29949	-1.37789	0.00075	0.0104922
TCONS_00017061	GRMZM2G377131	1:275758269-275761759	10.3406	2.98104	-1.79443	5e-05	0.000916851
TCONS_00017071	GRMZM2G011373	1:276185419-276187257	1.63168	3.12629	0.938093	0.00295	0.0336079
TCONS_00017074	GRMZM2G011367	1:276227455-276232089	25.351	5.68645	-2.15644	0.00035	0.00537628
TCONS_00017105	GRMZM2G145950	1:276600411-276602149	5.95205	10.0728	0.759001	0.00065	0.00925808
TCONS_00017188	GRMZM2G328545	1:278192783-278199532	247.612	525.457	1.08549	5e-05	0.000916851
TCONS_00017190	GRMZM2G143204	1:278228804-278232499	0.738378	3.41487	2.2094	0.00145	0.0186034
TCONS_00017192	GRMZM2G143204	1:278228804-278232499	2.19429	7.26698	1.7276	0.0039	0.0420089
TCONS_00017199	GRMZM2G008072	1:278671725-278675079	5.74491	9.24424	0.68627	0.0003	0.00470602
TCONS_00017210	GRMZM2G039278	1:279058328-279074785	2.18154	7.07379	1.69714	5e-05	0.000916851
TCONS_00017213	GRMZM2G050512	1:279186087-279189468	7.34553	19.1447	1.382	5e-05	0.000916851
TCONS_00017244	GRMZM2G400714	1:279979291-279981056	61.3404	714.783	3.5426	5e-05	0.000916851
TCONS_00017272	GRMZM2G009958	1:280647332-280649595	6.13048	2.24448	-1.44962	0.0007	0.00987179
TCONS_00017281	GRMZM2G072653	1:280908391-280910737	0.597835	10.0109	4.06568	5e-05	0.000916851
TCONS_00017283	GRMZM2G376661	1:280918468-280920450	1.46331	18.982	3.69733	5e-05	0.000916851
TCONS_00017295	GRMZM2G407626	1:281235734-281237080	0.571469	1.77275	1.63325	0.00065	0.00925808
TCONS_00017302	GRMZM2G028286	1:281711998-281716146	8.11057	13.2815	0.711543	5e-05	0.000916851
TCONS_00017321	GRMZM2G427697	1:281972182-281979055	15.8193	68.7328	2.11931	5e-05	0.000916851
TCONS_00017331	AC235547.1_FG005	1:282473695-282477456	11.2201	28.3544	1.33749	5e-05	0.000916851
TCONS_00017443	GRMZM2G058734	1:285203028-285207148	8.2853	3.50653	-1.24051	5e-05	0.000916851
TCONS_00017454	GRMZM2G308687	1:285410264-285411865	355.779	973.49	1.45218	5e-05	0.000916851
TCONS_00017480	GRMZM2G174210	1:286252972-286253722	1.94097	13.2493	2.77107	5e-05	0.000916851
TCONS_00017482	GRMZM2G035890	1:286311515-286313580	75.8175	140.878	0.893845	5e-05	0.000916851
TCONS_00017503	GRMZM2G049547	1:286777846-286784331	7.35348	4.60489	-0.675261	0.0043	0.0454527
TCONS_00017558	GRMZM2G070322	1:287653693-287655495	69.6084	175.81	1.33669	5e-05	0.000916851
TCONS_00017586	GRMZM2G448925	1:287829194-287829909	0.586706	2.66363	2.18268	0.00055	0.00798765
TCONS_00017597	GRMZM2G080073	1:288052408-288054885	6.88991	12.6964	0.881869	0.0036	0.039495
TCONS_00017624	GRMZM5G809195	1:288465741-288467255	1.10084	3.39457	1.62462	5e-05	0.000916851
TCONS_00017635	GRMZM5G852781	1:288992052-288994722	1.90617	7.20044	1.9174	5e-05	0.000916851
TCONS_00017636	GRMZM5G866523	1:288999197-289001824	0.0879734	0.512918	2.54359	0.002	0.0244422
TCONS_00017650	GRMZM2G176630	1:289632426-289636352	0.192649	5.17484	4.74747	0.00105	0.014027
TCONS_00017651	GRMZM2G176630	1:289632426-289636352	2.49065	8.53073	1.77615	5e-05	0.000916851
TCONS_00017659	GRMZM2G176774	1:289755806-289760970	8.62702	4.90786	-0.813768	0.00065	0.00925808
TCONS_00017676	GRMZM2G047299	1:290198706-290201518	41.8914	21.1242	-0.987758	5e-05	0.000916851
TCONS_00017723	GRMZM2G004511	1:290878307-290879859	97.1274	244.198	1.3301	5e-05	0.000916851
TCONS_00017728	GRMZM2G077181	1:291025036-291029456	1.6095	3.73545	1.21467	0.00095	0.0128662
TCONS_00017769	GRMZM2G127404	1:291800242-291802182	7.37301	25.872	1.81107	5e-05	0.000916851
TCONS_00017774	GRMZM2G087612	1:291937387-291941593	12.8465	7.88273	-0.704608	5e-05	0.000916851
TCONS_00017804	GRMZM2G151997	1:292412573-292414215	13.5791	34.5325	1.34656	5e-05	0.000916851
TCONS_00017849	GRMZM2G061897	1:293216191-293216644	6.53321	20.8981	1.67751	5e-05	0.000916851
TCONS_00017862	GRMZM2G093776	1:293531157-293535601	6.13784	27.9217	2.18558	5e-05	0.000916851
TCONS_00017863	GRMZM2G093776	1:293531157-293535601	1.47851	18.4253	3.63947	5e-05	0.000916851
TCONS_00017877	GRMZM2G093210	1:294010123-294012577	0.983484	3.67942	1.9035	5e-05	0.000916851
TCONS_00017879	GRMZM2G093246	1:294019758-294022223	0.0566195	0.533895	3.23719	0.00245	0.0288423
TCONS_00017921	GRMZM2G425778	1:294737997-294739095	9.91138	17.0581	0.783299	5e-05	0.000916851
TCONS_00017929	GRMZM2G138382	1:295078237-295084289	2.04064	8.54434	2.06595	5e-05	0.000916851
TCONS_00017958	GRMZM2G156739	1:295517151-295518619	9.34035	25.1778	1.4306	5e-05	0.000916851
TCONS_00017985	GRMZM2G366681	1:296067674-296069043	192.237	62.4974	-1.62102	5e-05	0.000916851
TCONS_00017992	GRMZM2G168016	1:296284547-296286396	8.1577	2.48632	-1.71415	5e-05	0.000916851
TCONS_00017997	GRMZM5G823248	1:296346450-296347527	0.532265	2.16227	2.02233	0.00065	0.00925808
TCONS_00018007	GRMZM2G113158	1:296739854-296743703	19.3016	57.2717	1.5691	5e-05	0.000916851
TCONS_00018080	GRMZM2G016290	1:297830511-297832329	10.934	77.3327	2.82225	5e-05	0.000916851
TCONS_00018083	GRMZM2G016290	1:297830511-297832329	1.252	30.6716	4.6146	0.0011	0.0146297
TCONS_00018111	GRMZM2G323261	1:298373593-298377972	8.94769	17.0998	0.934393	0.0001	0.00173882
TCONS_00018140	GRMZM2G112609	1:298904988-298911994	30.6538	19.5749	-0.647062	0.0009	0.0123003
TCONS_00018142	GRMZM2G422671	1:299041579-299042851	14.6419	33.0638	1.17515	5e-05	0.000916851
TCONS_00018165	AC203966.5_FG005	1:299607381-299608497	22.5919	42.6505	0.916756	5e-05	0.000916851
TCONS_00018183	AC203966.5_FG001	1:299692844-299698712	3.13593	1.42481	-1.13812	0.00385	0.0416345
TCONS_00018208	GRMZM2G434173	1:300067859-300072489	72.3272	157.099	1.11907	5e-05	0.000916851
TCONS_00018211	GRMZM2G381441	1:300119371-300120555	2.95584	96.6434	5.03103	5e-05	0.000916851
TCONS_00018217	GRMZM2G387394	1:300173137-300174772	0.126532	7.66213	5.92017	0.0002	0.00326786
TCONS_00018250	-	1:9307474-9308290	3.01164	0.924119	-1.7044	0.001	0.0134477
TCONS_00018253	-	1:10536596-10536933	13.3019	5.12196	-1.37686	0.0048	0.0497504
TCONS_00018270	-	1:44808359-44808564	599.037	16554.2	4.78841	5e-05	0.000916851
TCONS_00018273	-	1:55469708-55470566	1.1765	5.61508	2.25481	5e-05	0.000916851
TCONS_00018297	-	1:108180208-108180540	1.27998	14.3944	3.49131	0.003	0.0340663
TCONS_00018299	-	1:116963247-116964258	0	0.457051	inf	5e-05	0.000916851
TCONS_00018302	-	1:127438701-127439263	0.549506	0	#NAME?	0.00015	0.00251632
TCONS_00018337	-	1:203059573-203060533	1.60089	10.5698	2.72301	5e-05	0.000916851
TCONS_00018348	-	1:223687030-223687785	0.386922	0	#NAME?	0.0001	0.00173882
TCONS_00018349	-	1:224564385-224564511	7684.39	127559	4.05309	0.00035	0.00537628
TCONS_00018355	-	1:236473318-236474095	0	0.419254	inf	0.0001	0.00173882
TCONS_00018356	-	1:237794579-237794857	3.46796	0	#NAME?	0.0001	0.00173882
TCONS_00018364	-	1:249591372-249591533	2958.39	0	#NAME?	5e-05	0.000916851
TCONS_00018375	-	1:264262710-264264582	0	0.485114	inf	5e-05	0.000916851
TCONS_00018378	-	1:273419624-273420326	16.979	3.81172	-2.15524	5e-05	0.000916851
TCONS_00018417	GRMZM2G129907	10:1720610-1722779	9.48943	4.29182	-1.14473	5e-05	0.000916851
TCONS_00018448	GRMZM2G099067	10:2230286-2231617	8.94811	66.6231	2.89637	5e-05	0.000916851
TCONS_00018453	GRMZM2G151903	10:2435336-2439915	2.64599	10.0655	1.92754	5e-05	0.000916851
TCONS_00018513	GRMZM2G058481	10:3175304-3177258	1.07108	3.02743	1.49903	0.00085	0.0116907
TCONS_00018556	GRMZM2G387731	10:4064251-4065194	4.88619	2.06394	-1.24331	0.0017	0.0212766
TCONS_00018583	GRMZM2G022318	10:4614583-4617977	56.0157	29.9264	-0.904412	0.0035	0.0386272
TCONS_00018592	GRMZM2G324231	10:4822158-4824614	0.413825	1.15578	1.48177	0.0017	0.0212766
TCONS_00018602	GRMZM2G434170	10:5225394-5228033	7.49754	4.21842	-0.829715	0.00065	0.00925808
TCONS_00018604	GRMZM2G016370	10:5388540-5390606	1.79101	4.23217	1.24063	5e-05	0.000916851
TCONS_00018606	GRMZM2G016264	10:5402257-5404421	0.09511	0.948972	3.3187	0.0005	0.00735154
TCONS_00018613	GRMZM2G051637	10:5591901-5596217	1.86963	0.894445	-1.06369	0.00025	0.00400465
TCONS_00018632	GRMZM2G365770	10:5908700-5909737	9.59371	39.3872	2.03757	5e-05	0.000916851
TCONS_00018637	GRMZM5G805685	10:6074813-6076964	0.737666	4.05335	2.45807	0.00225	0.0268909
TCONS_00018646	GRMZM2G358389	10:6406081-6407621	2.32777	5.2721	1.17943	5e-05	0.000916851
TCONS_00018647	AC202107.3_FG001	10:6534503-6534953	5.43695	14.4971	1.4149	0.00035	0.00537628
TCONS_00018666	GRMZM2G031624	10:7137037-7138123	1.03759	14.8459	3.83875	5e-05	0.000916851
TCONS_00018685	GRMZM2G136266	10:7921800-7925637	7.85505	23.2673	1.56661	5e-05	0.000916851
TCONS_00018758	GRMZM2G433481	10:10566902-10568680	3.08333	1.3945	-1.14475	0.00155	0.0196815
TCONS_00018784	GRMZM2G076593	10:11087000-11089279	4.37019	19.0349	2.12288	5e-05	0.000916851
TCONS_00018790	GRMZM2G004060	10:12108515-12110234	14.2588	42.379	1.5715	5e-05	0.000916851
TCONS_00018820	GRMZM5G838435	10:13503363-13507728	13.027	23.5043	0.851415	5e-05	0.000916851
TCONS_00018832	GRMZM2G106622	10:14307489-14310723	13.6668	77.519	2.50388	5e-05	0.000916851
TCONS_00018843	GRMZM2G173669	10:14767639-14770295	176.803	88.8917	-0.992021	5e-05	0.000916851
TCONS_00018857	GRMZM2G088689	10:15552598-15556258	1.52959	9.84885	2.68681	0.0005	0.00735154
TCONS_00018868	GRMZM2G152757	10:15721330-15725514	8.98929	4.3035	-1.0627	0.00225	0.0268909
TCONS_00018943	GRMZM2G169261	10:19078401-19080100	5.76416	12.5288	1.12007	0.00015	0.00251632
TCONS_00018944	GRMZM2G169261	10:19078401-19080100	3.43776	8.05072	1.22765	0.003	0.0340663
TCONS_00018949	GRMZM2G106177	10:19243163-19244133	7.23397	28.7562	1.99101	5e-05	0.000916851
TCONS_00018954	GRMZM2G181227	10:19483613-19489654	18.8959	47.8321	1.33991	5e-05	0.000916851
TCONS_00018962	GRMZM2G152143	10:19651730-19653667	1.31022	3.86509	1.56069	0.00245	0.0288423
TCONS_00018997	GRMZM2G015886	10:22270074-22274511	6.20229	10.1318	0.708019	0.0022	0.0264038
TCONS_00019042	GRMZM2G153206	10:24585957-24586890	88.6266	195.003	1.13769	5e-05	0.000916851
TCONS_00019050	GRMZM2G174803	10:24958955-24966246	12.0229	7.51571	-0.677806	0.001	0.0134477
TCONS_00019100	GRMZM2G073860	10:27467513-27470603	13.2698	44.9325	1.75961	5e-05	0.000916851
TCONS_00019116	GRMZM2G420407	10:29229595-29231070	2.43283	0.713977	-1.76868	0.00115	0.0152077
TCONS_00019138	GRMZM2G073943	10:30375953-30377357	38.2251	22.4296	-0.769116	5e-05	0.000916851
TCONS_00019155	GRMZM2G064008	10:31461031-31461839	0.288497	0	#NAME?	0.00015	0.00251632
TCONS_00019196	GRMZM2G303639	10:34938544-34940066	1.53613	6.4204	2.06336	5e-05	0.000916851
TCONS_00019218	GRMZM2G565911	10:35928453-35930414	2.05343	4.32738	1.07546	5e-05	0.000916851
TCONS_00019249	GRMZM2G008247	10:37762908-37767713	0.444319	1.54861	1.80131	0.0012	0.0157859
TCONS_00019278	GRMZM2G138836	10:39247567-39247894	11.4381	2.83294	-2.01348	0.00365	0.0399043
TCONS_00019294	GRMZM2G041055	10:40894398-40895923	2.44035	0.670773	-1.86319	0.00015	0.00251632
TCONS_00019326	GRMZM2G155221	10:44395223-44396420	1.62666	0.528925	-1.62077	0.0037	0.0403526
TCONS_00019364	GRMZM2G328908	10:48358862-48361484	3.02354	5.79272	0.938002	0.00185	0.0228535
TCONS_00019400	GRMZM2G117836	10:53487794-53491678	10.7992	26.9425	1.31895	5e-05	0.000916851
TCONS_00019482	GRMZM2G178817	10:58462120-58463265	2.88537	17.3881	2.59127	5e-05	0.000916851
TCONS_00019492	GRMZM5G851266	10:59669630-59671907	11.4024	60.7119	2.41264	5e-05	0.000916851
TCONS_00019527	GRMZM2G167018	10:61009620-61012269	14.0226	7.00271	-1.00177	5e-05	0.000916851
TCONS_00019607	GRMZM2G020054	10:65437298-65438594	19.9548	86.1139	2.10951	5e-05	0.000916851
TCONS_00019652	GRMZM2G314593	10:68367522-68368133	14.3139	3.92233	-1.86763	5e-05	0.000916851
TCONS_00019662	GRMZM2G364753	10:68937176-68938935	137.391	213.476	0.635788	0.0022	0.0264038
TCONS_00019670	GRMZM2G145870	10:69436151-69446212	0.140308	2.78283	4.30989	0.0024	0.0283547
TCONS_00019689	GRMZM2G138997	10:70068076-70072497	2.88222	6.82898	1.24449	5e-05	0.000916851
TCONS_00019690	GRMZM2G138997	10:70068076-70072497	0.550966	2.49526	2.17916	0.0024	0.0283547
TCONS_00019698	GRMZM2G144407	10:70547884-70553850	0.436496	1.26503	1.53513	0.0001	0.00173882
TCONS_00019725	GRMZM2G055070	10:71678820-71679414	1.2039	3.43391	1.51214	0.00355	0.0390488
TCONS_00019740	GRMZM2G440965	10:71951127-72623231	0.802046	14.3926	4.16549	0.0045	0.0471937
TCONS_00019785	GRMZM5G847451	10:74900896-74901466	8.22409	127.075	3.94968	5e-05	0.000916851
TCONS_00019820	GRMZM2G042895	10:76600001-76602213	2.12556	247.723	6.86474	5e-05	0.000916851
TCONS_00019836	GRMZM2G110145	10:77282590-77289441	27.4286	57.7671	1.07457	0.0005	0.00735154
TCONS_00019844	GRMZM5G813804	10:77568590-77570791	16.8995	49.5604	1.55221	5e-05	0.000916851
TCONS_00019851	GRMZM2G003715	10:78142378-78146839	2.19357	5.26882	1.2642	5e-05	0.000916851
TCONS_00019860	-	10:78616778-78617064	1734.01	0	#NAME?	0.0001	0.00173882
TCONS_00019895	GRMZM2G172642	10:80328465-80332975	3.74602	1.60998	-1.21832	5e-05	0.000916851
TCONS_00019948	GRMZM2G123410	10:81194842-81197151	3.3875	23.2986	2.78195	5e-05	0.000916851
TCONS_00019988	GRMZM2G021388	10:82850994-82853273	0.232812	7.43181	4.99647	5e-05	0.000916851
TCONS_00020069	GRMZM2G060798	10:85595626-85598562	17.9697	43.9108	1.28901	5e-05	0.000916851
TCONS_00020070	GRMZM2G394500	10:85654596-85662558	62.798	165.457	1.39767	5e-05	0.000916851
TCONS_00020074	GRMZM2G006727	10:85697299-85703873	4.8768	2.04374	-1.25472	0.0001	0.00173882
TCONS_00020077	GRMZM2G060721	10:85759149-85769240	15.7227	30.4574	0.953949	0.0001	0.00173882
TCONS_00020081	GRMZM2G050829	10:85869782-85871698	8.93695	45.555	2.34975	5e-05	0.000916851
TCONS_00020087	GRMZM2G061447	10:86434972-86444161	40.8125	78.9101	0.951198	5e-05	0.000916851
TCONS_00020092	GRMZM2G061447	10:86434972-86444161	0.519521	9.03057	4.11956	0.0048	0.0497504
TCONS_00020106	GRMZM2G109175	10:87184214-87184951	7.51111	54.9796	2.8718	5e-05	0.000916851
TCONS_00020127	GRMZM2G059517	10:88417428-88423247	2.17335	5.20332	1.25951	0.0004	0.0060555
TCONS_00020176	GRMZM2G097641	10:89431020-89434194	17.8847	38.1928	1.09458	5e-05	0.000916851
TCONS_00020192	GRMZM5G873446	10:90212127-90215794	582.827	1261.33	1.1138	5e-05	0.000916851
TCONS_00020204	GRMZM2G166639	10:90487956-90490013	4.69004	376.169	6.32564	5e-05	0.000916851
TCONS_00020219	GRMZM5G876837	10:91099749-91101419	2.59408	6.29396	1.27875	5e-05	0.000916851
TCONS_00020318	GRMZM2G116520	10:96691686-96692590	5.98957	12.6617	1.07994	0.00025	0.00400465
TCONS_00020357	GRMZM2G075315	10:98012616-98014117	51.7471	86.1126	0.734747	5e-05	0.000916851
TCONS_00020380	GRMZM2G461644	10:98816288-98818353	2.72579	5.92983	1.12132	0.00015	0.00251632
TCONS_00020439	GRMZM2G415579	10:101509310-101511564	30.6791	48.4969	0.660637	0.0003	0.00470602
TCONS_00020455	GRMZM2G340654	10:101879944-101885850	0.372916	1.65601	2.15079	0.0001	0.00173882
TCONS_00020526	GRMZM2G308422	10:105836246-105836447	0	388.664	inf	5e-05	0.000916851
TCONS_00020527	GRMZM2G175606	10:105864276-105864930	0.366591	25.1784	6.10187	0.00045	0.00669947
TCONS_00020528	GRMZM2G473266	10:105872475-105873352	0.218489	2.87775	3.71931	0.0015	0.0191588
TCONS_00020530	GRMZM5G801531	10:105894618-105895395	2.79605	13.5525	2.2771	5e-05	0.000916851
TCONS_00020579	GRMZM2G029609	10:107822640-107823786	1.48353	3.07464	1.05138	0.0019	0.0233747
TCONS_00020586	GRMZM2G399530	10:108135469-108137382	0.794175	1.7397	1.13131	0.00275	0.0316913
TCONS_00020620	GRMZM2G152661	10:109590911-109599584	3.04751	1.29344	-1.23642	0.00395	0.0424384
TCONS_00020654	GRMZM2G002863	10:110962341-110965132	1.24028	0.259872	-2.25479	5e-05	0.000916851
TCONS_00020659	GRMZM2G149543	10:111306908-111309238	11.1132	17.7299	0.673908	0.00035	0.00537628
TCONS_00020671	GRMZM2G425798	10:111635996-111638619	6.01906	49.581	3.04218	5e-05	0.000916851
TCONS_00020693	GRMZM5G813899	10:112957266-112958464	3.1768	9.33514	1.5551	5e-05	0.000916851
TCONS_00020707	GRMZM2G125923	10:113534702-113536450	14.0033	238.803	4.09198	5e-05	0.000916851
TCONS_00020760	GRMZM2G059042	10:115492775-115494580	8.76541	32.2068	1.87747	5e-05	0.000916851
TCONS_00020788	GRMZM2G046583	10:116816530-116826228	22.2299	120.377	2.43698	5e-05	0.000916851
TCONS_00020797	GRMZM5G800211	10:116885461-116889646	3.82941	6.86751	0.842664	0.00035	0.00537628
TCONS_00020817	GRMZM2G039399	10:117495244-117497108	4.12703	7.23906	0.810699	0.00105	0.014027
TCONS_00020822	GRMZM2G136508	10:117641418-117645509	7.93185	21.8597	1.46254	5e-05	0.000916851
TCONS_00020842	GRMZM2G316925	10:117942434-117943104	5.98625	15.371	1.36049	5e-05	0.000916851
TCONS_00020855	GRMZM2G158069	10:118840609-118844275	6.02385	2.81579	-1.09714	5e-05	0.000916851
TCONS_00020875	GRMZM2G450863	10:119558776-119578995	0.772368	2.91304	1.91516	5e-05	0.000916851
TCONS_00020900	GRMZM2G092747	10:120028787-120030228	4.81906	11.5022	1.25509	0.0013	0.0169488
TCONS_00020907	GRMZM2G070092	10:120237301-120241527	0.365644	1.79094	2.29221	5e-05	0.000916851
TCONS_00020961	GRMZM5G870446	10:121709101-121712471	17.6156	10.8968	-0.692942	0.0008	0.011088
TCONS_00020965	GRMZM2G143168	10:121991150-121995667	4.04553	2.50208	-0.693198	0.00245	0.0288423
TCONS_00021067	GRMZM2G065292	10:125133859-125151734	9.81658	21.7034	1.14463	0.0001	0.00173882
TCONS_00021071	-	10:125233036-125234127	0.82265	3.03346	1.88261	0.0007	0.00987179
TCONS_00021152	GRMZM5G802115	10:126920500-126922347	0.623978	26.9634	5.43336	5e-05	0.000916851
TCONS_00021171	GRMZM2G006216	10:127377880-127382737	2.46536	12.3635	2.32622	5e-05	0.000916851
TCONS_00021232	GRMZM2G364637	10:128830198-128831862	1.44006	0.436325	-1.72265	0.00445	0.0467943
TCONS_00021243	GRMZM2G061537	10:128866235-128871210	3.4704	7.81558	1.17125	0.0001	0.00173882
TCONS_00021245	GRMZM2G061537	10:128866235-128871210	0.292653	4.11041	3.81202	0.0003	0.00470602
TCONS_00021251	GRMZM2G414503	10:129226770-129228229	4.25899	13.745	1.69033	5e-05	0.000916851
TCONS_00021296	GRMZM2G043813	10:130642691-130645462	12.1741	5.55859	-1.13103	5e-05	0.000916851
TCONS_00021329	GRMZM2G146809	10:131067128-131068014	76.2771	126.609	0.731062	5e-05	0.000916851
TCONS_00021349	GRMZM5G854532	10:132120549-132121962	32.411	154.507	2.25312	5e-05	0.000916851
TCONS_00021394	GRMZM2G168953	10:132569704-132577881	2.30432	9.26326	2.00718	5e-05	0.000916851
TCONS_00021398	GRMZM2G468821	10:132582028-132583752	14.6916	47.5865	1.69556	5e-05	0.000916851
TCONS_00021441	GRMZM5G808843	10:133611037-133612429	2.16138	14.2372	2.71964	5e-05	0.000916851
TCONS_00021451	GRMZM2G396527	10:133750204-133750699	4.97126	19.7204	1.988	5e-05	0.000916851
TCONS_00021453	GRMZM2G127821	10:133768228-133769467	7.06775	3.35664	-1.07423	0.00035	0.00537628
TCONS_00021472	GRMZM2G427087	10:134063703-134065066	13.4497	39.2748	1.54603	5e-05	0.000916851
TCONS_00021476	GRMZM2G427097	10:134077904-134083904	30.8558	66.4345	1.10639	5e-05	0.000916851
TCONS_00021482	GRMZM2G016939	10:134434732-134438553	7.98837	4.07074	-0.972611	0.00015	0.00251632
TCONS_00021517	GRMZM2G321239	10:134942317-134995534	34.0145	140.975	2.05122	5e-05	0.000916851
TCONS_00021530	GRMZM2G413796	10:135298142-135343362	1.80041	0.386051	-2.22146	0.0011	0.0146297
TCONS_00021535	GRMZM2G113800	10:135354513-135356329	4.13206	1.16383	-1.82799	5e-05	0.000916851
TCONS_00021537	GRMZM2G169690	10:135506722-135508506	8.43175	3.2395	-1.38006	5e-05	0.000916851
TCONS_00021545	GRMZM5G813572	10:135709747-135712426	4.78949	13.3829	1.48245	0.0037	0.0403526
TCONS_00021547	GRMZM2G173429	10:135825172-135827459	14.076	35.7803	1.34593	5e-05	0.000916851
TCONS_00021549	GRMZM2G162640	10:135935065-135937337	6.02172	11.8565	0.977425	5e-05	0.000916851
TCONS_00021550	GRMZM2G397684	10:136031315-136032338	2.39381	33.2383	3.79547	5e-05	0.000916851
TCONS_00021563	GRMZM2G077036	10:136734121-136737847	18.8836	30.3942	0.686661	5e-05	0.000916851
TCONS_00021596	GRMZM2G010290	10:137229761-137232013	10.3559	25.9412	1.32479	5e-05	0.000916851
TCONS_00021599	GRMZM2G094860	10:137306621-137308705	4.26996	9.67077	1.17941	5e-05	0.000916851
TCONS_00021621	GRMZM2G455128	10:137698611-137700876	40.1035	130.856	1.70618	5e-05	0.000916851
TCONS_00021700	GRMZM2G303768	10:139276153-139278664	3.24222	8.99525	1.47218	5e-05	0.000916851
TCONS_00021741	GRMZM2G091331	10:140695929-140697533	34.4197	125.931	1.87133	5e-05	0.000916851
TCONS_00021759	GRMZM2G156004	10:141037087-141038968	7.31961	4.33568	-0.755507	0.0014	0.0180652
TCONS_00021763	GRMZM2G438202	10:141249355-141251082	18.0191	73.6994	2.03213	5e-05	0.000916851
TCONS_00021809	GRMZM2G145480	10:142015990-142017755	3.68216	2.12949	-0.790043	0.00265	0.0307816
TCONS_00021812	GRMZM2G145460	10:142019952-142028305	29.1256	71.7933	1.30156	5e-05	0.000916851
TCONS_00021906	GRMZM5G812525	10:143342743-143357855	4.77257	2.3329	-1.03264	0.00095	0.0128662
TCONS_00021919	GRMZM2G000620	10:143570636-143574048	0.446791	1.43329	1.68166	0.0004	0.0060555
TCONS_00021942	GRMZM5G818977	10:143740958-143744033	8.10607	2.71771	-1.57661	0.0004	0.0060555
TCONS_00021945	GRMZM2G316721	10:143744033-143747761	24.0751	10.4744	-1.20067	5e-05	0.000916851
TCONS_00021955	GRMZM2G445575	10:143949571-143957213	57.4178	17.6599	-1.70102	5e-05	0.000916851
TCONS_00021966	GRMZM2G177491	10:144050663-144051265	66.9542	102.664	0.616678	0.0015	0.0191588
TCONS_00021971	GRMZM2G136970	10:144101993-144102794	4.61495	16.9916	1.88043	5e-05	0.000916851
TCONS_00022008	GRMZM5G811782	10:144892201-144893091	57.1867	8.61643	-2.73052	5e-05	0.000916851
TCONS_00022024	-	10:145110920-145111277	163.271	281.895	0.787888	0.00065	0.00925808
TCONS_00022025	-	10:145111377-145112757	40.5143	68.8498	0.765022	0.00045	0.00669947
TCONS_00022032	GRMZM2G009323	10:145229817-145234017	10.9931	24.0954	1.13215	5e-05	0.000916851
TCONS_00022040	GRMZM2G143402	10:145369298-145375250	27.8264	61.2151	1.13743	0.0013	0.0169488
TCONS_00022063	GRMZM2G006894	10:145614823-145622042	311.279	1053.97	1.75956	5e-05	0.000916851
TCONS_00022072	GRMZM2G428119	10:145960203-145960768	286.074	536.611	0.907487	5e-05	0.000916851
TCONS_00022075	GRMZM2G384255	10:146004618-146005012	116.358	54.46	-1.09531	5e-05	0.000916851
TCONS_00022076	GRMZM2G067424	10:146078441-146080197	0.133881	0.9001	2.74913	0.00115	0.0152077
TCONS_00022083	GRMZM2G368898	10:146122400-146125755	12.7934	7.36837	-0.795983	0.0006	0.00861819
TCONS_00022090	GRMZM5G826011	10:146376653-146378029	7.23314	11.3331	0.647848	0.0038	0.0412428
TCONS_00022113	GRMZM2G405662	10:146674440-146675684	17.296	79.2667	2.19627	5e-05	0.000916851
TCONS_00022134	GRMZM2G392101	10:147279946-147281251	9.84983	27.0074	1.45518	5e-05	0.000916851
TCONS_00022167	GRMZM5G835039	10:147547092-147548066	1.48651	3.5865	1.27065	0.0009	0.0123003
TCONS_00022188	GRMZM2G440259	10:147866357-147868279	9.55683	4.19847	-1.18667	5e-05	0.000916851
TCONS_00022221	GRMZM2G177340	10:148200364-148204566	3.22994	252.211	6.28698	5e-05	0.000916851
TCONS_00022226	GRMZM2G106836	10:148249960-148250692	6.84059	33.305	2.28354	5e-05	0.000916851
TCONS_00022227	GRMZM2G106792	10:148253984-148255375	75.2525	282.276	1.90729	5e-05	0.000916851
TCONS_00022254	GRMZM2G136525	10:148535421-148536889	3.61328	1.96337	-0.879972	0.00265	0.0307816
TCONS_00022311	GRMZM2G147266	10:1279082-1283925	12.8053	6.64336	-0.946756	0.00035	0.00537628
TCONS_00022314	GRMZM2G173724	10:1318124-1319780	0.30915	5.62804	4.18625	5e-05	0.000916851
TCONS_00022315	GRMZM2G173742	10:1320704-1322616	1.33883	37.0765	4.79146	5e-05	0.000916851
TCONS_00022332	GRMZM2G129954	10:1725411-1728063	23.9511	10.0042	-1.25949	5e-05	0.000916851
TCONS_00022381	GRMZM2G180262	10:2144459-2145471	0.975226	7.37896	2.91961	5e-05	0.000916851
TCONS_00022409	GRMZM2G127379	10:2682267-2684357	9.05021	49.9603	2.46476	5e-05	0.000916851
TCONS_00022432	GRMZM2G060884	10:3130060-3133063	24.3379	15.3239	-0.667418	0.00025	0.00400465
TCONS_00022485	GRMZM2G101958	10:4168396-4169548	1.6099	4.12441	1.35722	0.0005	0.00735154
TCONS_00022529	GRMZM2G003762	10:4676399-4679041	371.117	218.572	-0.763766	5e-05	0.000916851
TCONS_00022534	GRMZM2G004534	10:4697234-4702142	63.9159	101.151	0.662261	0.00015	0.00251632
TCONS_00022542	GRMZM2G031033	10:4779363-4780100	0.546361	11.9784	4.45444	5e-05	0.000916851
TCONS_00022557	GRMZM2G159179	10:5116325-5118272	0.171608	7.2704	5.40484	5e-05	0.000916851
TCONS_00022560	GRMZM2G159119	10:5125136-5127242	2.12984	5.10235	1.26042	5e-05	0.000916851
TCONS_00022565	GRMZM5G881649	10:5383243-5386122	4.99279	1.97675	-1.33672	5e-05	0.000916851
TCONS_00022609	GRMZM2G180596	10:6536511-6543057	3.37017	12.6612	1.90952	5e-05	0.000916851
TCONS_00022611	GRMZM2G180596	10:6536511-6543057	0.394137	5.94435	3.91475	0.00035	0.00537628
TCONS_00022612	GRMZM2G180596	10:6536511-6543057	16.6927	42.5667	1.35051	5e-05	0.000916851
TCONS_00022619	GRMZM2G163998	10:6864536-6866582	81.4012	151.856	0.899586	5e-05	0.000916851
TCONS_00022625	GRMZM2G104634	10:7160563-7161491	0.61043	12.0524	4.30335	5e-05	0.000916851
TCONS_00022677	GRMZM2G031278	10:8728013-8767031	0.692556	25.9586	5.22814	5e-05	0.000916851
TCONS_00022687	GRMZM2G301124	10:8804531-8807116	1.51917	0.69605	-1.12602	0.0012	0.0157859
TCONS_00022698	GRMZM2G544539	10:9217172-9219426	3.81249	14.25	1.90216	5e-05	0.000916851
TCONS_00022743	GRMZM2G046284	10:10198908-10200857	11.0476	22.0075	0.994263	5e-05	0.000916851
TCONS_00022768	GRMZM2G433162	10:11200702-11203045	40.8356	112.627	1.46365	5e-05	0.000916851
TCONS_00022770	GRMZM2G157168	10:11319479-11321410	6.21819	82.046	3.72187	5e-05	0.000916851
TCONS_00022792	GRMZM2G304723	10:12108515-12110234	27.899	59.2162	1.08578	0.0023	0.0273791
TCONS_00022793	GRMZM2G094375	10:12171975-12174400	0.268596	1.27606	2.24818	0.00025	0.00400465
TCONS_00022854	GRMZM5G892708	10:14449664-14451543	36.8644	162.54	2.14049	5e-05	0.000916851
TCONS_00022943	GRMZM2G115579	10:18865350-18869396	9.90359	6.31539	-0.649081	0.0046	0.04805
TCONS_00022957	GRMZM2G169240	10:19075535-19077436	23.0267	53.2933	1.21065	5e-05	0.000916851
TCONS_00022992	GRMZM2G087531	10:21398149-21410717	8.57586	5.41819	-0.662472	0.00085	0.0116907
TCONS_00022996	GRMZM2G084005	10:21559822-21561255	0.951305	19.3487	4.34618	5e-05	0.000916851
TCONS_00023005	GRMZM2G064818	10:21867770-21868383	33.772	18.9327	-0.834949	0.0003	0.00470602
TCONS_00023042	GRMZM2G176472	10:23812686-23816765	5.10482	30.146	2.56204	5e-05	0.000916851
TCONS_00023048	GRMZM2G141848	10:24452183-24457178	13.323	6.97156	-0.934361	5e-05	0.000916851
TCONS_00023083	GRMZM2G054564	10:25575317-25576361	0.612688	2.26178	1.88424	0.00145	0.0186034
TCONS_00023131	GRMZM2G084463	10:27549937-27553547	2.65752	9.59754	1.85259	0.0002	0.00326786
TCONS_00023135	GRMZM2G361072	10:27691876-27692752	18.3531	11.3168	-0.697553	0.00365	0.0399043
TCONS_00023143	GRMZM2G383088	10:28395290-28402412	20.9839	31.8593	0.602431	0.00085	0.0116907
TCONS_00023145	GRMZM2G420448	10:29229595-29231070	4.30241	1.26009	-1.77161	0.00095	0.0128662
TCONS_00023225	GRMZM2G119465	10:34372369-34377436	4.76819	2.07982	-1.19698	0.0013	0.0169488
TCONS_00023374	AC208827.3_FG001	10:47243629-47244485	40.1586	66.1298	0.71959	0.00205	0.0249224
TCONS_00023381	AC196727.2_FG001	10:47733773-47734238	0.460722	0	#NAME?	0.00245	0.0288423
TCONS_00023468	GRMZM2G092363	10:54474925-54476332	56.3187	157.146	1.48042	5e-05	0.000916851
TCONS_00023471	GRMZM2G158616	10:54829578-54831253	2.53528	9.7159	1.9382	5e-05	0.000916851
TCONS_00023505	GRMZM2G127336	10:57658110-57664789	1.66474	5.5762	1.74398	5e-05	0.000916851
TCONS_00023510	GRMZM2G071390	10:58589743-58591011	0.830783	5.52529	2.73351	5e-05	0.000916851
TCONS_00023515	GRMZM2G049930	10:59018557-59020035	0.588246	2.70809	2.20279	5e-05	0.000916851
TCONS_00023521	GRMZM2G087111	10:59257880-59259065	22.9701	37.3731	0.702243	0.00015	0.00251632
TCONS_00023539	GRMZM2G172904	10:60565566-60566678	2.26936	8.8452	1.96261	5e-05	0.000916851
TCONS_00023609	GRMZM2G118610	10:64494293-64497324	0.694507	1.96992	1.50408	0.0001	0.00173882
TCONS_00023660	GRMZM5G888450	10:68737988-68739253	9.8755	43.8883	2.15191	5e-05	0.000916851
TCONS_00023681	GRMZM2G145870	10:69436151-69446212	19.5791	50.5822	1.36932	5e-05	0.000916851
TCONS_00023682	GRMZM2G145870	10:69436151-69446212	12.7751	29.5615	1.21039	5e-05	0.000916851
TCONS_00023745	GRMZM2G440972	10:71951127-72623231	2.83923	21.5398	2.92343	0.00305	0.0345779
TCONS_00023750	GRMZM2G141133	10:72626087-72626699	4.6511	66.6501	3.84096	5e-05	0.000916851
TCONS_00023789	GRMZM2G468615	10:74900896-74901466	0.745015	9.80469	3.71813	0.00105	0.014027
TCONS_00023817	GRMZM2G007698	10:76187633-76189739	25.9833	15.8742	-0.710896	0.00015	0.00251632
TCONS_00023818	GRMZM2G078292	10:76237665-76241531	17.9974	10.7739	-0.74025	5e-05	0.000916851
TCONS_00023887	GRMZM2G085845	10:79422628-79424620	4.23133	7.92689	0.905644	5e-05	0.000916851
TCONS_00023947	GRMZM2G021277	10:82862181-82864312	0.136225	16.297	6.90248	5e-05	0.000916851
TCONS_00023956	GRMZM2G304010	10:83325100-83326881	6.12747	16.7442	1.4503	5e-05	0.000916851
TCONS_00023957	GRMZM2G030181	10:83654222-83655299	7.93819	12.351	0.63775	0.0039	0.0420089
TCONS_00023973	GRMZM2G005024	10:84247241-84250083	20.4042	51.5085	1.33595	5e-05	0.000916851
TCONS_00023974	GRMZM2G005024	10:84247241-84250083	0.739739	7.75413	3.38988	0.00165	0.0207749
TCONS_00024011	GRMZM2G425427	10:85332938-85334512	0.106494	15.9394	7.22568	0.00035	0.00537628
TCONS_00024012	GRMZM2G001824	10:85407062-85408480	0.375145	29.205	6.28262	5e-05	0.000916851
TCONS_00024013	-	10:85510732-85511023	3071.66	7165.26	1.222	0.00215	0.0259175
TCONS_00024014	GRMZM2G155836	10:85511138-85513980	19.6578	30.9039	0.652686	0.001	0.0134477
TCONS_00024015	GRMZM2G155836	10:85511138-85513980	0.51737	10.0891	4.28546	0.0022	0.0264038
TCONS_00024029	GRMZM2G022740	10:85918252-85919925	4.51777	24.0028	2.40952	5e-05	0.000916851
TCONS_00024030	GRMZM2G022828	10:85964572-85965082	0.517869	5.9614	3.52499	0.0009	0.0123003
TCONS_00024031	GRMZM2G326222	10:85965703-85967700	6.63277	17.3724	1.38911	5e-05	0.000916851
TCONS_00024032	AC205413.4_FG002	10:86019501-86020215	47.0614	147.17	1.64487	5e-05	0.000916851
TCONS_00024034	AC205413.4_FG001	10:86113595-86114618	136.896	631.339	2.20533	5e-05	0.000916851
TCONS_00024035	GRMZM2G177792	10:86298079-86299400	12.3251	87.3027	2.82443	5e-05	0.000916851
TCONS_00024061	GRMZM2G099002	10:86711389-86721041	17.1994	8.83495	-0.961063	0.0006	0.00861819
TCONS_00024066	GRMZM5G851490	10:87108608-87113404	1.23326	5.48577	2.15321	5e-05	0.000916851
TCONS_00024074	GRMZM2G015605	10:87283933-87284844	40.2807	141.389	1.81151	5e-05	0.000916851
TCONS_00024077	GRMZM2G127490	10:87787474-87805907	11.8972	24.7735	1.05817	5e-05	0.000916851
TCONS_00024094	GRMZM2G016312	10:88539611-88540094	7.01598	20.7559	1.56481	5e-05	0.000916851
TCONS_00024154	GRMZM2G072529	10:90300978-90303234	5.79211	481.795	6.37819	5e-05	0.000916851
TCONS_00024158	GRMZM2G332423	10:90448977-90450072	0.267199	65.3434	7.93398	5e-05	0.000916851
TCONS_00024159	GRMZM2G166616	10:90480466-90481799	0.875387	171.402	7.61325	5e-05	0.000916851
TCONS_00024165	GRMZM2G166694	10:90493515-90506875	12.759	25.0211	0.971633	0.00295	0.0336079
TCONS_00024187	GRMZM2G038846	10:91372902-91374623	6.73877	2.85327	-1.23987	5e-05	0.000916851
TCONS_00024197	GRMZM2G140448	10:91693025-91694932	10.8577	27.1683	1.32321	5e-05	0.000916851
TCONS_00024198	GRMZM2G116626	10:91727040-91734052	0.756973	0.250198	-1.59717	0.0035	0.0386272
TCONS_00024220	GRMZM2G176998	10:92146424-92149043	3.6392	11.3821	1.64507	5e-05	0.000916851
TCONS_00024223	GRMZM2G411938	10:92550633-92552658	11.1176	22.6089	1.02404	5e-05	0.000916851
TCONS_00024235	GRMZM5G833699	10:93697765-93700740	1.23399	46.7871	5.24471	5e-05	0.000916851
TCONS_00024265	GRMZM2G401883	10:95090165-95090929	35.7666	54.3187	0.602835	0.00095	0.0128662
TCONS_00024288	GRMZM2G068350	10:95394920-95397951	1.7301	8.35235	2.27133	5e-05	0.000916851
TCONS_00024299	GRMZM2G407650	10:95907761-95909551	26.4215	40.0539	0.600227	0.00045	0.00669947
TCONS_00024328	GRMZM2G330635	10:96774297-96775703	156.636	364.264	1.21757	5e-05	0.000916851
TCONS_00024377	GRMZM2G019246	10:99220248-99222839	11.4422	84.1517	2.87863	5e-05	0.000916851
TCONS_00024448	AC204711.3_FG003	10:102335032-102336707	1.73911	5.68885	1.70979	0.00015	0.00251632
TCONS_00024485	GRMZM2G178537	10:104194733-104202279	0.670373	0.161943	-2.04948	0.0027	0.0312182
TCONS_00024524	GRMZM2G119823	10:105635763-105638288	1.83718	37.3912	4.34713	5e-05	0.000916851
TCONS_00024558	GRMZM2G139512	10:106451589-106454287	17.1631	26.613	0.632818	0.00135	0.0175063
TCONS_00024586	AC231747.1_FG001	10:108482705-108489653	11.7219	7.47955	-0.64818	0.00045	0.00669947
TCONS_00024592	GRMZM2G085892	10:108871056-108872635	7.18728	50.4112	2.81023	5e-05	0.000916851
TCONS_00024600	GRMZM2G084286	10:109268773-109269163	24.0772	90.3034	1.90711	5e-05	0.000916851
TCONS_00024601	GRMZM2G439668	10:109269615-109269852	131.041	495.743	1.91957	5e-05	0.000916851
TCONS_00024630	GRMZM2G467640	10:110830136-110840616	2.63604	8.52964	1.69411	0.00015	0.00251632
TCONS_00024656	GRMZM2G023708	10:112324341-112325371	0.556371	3.61089	2.69824	5e-05	0.000916851
TCONS_00024689	GRMZM2G443509	10:113181082-113188620	31.3285	19.4514	-0.687598	0.0004	0.0060555
TCONS_00024728	GRMZM2G014022	10:114529702-114531364	0.792233	2.12646	1.42446	0.00025	0.00400465
TCONS_00024739	GRMZM2G055437	10:115166701-115171643	4.90022	2.7535	-0.83158	0.0017	0.0212766
TCONS_00024745	GRMZM2G098037	10:115591761-115594170	0.728159	0.229074	-1.66844	0.0021	0.0254123
TCONS_00024755	GRMZM2G407740	10:116136686-116138341	58.7296	89.4628	0.607199	0.0001	0.00173882
TCONS_00024765	GRMZM2G175525	10:116699950-116700712	0	7.56701	inf	5e-05	0.000916851
TCONS_00024778	GRMZM2G176537	10:117338431-117340217	0.668625	2.0994	1.65071	5e-05	0.000916851
TCONS_00024800	GRMZM2G140726	10:117841926-117851101	13.8857	21.6859	0.643158	0.00045	0.00669947
TCONS_00024816	GRMZM2G045280	10:118122696-118160266	12.6868	5.8665	-1.11275	0.00025	0.00400465
TCONS_00024835	AC187792.3_FG008	10:118863457-118864865	0.289801	0	#NAME?	5e-05	0.000916851
TCONS_00024868	GRMZM5G858128	10:119779456-119780511	2.95227	62.7196	4.40902	5e-05	0.000916851
TCONS_00024897	GRMZM2G097504	10:120674958-120678223	4.4388	2.48248	-0.83839	0.0028	0.0321614
TCONS_00024928	GRMZM2G087809	10:121436894-121437752	53.0829	89.8489	0.759252	5e-05	0.000916851
TCONS_00024931	GRMZM2G522650	10:121477229-121481801	3.41455	0.779387	-2.13129	0.00155	0.0196815
TCONS_00024935	GRMZM2G079409	10:121555600-121559148	9.96234	5.42683	-0.876375	5e-05	0.000916851
TCONS_00024974	GRMZM2G080594	10:122836547-122837684	0.627862	15.0536	4.58351	5e-05	0.000916851
TCONS_00024985	GRMZM2G171383	10:123312540-123317141	3.90015	15.3921	1.98059	5e-05	0.000916851
TCONS_00025039	GRMZM2G173597	10:124350109-124356404	3.36329	1.18756	-1.50187	0.0003	0.00470602
TCONS_00025047	GRMZM2G006948	10:124545467-124553490	3.10215	1.94632	-0.672517	0.00195	0.0239009
TCONS_00025073	GRMZM2G051852	10:125740598-125742553	4.14034	7.45589	0.848632	0.00015	0.00251632
TCONS_00025118	GRMZM5G880350	10:126603528-126608907	13.4615	21.5995	0.682152	0.0002	0.00326786
TCONS_00025158	GRMZM2G005939	10:127383060-127387893	0.574508	2.46352	2.10032	0.0013	0.0169488
TCONS_00025159	GRMZM2G005939	10:127383060-127387893	10.2182	17.0262	0.736612	0.001	0.0134477
TCONS_00025167	-	10:127560018-127565217	2.26046	0.866243	-1.38377	0.00105	0.014027
TCONS_00025173	GRMZM2G070255	10:127636763-127637980	20.5003	34.5569	0.753331	5e-05	0.000916851
TCONS_00025217	GRMZM2G000271	10:128548764-128550639	1.21868	0.261296	-2.22157	0.0037	0.0403526
TCONS_00025233	AC226227.2_FG005	10:129011486-129013115	6.72554	17.1797	1.35298	5e-05	0.000916851
TCONS_00025241	GRMZM2G330526	10:129143555-129145603	5.44087	11.7443	1.11005	5e-05	0.000916851
TCONS_00025276	GRMZM2G474905	10:130101667-130103747	53.6943	147.629	1.45914	5e-05	0.000916851
TCONS_00025280	GRMZM2G160069	10:130226237-130230384	0.586437	1.34802	1.2008	0.00205	0.0249224
TCONS_00025295	GRMZM2G031660	10:130323523-130327440	0.878903	6.86946	2.96642	5e-05	0.000916851
TCONS_00025319	AC206901.3_FG005	10:130744060-130745625	13.9622	102.955	2.88242	5e-05	0.000916851
TCONS_00025339	GRMZM5G893444	10:131910629-131914576	27.8899	43.7002	0.647897	5e-05	0.000916851
TCONS_00025342	GRMZM2G046782	10:132115901-132117377	2.8987	10.0868	1.799	5e-05	0.000916851
TCONS_00025343	GRMZM2G046782	10:132115901-132117377	6.21953	22.9614	1.88433	5e-05	0.000916851
TCONS_00025350	GRMZM2G465208	10:132276606-132278949	1.54472	2.85859	0.887961	0.0007	0.00987179
TCONS_00025360	GRMZM2G468756	10:132565062-132567733	8.25008	43.3383	2.39316	5e-05	0.000916851
TCONS_00025361	GRMZM2G468770	10:132569704-132577881	10.9057	50.7645	2.21874	5e-05	0.000916851
TCONS_00025364	GRMZM2G168976	10:132582028-132583752	6.99785	19.1497	1.45234	5e-05	0.000916851
TCONS_00025394	GRMZM2G001035	10:133327080-133328229	12.3869	5.71029	-1.11718	5e-05	0.000916851
TCONS_00025395	GRMZM2G000973	10:133332815-133338522	3.69301	1.25085	-1.56189	0.0002	0.00326786
TCONS_00025415	GRMZM2G123450	10:133611037-133612429	0.427449	2.72834	2.6742	0.0003	0.00470602
TCONS_00025421	GRMZM2G127776	10:133753115-133753677	2.81132	9.53426	1.76187	0.00015	0.00251632
TCONS_00025446	GRMZM2G421212	10:134118619-134123159	7.76817	4.64635	-0.741476	0.00055	0.00798765
TCONS_00025465	GRMZM2G018027	10:134741565-134743313	22.5843	9.4384	-1.25871	5e-05	0.000916851
TCONS_00025482	AC233979.1_FG008	10:135159810-135160125	156.879	299.842	0.934554	5e-05	0.000916851
TCONS_00025501	-	10:136023238-136023810	0	3.36062	inf	5e-05	0.000916851
TCONS_00025507	GRMZM2G152135	10:136081125-136084715	6.06559	22.637	1.89996	5e-05	0.000916851
TCONS_00025512	GRMZM2G152135	10:136081125-136084715	13.0106	53.8788	2.05003	5e-05	0.000916851
TCONS_00025516	GRMZM5G894619	10:136107953-136110944	10.5817	127.275	3.58831	5e-05	0.000916851
TCONS_00025521	GRMZM2G040673	10:136127254-136129664	2.99605	7.91594	1.4017	5e-05	0.000916851
TCONS_00025540	GRMZM2G006212	10:136639606-136641723	0.816666	8.07883	3.30633	5e-05	0.000916851
TCONS_00025554	GRMZM2G301485	10:137124858-137126235	7.90144	81.3428	3.36383	5e-05	0.000916851
TCONS_00025589	GRMZM2G090627	10:138116053-138120112	0.433305	0.160419	-1.43354	0.00385	0.0416345
TCONS_00025627	GRMZM2G080516	10:139299145-139301101	18.5148	147.014	2.98921	5e-05	0.000916851
TCONS_00025642	GRMZM2G081557	10:139471899-139473418	0.922444	4.44534	2.26876	5e-05	0.000916851
TCONS_00025650	GRMZM2G097636	10:139613166-139614620	3.52389	8.59014	1.28551	5e-05	0.000916851
TCONS_00025651	GRMZM2G097638	10:139616208-139617701	0.496502	1.55618	1.64814	0.001	0.0134477
TCONS_00025695	GRMZM5G890651	10:140695929-140697533	79.0247	268.184	1.76285	5e-05	0.000916851
TCONS_00025735	GRMZM2G155991	10:141044237-141048456	18.5454	33.0788	0.83485	5e-05	0.000916851
TCONS_00025800	GRMZM2G354209	10:141937780-141938691	5.572	1.21492	-2.19734	5e-05	0.000916851
TCONS_00025822	GRMZM2G029242	10:142222064-142225975	0.695694	10.5248	3.9192	0.0004	0.0060555
TCONS_00025948	GRMZM2G427054	10:144168156-144168997	22.3121	43.9981	0.979612	5e-05	0.000916851
TCONS_00025962	GRMZM2G027056	10:144521747-144523438	1.97035	0.8468	-1.21836	0.0022	0.0264038
TCONS_00025977	GRMZM2G107226	10:144801626-144802623	11.8375	4.27524	-1.46928	5e-05	0.000916851
TCONS_00025992	GRMZM2G426242	10:145189822-145191414	1.95059	5.42558	1.47587	5e-05	0.000916851
TCONS_00026011	GRMZM2G007477	10:145605845-145608175	2.50586	14.6731	2.5498	5e-05	0.000916851
TCONS_00026012	GRMZM2G007477	10:145605845-145608175	2.10257	9.81009	2.22211	5e-05	0.000916851
TCONS_00026033	GRMZM2G084576	10:146014392-146015453	7.07225	11.1752	0.660064	0.0044	0.0463538
TCONS_00026043	GRMZM2G067421	10:146081924-146082730	8.77104	3.65367	-1.2634	0.00035	0.00537628
TCONS_00026088	GRMZM2G124495	10:146575607-146579077	7.23558	3.31706	-1.1252	0.0006	0.00861819
TCONS_00026147	GRMZM2G150014	10:147014455-147017362	23.6564	40.0615	0.759985	0.0001	0.00173882
TCONS_00026186	GRMZM2G392116	10:147283363-147291826	6.70112	101.53	3.92136	5e-05	0.000916851
TCONS_00026253	GRMZM2G074773	10:148048983-148050065	0.777866	4.60805	2.56656	5e-05	0.000916851
TCONS_00026254	GRMZM2G074759	10:148065470-148067620	22.573	61.4604	1.44506	5e-05	0.000916851
TCONS_00026256	GRMZM2G074107	10:148077590-148081474	4.76306	2.11951	-1.16816	0.0001	0.00173882
TCONS_00026257	GRMZM2G074107	10:148077590-148081474	6.10654	2.06917	-1.5613	0.0004	0.0060555
TCONS_00026267	GRMZM2G406099	10:148284708-148286097	20.3871	320.688	3.97544	5e-05	0.000916851
TCONS_00026295	GRMZM2G404584	10:148429803-148430566	2.45529	0.296261	-3.05095	0.0039	0.0420089
TCONS_00026303	GRMZM5G844241	10:148467628-148470237	2.25378	12.6424	2.48785	5e-05	0.000916851
TCONS_00026305	GRMZM5G844241	10:148467628-148470237	6.58971	36.0349	2.45111	5e-05	0.000916851
TCONS_00026309	GRMZM2G411071	10:148736928-148738463	49.7364	30.6394	-0.698916	5e-05	0.000916851
TCONS_00026355	-	10:20878081-20878424	0	3.22042	inf	5e-05	0.000916851
TCONS_00026364	-	10:47046857-47047971	1.63705	0.462709	-1.82292	0.00235	0.0278267
TCONS_00026372	-	10:73842328-73842817	0.914	0	#NAME?	0.0001	0.00173882
TCONS_00026375	-	10:79501162-79501323	6226.73	32406.4	2.37973	5e-05	0.000916851
TCONS_00026389	-	10:104501645-104501951	8.02122	49.8743	2.6364	5e-05	0.000916851
TCONS_00026395	-	10:114789808-114790042	251.171	107.788	-1.22047	0.00115	0.0152077
TCONS_00026413	-	10:141947972-141948135	0	9048.99	inf	5e-05	0.000916851
TCONS_00026434	GRMZM2G064212	2:1038030-1042272	16.0503	10.5037	-0.611706	0.0045	0.0471937
TCONS_00026468	GRMZM2G150098	2:1626615-1630956	35.2314	75.4588	1.09883	5e-05	0.000916851
TCONS_00026469	GRMZM2G449094	2:1632400-1633498	10.8734	311.265	4.83927	5e-05	0.000916851
TCONS_00026475	GRMZM2G149996	2:1655916-1657372	9.15896	1.94955	-2.23204	5e-05	0.000916851
TCONS_00026497	GRMZM2G105330	2:1920975-1923155	4.75891	19.1299	2.00712	5e-05	0.000916851
TCONS_00026502	GRMZM2G040115	2:2036470-2039854	18.2557	7.17812	-1.34667	5e-05	0.000916851
TCONS_00026508	GRMZM2G343317	2:2062425-2063322	15.7355	61.0147	1.95513	5e-05	0.000916851
TCONS_00026562	GRMZM2G078033	2:2366061-2369774	33.6296	51.1368	0.60463	0.0004	0.0060555
TCONS_00026694	GRMZM2G365162	2:3602481-3603699	2.91829	12.0269	2.04307	5e-05	0.000916851
TCONS_00026710	GRMZM2G150468	2:3752574-3754943	0.0672901	5.58185	6.3742	0.0025	0.0293156
TCONS_00026719	GRMZM2G388823	2:3879237-3880588	20.2827	36.8624	0.861897	0.0002	0.00326786
TCONS_00026739	GRMZM2G040095	2:4192151-4196263	9.68838	23.6423	1.28704	5e-05	0.000916851
TCONS_00026745	AC210003.2_FG004	2:4216907-4219207	32.0793	62.7733	0.968507	5e-05	0.000916851
TCONS_00026759	GRMZM2G046733	2:4442865-4443649	1.52973	28.9212	4.24078	5e-05	0.000916851
TCONS_00026761	GRMZM2G039961	2:4577138-4578125	74.8978	201.093	1.42487	5e-05	0.000916851
TCONS_00026767	GRMZM2G086573	2:4666314-4671738	4.93377	9.4976	0.944873	5e-05	0.000916851
TCONS_00026770	GRMZM2G086577	2:4672160-4682626	11.0928	4.23508	-1.38916	5e-05	0.000916851
TCONS_00026818	GRMZM2G160585	2:5235192-5239216	26.4337	63.5138	1.26469	5e-05	0.000916851
TCONS_00026824	GRMZM2G055752	2:5429684-5430699	29.4788	63.9299	1.11682	5e-05	0.000916851
TCONS_00026825	GRMZM2G400961	2:5465396-5467995	5.6141	2.00079	-1.48849	5e-05	0.000916851
TCONS_00026826	GRMZM2G400965	2:5473224-5473872	2.5064	0.640831	-1.9676	0.00475	0.0493217
TCONS_00026827	GRMZM2G474039	2:5512097-5512739	11.4431	0.838663	-3.77025	5e-05	0.000916851
TCONS_00026874	GRMZM2G036262	2:6459751-6460436	41.7731	89.6217	1.10127	5e-05	0.000916851
TCONS_00026894	GRMZM5G882427	2:6628480-6630135	4.84736	17.7551	1.87296	5e-05	0.000916851
TCONS_00026897	GRMZM2G131961	2:6719128-6725154	6.88068	2.86429	-1.26438	0.00125	0.0163751
TCONS_00026906	GRMZM2G131961	2:6719128-6725154	15.6512	6.23126	-1.32868	5e-05	0.000916851
TCONS_00026945	GRMZM2G115716	2:7179158-7181918	52.3227	28.2538	-0.888992	0.0003	0.00470602
TCONS_00027002	GRMZM2G155217	2:7962629-7965982	10.6263	19.0466	0.841897	5e-05	0.000916851
TCONS_00027071	GRMZM2G076826	2:8901273-8904770	84.3464	55.1727	-0.612372	0.0009	0.0123003
TCONS_00027084	GRMZM2G000052	2:8996287-9001551	6.88791	45.5182	2.72431	5e-05	0.000916851
TCONS_00027112	GRMZM2G165060	2:9359245-9363105	11.7533	55.0571	2.22786	5e-05	0.000916851
TCONS_00027113	GRMZM2G165060	2:9359245-9363105	0.345886	7.61702	4.46086	0.0021	0.0254123
TCONS_00027123	GRMZM2G089282	2:9590700-9592247	1.05402	3.68319	1.80506	5e-05	0.000916851
TCONS_00027135	GRMZM2G337532	2:9927054-9948708	51.366	28.9219	-0.828655	0.00015	0.00251632
TCONS_00027138	GRMZM2G008060	2:9964775-9966843	1.66329	3.72275	1.16233	0.00195	0.0239009
TCONS_00027145	GRMZM2G007256	2:10000080-10001081	61.4413	106.008	0.786889	5e-05	0.000916851
TCONS_00027177	GRMZM2G045849	2:10518984-10521474	5.60329	2.70165	-1.05244	0.0002	0.00326786
TCONS_00027188	GRMZM2G098214	2:10655955-10658437	6.80999	10.5086	0.625852	0.00295	0.0336079
TCONS_00027209	GRMZM2G111232	2:11058105-11062138	10.6776	19.1602	0.843529	5e-05	0.000916851
TCONS_00027240	GRMZM2G477063	2:11566501-11567817	2.44753	42.9046	4.13173	5e-05	0.000916851
TCONS_00027241	GRMZM2G401339	2:11587081-11587750	2.66302	49.1941	4.20735	5e-05	0.000916851
TCONS_00027248	GRMZM2G072518	2:11686678-11690594	3.0859	19.0839	2.62859	5e-05	0.000916851
TCONS_00027249	GRMZM2G072518	2:11686678-11690594	3.10268	25.9597	3.06469	5e-05	0.000916851
TCONS_00027257	GRMZM2G071832	2:11769275-11771102	6.17815	10.1624	0.717998	0.0003	0.00470602
TCONS_00027258	GRMZM2G392125	2:11836451-11838001	0.331919	6.63525	4.32125	0.0005	0.00735154
TCONS_00027259	GRMZM2G392125	2:11836451-11838001	4.90706	32.5864	2.73134	5e-05	0.000916851
TCONS_00027299	GRMZM2G074743	2:12274610-12276371	0.702442	36.5218	5.70024	5e-05	0.000916851
TCONS_00027300	GRMZM2G074743	2:12274610-12276371	0.761742	27.7493	5.18701	5e-05	0.000916851
TCONS_00027301	GRMZM2G074761	2:12305900-12307494	5.57609	219.258	5.29723	5e-05	0.000916851
TCONS_00027303	GRMZM2G125669	2:12345072-12348033	9.50996	104.996	3.46475	5e-05	0.000916851
TCONS_00027307	GRMZM2G176225	2:12607874-12610755	2.03721	4.85111	1.25172	5e-05	0.000916851
TCONS_00027366	GRMZM5G886913	2:13388211-13391129	27.8234	14.2235	-0.968022	5e-05	0.000916851
TCONS_00027373	GRMZM2G090279	2:13622946-13625039	4.80651	2.03966	-1.23666	0.00025	0.00400465
TCONS_00027420	GRMZM2G146847	2:14473978-14474900	50.5643	91.8392	0.860989	5e-05	0.000916851
TCONS_00027439	GRMZM2G076844	2:14809965-14811030	10.5572	6.15628	-0.7781	0.00215	0.0259175
TCONS_00027452	GRMZM2G050234	2:15139188-15141444	3.98196	10.0868	1.34091	5e-05	0.000916851
TCONS_00027462	GRMZM2G109869	2:15351726-15354059	23.3077	69.6692	1.57971	5e-05	0.000916851
TCONS_00027466	GRMZM2G318408	2:15493046-15495128	5.2574	37.8195	2.84671	5e-05	0.000916851
TCONS_00027467	GRMZM2G318408	2:15493046-15495128	0.435441	3.5485	3.02666	0.0003	0.00470602
TCONS_00027472	GRMZM2G164405	2:15900747-15904400	1.21143	20.6576	4.09189	5e-05	0.000916851
TCONS_00027475	GRMZM5G877276	2:15919759-15921239	1.07499	3.32019	1.62695	5e-05	0.000916851
TCONS_00027507	GRMZM2G128179	2:16674049-16747693	7.11033	13.6947	0.945632	5e-05	0.000916851
TCONS_00027527	GRMZM6G303298	2:17364897-17365888	18.1645	30.6068	0.752728	0.00015	0.00251632
TCONS_00027538	GRMZM2G039455	2:17557860-17573156	38.9802	24.2654	-0.683843	0.00095	0.0128662
TCONS_00027566	GRMZM2G109865	2:18313397-18315832	6.92804	14.6343	1.07883	5e-05	0.000916851
TCONS_00027572	GRMZM5G854888	2:18421373-18424062	45.301	77.985	0.783655	0.0001	0.00173882
TCONS_00027575	GRMZM2G019783	2:18610994-18622489	11.8743	6.22194	-0.932407	5e-05	0.000916851
TCONS_00027576	GRMZM2G019863	2:18623439-18626564	3.24716	1.7714	-0.874289	0.00025	0.00400465
TCONS_00027582	GRMZM2G020500	2:18697380-18699937	14.3581	3.98524	-1.84913	0.00115	0.0152077
TCONS_00027585	GRMZM2G175504	2:18735335-18757212	5.45837	3.54093	-0.624345	0.00415	0.0442242
TCONS_00027615	GRMZM2G120016	2:19268232-19269788	1.66895	64.3529	5.26899	5e-05	0.000916851
TCONS_00027648	GRMZM2G158657	2:20083040-20085698	8.50424	5.14373	-0.725367	0.00065	0.00925808
TCONS_00027663	GRMZM2G429035	2:20986710-20987558	29.4358	14.9523	-0.9772	5e-05	0.000916851
TCONS_00027675	GRMZM2G055180	2:21347525-21348862	33.819	306.126	3.17822	5e-05	0.000916851
TCONS_00027692	GRMZM5G881965	2:21549094-21550503	19.0481	11.5316	-0.724063	0.00055	0.00798765
TCONS_00027710	GRMZM2G320827	2:21891691-21892831	13.5052	90.5758	2.74562	5e-05	0.000916851
TCONS_00027725	GRMZM2G168917	2:22444902-22446413	2.73427	70.6769	4.69201	5e-05	0.000916851
TCONS_00027745	GRMZM5G825909	2:22894287-22899981	16.6531	8.1408	-1.03255	5e-05	0.000916851
TCONS_00027746	AC234521.1_FG004	2:22918359-22919097	144.744	12.6007	-3.52193	5e-05	0.000916851
TCONS_00027787	GRMZM2G026926	2:24360913-24363125	1.62694	4.45287	1.45257	5e-05	0.000916851
TCONS_00027812	GRMZM2G434557	2:25011900-25013145	9.46209	3.67204	-1.36558	5e-05	0.000916851
TCONS_00027824	GRMZM2G160175	2:25359373-25362283	0.767317	1.97942	1.36718	0.0005	0.00735154
TCONS_00027933	GRMZM2G114153	2:27351874-27353163	7.96643	21.2974	1.41868	5e-05	0.000916851
TCONS_00027934	GRMZM2G413887	2:27355857-27357131	1.62783	3.64084	1.16132	0.00155	0.0196815
TCONS_00027935	GRMZM2G474575	2:27395399-27396807	3.81256	7.21413	0.920063	0.0014	0.0180652
TCONS_00027938	GRMZM2G362413	2:27500712-27501965	1.54428	12.2797	2.99127	5e-05	0.000916851
TCONS_00027946	GRMZM2G024196	2:27746613-27751330	18.7654	7.55009	-1.31351	5e-05	0.000916851
TCONS_00027955	GRMZM2G035755	2:28126522-28128358	0.133058	1.92362	3.8537	0.0001	0.00173882
TCONS_00027971	GRMZM2G006964	2:28389254-28392075	4.67408	9.91021	1.08423	5e-05	0.000916851
TCONS_00027978	GRMZM2G079683	2:28579824-28580941	17.9599	11.1678	-0.685427	0.00085	0.0116907
TCONS_00027986	GRMZM2G118345	2:28677254-28680358	19.2499	72.1784	1.90672	5e-05	0.000916851
TCONS_00028032	GRMZM2G702991	2:29272896-29274262	20.4048	55.5314	1.44439	5e-05	0.000916851
TCONS_00028063	GRMZM5G887099	2:30170678-30172939	22.464	238.436	3.40791	5e-05	0.000916851
TCONS_00028112	GRMZM2G170152	2:31499790-31500772	1.62851	3.99825	1.29582	0.00095	0.0128662
TCONS_00028125	GRMZM2G366150	2:31773909-31782754	14.6954	7.42271	-0.985348	0.00165	0.0207749
TCONS_00028126	GRMZM2G366150	2:31773909-31782754	19.4103	8.97036	-1.11359	5e-05	0.000916851
TCONS_00028136	GRMZM2G086486	2:31897222-31902143	3.11599	5.51403	0.823419	0.0006	0.00861819
TCONS_00028137	GRMZM2G086298	2:31930140-31931712	21.5915	53.3461	1.30492	5e-05	0.000916851
TCONS_00028198	GRMZM2G178005	2:33577601-33579044	43.9516	71.4973	0.701972	0.0001	0.00173882
TCONS_00028200	GRMZM2G135277	2:33632694-33636441	65.9933	22.4602	-1.55495	5e-05	0.000916851
TCONS_00028212	GRMZM2G051943	2:34162587-34163936	7.19757	12.7169	0.821164	0.0002	0.00326786
TCONS_00028227	GRMZM2G018876	2:34309163-34357095	45.7017	27.262	-0.745357	0.0006	0.00861819
TCONS_00028235	GRMZM2G138731	2:35060211-35063611	9.18224	4.64773	-0.982319	5e-05	0.000916851
TCONS_00028281	GRMZM2G102183	2:36942774-36948192	98.7997	46.0549	-1.10115	5e-05	0.000916851
TCONS_00028331	GRMZM2G022255	2:37540202-37540992	4.6851	11.7528	1.32686	0.00015	0.00251632
TCONS_00028334	GRMZM2G022627	2:37564854-37567063	3.19993	9.74189	1.60616	5e-05	0.000916851
TCONS_00028355	GRMZM2G135387	2:37819847-37821883	10.1262	48.0592	2.24672	5e-05	0.000916851
TCONS_00028363	GRMZM2G062488	2:38072839-38076151	12.3425	4.89788	-1.3334	5e-05	0.000916851
TCONS_00028370	GRMZM2G139846	2:38472942-38483627	2.40064	0.482835	-2.31382	5e-05	0.000916851
TCONS_00028421	GRMZM2G027871	2:40051965-40054088	5.12348	9.28015	0.857023	0.0045	0.0471937
TCONS_00028428	GRMZM2G119975	2:40429831-40430859	0.794637	6.15199	2.95268	5e-05	0.000916851
TCONS_00028437	GRMZM2G022699	2:40640327-40641493	12.7695	5.4697	-1.22317	5e-05	0.000916851
TCONS_00028475	GRMZM2G325131	2:41652487-41657690	19.9266	56.9127	1.51405	5e-05	0.000916851
TCONS_00028481	GRMZM2G394321	2:41872602-41876179	5.20034	18.136	1.80218	5e-05	0.000916851
TCONS_00028492	GRMZM2G032942	2:42353876-42365836	20.8849	9.04868	-1.20668	5e-05	0.000916851
TCONS_00028541	GRMZM2G071704	2:43832960-43833754	12.4338	7.19433	-0.789334	0.0016	0.0202264
TCONS_00028574	GRMZM2G703021	2:44666903-44669324	0.346375	8.05459	4.5394	5e-05	0.000916851
TCONS_00028575	GRMZM2G703021	2:44666903-44669324	1.37951	16.1333	3.54782	5e-05	0.000916851
TCONS_00028585	GRMZM2G347485	2:44959140-44964906	34.2353	303.468	3.14799	5e-05	0.000916851
TCONS_00028587	GRMZM2G015844	2:45007317-45011492	12.149	30.5381	1.32978	5e-05	0.000916851
TCONS_00028591	GRMZM2G127184	2:45063205-45065186	3.68555	6.33776	0.782094	0.00055	0.00798765
TCONS_00028615	GRMZM2G399383	2:46048021-46049432	6.00022	14.1075	1.23337	5e-05	0.000916851
TCONS_00028625	GRMZM2G021459	2:46396609-46397368	1.67276	3.7502	1.16474	0.0046	0.04805
TCONS_00028643	GRMZM2G331940	2:47380386-47381729	4.77246	2.39643	-0.993847	0.00225	0.0268909
TCONS_00028647	GRMZM2G099144	2:47676666-47678102	4.45531	9.06501	1.02478	0.0001	0.00173882
TCONS_00028651	GRMZM2G087192	2:47717426-47720803	22.0058	40.8467	0.892338	0.0001	0.00173882
TCONS_00028672	GRMZM2G112039	2:48233855-48238269	1.02243	4.80303	2.23194	0.0008	0.011088
TCONS_00028673	GRMZM2G112039	2:48233855-48238269	3.3023	12.9883	1.97567	5e-05	0.000916851
TCONS_00028697	GRMZM2G380361	2:48730767-48739211	14.2897	9.29477	-0.620484	0.00315	0.0354684
TCONS_00028700	GRMZM2G053111	2:48775552-48778312	19.9482	54.4593	1.44892	5e-05	0.000916851
TCONS_00028717	GRMZM5G868745	2:49367717-49370010	4.49402	10.4052	1.21122	5e-05	0.000916851
TCONS_00028723	GRMZM2G003720	2:49627183-49630358	14.0354	8.3851	-0.743172	0.0021	0.0254123
TCONS_00028728	GRMZM5G811310	2:49885511-49887629	0	1.13659	inf	5e-05	0.000916851
TCONS_00028757	GRMZM2G420280	2:51272701-51274207	1.01593	41.1312	5.33936	5e-05	0.000916851
TCONS_00028834	GRMZM2G368698	2:54308916-54309836	10.5392	5.96612	-0.820902	0.00335	0.0372333
TCONS_00028859	GRMZM2G079323	2:55592215-55597926	5.70405	14.4103	1.33704	5e-05	0.000916851
TCONS_00028860	GRMZM2G079323	2:55592215-55597926	0.327306	5.11438	3.96585	5e-05	0.000916851
TCONS_00028862	GRMZM2G098128	2:55878171-55879980	3.57291	43.4289	3.60348	5e-05	0.000916851
TCONS_00028934	GRMZM2G412524	2:58995516-58999582	7.64829	4.89892	-0.642672	0.00075	0.0104922
TCONS_00028956	GRMZM2G091124	2:59912425-59915092	8.80644	19.2577	1.12881	5e-05	0.000916851
TCONS_00028966	GRMZM2G134235	2:60341379-60343188	20.591	46.4668	1.17419	5e-05	0.000916851
TCONS_00028973	GRMZM2G023946	2:60701200-60709778	0.940074	5.55936	2.56407	0.00315	0.0354684
TCONS_00028982	GRMZM2G154223	2:61137165-61138179	6.13865	21.6268	1.81683	0.00175	0.0218025
TCONS_00028993	GRMZM5G842686	2:61504553-61506258	28.4872	74.4471	1.3859	5e-05	0.000916851
TCONS_00028997	GRMZM2G165063	2:61875294-61877099	13.7336	28.0134	1.0284	5e-05	0.000916851
TCONS_00029021	GRMZM2G032225	2:62920628-62922073	33.6539	11.1749	-1.59051	5e-05	0.000916851
TCONS_00029066	GRMZM2G015985	2:65628688-65629131	0	0.695371	inf	0.0043	0.0454527
TCONS_00029146	GRMZM2G125263	2:72520768-72523282	0.340655	0.954437	1.48634	0.002	0.0244422
TCONS_00029153	GRMZM2G703077	2:73067106-73071615	8.17982	29.3441	1.84293	5e-05	0.000916851
TCONS_00029179	GRMZM2G173536	2:73700141-73706128	63.8235	39.2522	-0.701314	5e-05	0.000916851
TCONS_00029203	GRMZM2G086925	2:74388270-74390232	3.21859	1.52223	-1.08025	0.00155	0.0196815
TCONS_00029222	GRMZM2G137964	2:75885942-75890341	5.91984	1.89402	-1.64411	5e-05	0.000916851
TCONS_00029549	GRMZM2G152089	2:100012110-100012875	90.2611	33.2076	-1.44259	5e-05	0.000916851
TCONS_00029597	GRMZM2G172695	2:104803970-104806252	8.77075	14.6995	0.744991	0.0001	0.00173882
TCONS_00029599	GRMZM2G451037	2:105359016-105380984	5.06954	47.4774	3.22731	5e-05	0.000916851
TCONS_00029616	GRMZM2G045809	2:106916507-106917779	23.1875	40.8421	0.816708	5e-05	0.000916851
TCONS_00029629	GRMZM2G036708	2:107916118-107921329	60.9444	202.337	1.73119	5e-05	0.000916851
TCONS_00029689	GRMZM2G069773	2:111452831-111456698	7.53959	19.9923	1.40689	5e-05	0.000916851
TCONS_00029723	GRMZM2G359974	2:112210433-112215959	2.61213	1.13854	-1.19805	0.00025	0.00400465
TCONS_00029755	GRMZM2G076343	2:113942559-113944041	4.24466	53.9707	3.66846	5e-05	0.000916851
TCONS_00029793	GRMZM2G165629	2:115499381-115509492	4.10306	1.71861	-1.25546	0.00465	0.0484595
TCONS_00029831	GRMZM2G041588	2:118069603-118070196	1.76176	4.68023	1.40957	0.00225	0.0268909
TCONS_00029850	GRMZM2G034389	2:119113164-119143398	5.11346	2.51094	-1.02607	0.00055	0.00798765
TCONS_00029944	GRMZM2G148261	2:127054316-127076394	1.17763	0.502927	-1.22746	0.00045	0.00669947
TCONS_00029957	GRMZM2G301355	2:128454956-128457914	3.88032	12.3304	1.66797	5e-05	0.000916851
TCONS_00029983	GRMZM5G854264	2:130057479-130058900	0.301403	1.77154	2.55524	0.0016	0.0202264
TCONS_00030024	GRMZM2G159503	2:132890793-132891708	7.46015	100.033	3.74512	5e-05	0.000916851
TCONS_00030032	GRMZM2G109527	2:133780021-133785142	3.16322	11.0189	1.80052	5e-05	0.000916851
TCONS_00030050	GRMZM2G111143	2:134469986-134474414	54.0098	105.595	0.967251	5e-05	0.000916851
TCONS_00030076	GRMZM2G115451	2:136352596-136356617	13.8527	34.7327	1.32613	5e-05	0.000916851
TCONS_00030078	GRMZM2G115451	2:136352596-136356617	10.2345	83.7987	3.03349	5e-05	0.000916851
TCONS_00030191	GRMZM2G113033	2:143429391-143430581	9.08326	20.9329	1.20449	5e-05	0.000916851
TCONS_00030214	GRMZM2G044493	2:144105687-144106622	17.5829	218.775	3.6372	5e-05	0.000916851
TCONS_00030225	GRMZM2G127418	2:144827058-144828816	87.7168	232.82	1.40829	5e-05	0.000916851
TCONS_00030235	GRMZM2G145651	2:145617175-145619917	6.14705	3.84846	-0.675614	0.00325	0.0363275
TCONS_00030327	GRMZM2G039969	2:149548466-149549723	3.65886	14.25	1.96149	5e-05	0.000916851
TCONS_00030342	GRMZM2G079127	2:150148298-150150973	9.48378	37.9195	1.99941	5e-05	0.000916851
TCONS_00030343	GRMZM5G817552	2:150151138-150151475	0	1.08075	inf	0.00045	0.00669947
TCONS_00030367	GRMZM2G094535	2:151438290-151439385	25.7418	6.06095	-2.0865	5e-05	0.000916851
TCONS_00030380	GRMZM2G353024	2:152201391-152206588	4.68671	10.5661	1.17279	5e-05	0.000916851
TCONS_00030454	GRMZM2G010363	2:155236087-155244997	8.62808	17.1168	0.988305	5e-05	0.000916851
TCONS_00030476	GRMZM2G017382	2:157033594-157035388	52.5552	23.3837	-1.16833	5e-05	0.000916851
TCONS_00030507	GRMZM2G464013	2:158433915-158434970	17.9908	29.295	0.703395	0.00035	0.00537628
TCONS_00030534	-	2:159103357-159109117	0.759434	0.177262	-2.09904	0.0041	0.0438475
TCONS_00030606	GRMZM2G163724	2:164310418-164313687	9.75738	5.83212	-0.742473	5e-05	0.000916851
TCONS_00030612	GRMZM2G087955	2:164459323-164461196	3.39356	5.80371	0.774174	0.0006	0.00861819
TCONS_00030621	GRMZM5G840284	2:165300680-165302426	131.9	533.439	2.01588	5e-05	0.000916851
TCONS_00030637	GRMZM2G095576	2:165846982-165851094	4.05417	9.68088	1.25573	0.00035	0.00537628
TCONS_00030701	GRMZM2G044472	2:167644821-167647438	0.369032	3.35214	3.18327	5e-05	0.000916851
TCONS_00030705	GRMZM2G352855	2:167872424-167874820	14.212	35.5884	1.3243	5e-05	0.000916851
TCONS_00030737	GRMZM2G548817	2:168986656-168990603	3.32214	1.06631	-1.63948	0.00155	0.0196815
TCONS_00030764	GRMZM2G333478	2:169999333-170000839	1.04049	2.15872	1.05291	0.0039	0.0420089
TCONS_00030791	GRMZM2G008216	2:170859966-170862507	29.8634	65.655	1.13652	5e-05	0.000916851
TCONS_00030800	GRMZM2G357112	2:171192999-171193968	14.9027	29.7065	0.995205	5e-05	0.000916851
TCONS_00030812	GRMZM2G082580	2:171408314-171412367	22.2225	58.2522	1.39029	5e-05	0.000916851
TCONS_00030859	GRMZM2G112552	2:173141295-173143342	0	0.681671	inf	5e-05	0.000916851
TCONS_00030865	GRMZM2G000601	2:173344255-173348395	23.791	13.7331	-0.79276	0.00055	0.00798765
TCONS_00030934	GRMZM2G116004	2:175593237-175597318	9.54172	6.28107	-0.603238	0.00385	0.0416345
TCONS_00030940	GRMZM2G100475	2:175727482-175730607	5.24921	21.2668	2.01843	5e-05	0.000916851
TCONS_00030941	-	2:175814851-175816015	25.7593	71.258	1.46796	5e-05	0.000916851
TCONS_00031018	GRMZM2G167245	2:177515860-177519442	8.35405	4.34002	-0.944775	5e-05	0.000916851
TCONS_00031022	GRMZM2G373554	2:177562557-177563503	11.291	234.325	4.37527	5e-05	0.000916851
TCONS_00031033	GRMZM5G827348	2:177921903-177924464	8.83704	5.10997	-0.790247	0.0018	0.0223368
TCONS_00031051	GRMZM2G006565	2:178728673-178730272	2.30933	0.59148	-1.96507	5e-05	0.000916851
TCONS_00031055	GRMZM5G850205	2:179031537-179033468	5.04298	27.1673	2.42953	5e-05	0.000916851
TCONS_00031089	GRMZM2G327459	2:180099303-180108218	6.6394	13.3565	1.00842	5e-05	0.000916851
TCONS_00031130	GRMZM2G330049	2:181175309-181177429	3.86348	5.92773	0.617581	0.0033	0.0368144
TCONS_00031133	GRMZM2G057011	2:181270962-181272527	1.14331	4.06082	1.82855	5e-05	0.000916851
TCONS_00031135	GRMZM2G350165	2:181310637-181313797	5.47662	12.5493	1.19625	0.0001	0.00173882
TCONS_00031154	GRMZM2G336456	2:182328708-182333173	2.37455	0.876702	-1.43749	0.00165	0.0207749
TCONS_00031158	GRMZM2G088819	2:182492509-182493406	34.916	609.134	4.1248	5e-05	0.000916851
TCONS_00031161	GRMZM2G061184	2:182902342-182904227	4.36054	2.18011	-1.00011	0.00105	0.014027
TCONS_00031196	GRMZM2G341499	2:183279414-183286785	1.56575	5.62044	1.84383	5e-05	0.000916851
TCONS_00031213	GRMZM2G148333	2:184209895-184212209	18.5182	35.1079	0.922847	5e-05	0.000916851
TCONS_00031220	GRMZM2G045243	2:184268028-184269028	1.55754	15.266	3.29298	5e-05	0.000916851
TCONS_00031221	GRMZM2G309747	2:184337029-184338299	2.52967	7.79408	1.62343	5e-05	0.000916851
TCONS_00031233	GRMZM2G117412	2:184661319-184663732	1.48238	5.01641	1.75875	5e-05	0.000916851
TCONS_00031237	GRMZM2G125482	2:184907574-184909958	17.9255	40.2015	1.16523	5e-05	0.000916851
TCONS_00031240	GRMZM2G088860	2:185294924-185296168	0.628943	3.70228	2.55741	5e-05	0.000916851
TCONS_00031260	GRMZM2G176486	2:185882088-185884296	8.47275	15.7535	0.894773	5e-05	0.000916851
TCONS_00031305	GRMZM2G002075	2:186805630-186808459	8.43952	3.69823	-1.19033	5e-05	0.000916851
TCONS_00031306	GRMZM2G002131	2:186829422-186833487	12.5576	22.0213	0.81034	5e-05	0.000916851
TCONS_00031310	GRMZM2G138396	2:186957471-186958546	1.16718	35.1626	4.91294	5e-05	0.000916851
TCONS_00031364	GRMZM2G076017	2:188016781-188024535	6.18198	10.2724	0.732637	0.0027	0.0312182
TCONS_00031383	GRMZM5G825241	2:188530158-188531741	460.562	964.587	1.06651	5e-05	0.000916851
TCONS_00031392	GRMZM2G041127	2:188712313-188714917	1.75962	5.56895	1.66214	5e-05	0.000916851
TCONS_00031438	AC233861.1_FG001	2:189738060-189741584	6.52742	2.22802	-1.55075	5e-05	0.000916851
TCONS_00031452	GRMZM2G112165	2:190093037-190097209	159.093	335.98	1.07851	5e-05	0.000916851
TCONS_00031475	GRMZM2G134334	2:190221216-190222430	79.2139	284.471	1.84446	5e-05	0.000916851
TCONS_00031485	GRMZM2G417583	2:190333329-190349305	2.25613	20.525	3.18546	5e-05	0.000916851
TCONS_00031542	GRMZM2G090865	2:191780008-191781140	45.3674	28.5576	-0.667783	0.00035	0.00537628
TCONS_00031551	GRMZM2G013781	2:192307672-192309451	0.573902	2.12056	1.88557	0.0002	0.00326786
TCONS_00031563	GRMZM2G035996	2:192740193-192760933	15.1844	26.3619	0.795864	5e-05	0.000916851
TCONS_00031585	GRMZM2G179049	2:193103405-193105682	0.261918	2.21792	3.08202	0.00015	0.00251632
TCONS_00031588	GRMZM2G099780	2:193248715-193255888	9.3194	5.14835	-0.856126	5e-05	0.000916851
TCONS_00031638	GRMZM2G022212	2:194465062-194469024	0.92829	2.40351	1.37249	0.00455	0.0476385
TCONS_00031639	GRMZM2G022032	2:194479703-194483661	11.9691	30.8307	1.36505	5e-05	0.000916851
TCONS_00031641	GRMZM2G022032	2:194479703-194483661	0.577262	12.7335	4.46327	0.0009	0.0123003
TCONS_00031648	GRMZM2G471224	2:194492337-194493853	35.2315	18.5033	-0.929082	5e-05	0.000916851
TCONS_00031651	GRMZM2G079109	2:194686482-194691910	30.5586	50.9787	0.738315	0.0039	0.0420089
TCONS_00031691	GRMZM2G422644	2:195819780-195827432	9.96655	5.72736	-0.799224	0.00045	0.00669947
TCONS_00031692	GRMZM2G172826	2:195934971-195937356	5.14841	0.778629	-2.72512	0.0017	0.0212766
TCONS_00031694	GRMZM2G172826	2:195934971-195937356	24.9999	10.5218	-1.24854	5e-05	0.000916851
TCONS_00031697	GRMZM2G113618	2:196060889-196079957	9.6587	4.38599	-1.13892	5e-05	0.000916851
TCONS_00031725	GRMZM2G433854	2:196784031-196786476	1.19503	3.28429	1.45854	0.00055	0.00798765
TCONS_00031738	GRMZM2G409722	2:197180669-197182044	12.1012	57.8517	2.25721	5e-05	0.000916851
TCONS_00031746	GRMZM2G095327	2:197392256-197393730	1.3982	6.23886	2.15771	5e-05	0.000916851
TCONS_00031771	GRMZM2G048582	2:198096903-198107383	8.26373	2.55215	-1.69508	5e-05	0.000916851
TCONS_00031807	GRMZM2G153369	2:199044952-199046279	55.9018	88.4637	0.66219	0.0002	0.00326786
TCONS_00031809	GRMZM2G153575	2:199053845-199059049	1.48036	4.15276	1.48812	5e-05	0.000916851
TCONS_00031851	GRMZM2G137944	2:199455942-199461416	8.44503	5.38001	-0.650495	0.0009	0.0123003
TCONS_00031876	GRMZM5G868679	2:200203229-200206395	118.924	193.659	0.703472	0.00015	0.00251632
TCONS_00031938	GRMZM2G158248	2:201385856-201395544	13.1055	6.31902	-1.0524	0.0001	0.00173882
TCONS_00031943	GRMZM2G172429	2:201545880-201550118	3.4184	0.829221	-2.04349	5e-05	0.000916851
TCONS_00031958	GRMZM2G076796	2:202245024-202246334	9.2253	18.3551	0.992515	5e-05	0.000916851
TCONS_00031998	GRMZM2G064655	2:203073325-203075231	6.63164	40.5905	2.6137	5e-05	0.000916851
TCONS_00032033	GRMZM2G178752	2:203809577-203810865	1.03796	17.2678	4.05626	5e-05	0.000916851
TCONS_00032035	GRMZM2G470075	2:203907311-203910210	9.76418	20.2103	1.04952	5e-05	0.000916851
TCONS_00032069	GRMZM2G125507	2:204279120-204283290	4.70032	8.22941	0.808032	0.00415	0.0442242
TCONS_00032082	-	2:204424360-204426218	0.706851	0	#NAME?	5e-05	0.000916851
TCONS_00032093	GRMZM5G839260	2:204591986-204594441	7.05569	98.6901	3.80605	5e-05	0.000916851
TCONS_00032119	GRMZM5G846916	2:204822196-204824990	10.4525	18.3765	0.814013	5e-05	0.000916851
TCONS_00032136	GRMZM5G821439	2:204949824-204954417	12.1657	50.8587	2.06368	5e-05	0.000916851
TCONS_00032137	GRMZM5G821439	2:204949824-204954417	0.23274	6.61422	4.82878	0.0008	0.011088
TCONS_00032155	GRMZM2G063238	2:205088513-205092227	0.917331	2.35902	1.36267	0.0004	0.0060555
TCONS_00032177	GRMZM5G836102	2:205415701-205417752	14.973	22.8337	0.608803	0.00065	0.00925808
TCONS_00032191	GRMZM2G402804	2:206139863-206146775	2.4127	1.31321	-0.877546	0.00185	0.0228535
TCONS_00032214	GRMZM2G099622	2:206567473-206570522	5.35372	20.7039	1.95129	5e-05	0.000916851
TCONS_00032216	GRMZM2G099622	2:206567473-206570522	0.534808	6.3317	3.5655	5e-05	0.000916851
TCONS_00032220	GRMZM2G099270	2:206614576-206619615	5.20829	2.8817	-0.853891	0.00035	0.00537628
TCONS_00032222	GRMZM5G807444	2:206621342-206622796	46.6474	84.6162	0.859136	5e-05	0.000916851
TCONS_00032229	GRMZM2G042660	2:206919839-206923574	1.53621	3.59178	1.22533	5e-05	0.000916851
TCONS_00032230	GRMZM2G042612	2:206933886-206934669	10.3354	21.5255	1.05846	0.00015	0.00251632
TCONS_00032253	GRMZM2G137864	2:207242382-207243759	535.65	1151.09	1.10364	5e-05	0.000916851
TCONS_00032301	GRMZM2G062244	2:208276498-208277919	1.62788	8.38331	2.36453	5e-05	0.000916851
TCONS_00032302	GRMZM2G062244	2:208276498-208277919	1.09777	4.92497	2.16554	0.00025	0.00400465
TCONS_00032305	GRMZM2G062156	2:208298568-208300747	20.45	37.7502	0.884379	5e-05	0.000916851
TCONS_00032327	GRMZM2G034764	2:208743141-208745513	23.4083	88.5773	1.91992	5e-05	0.000916851
TCONS_00032341	GRMZM2G003937	2:208869362-208870921	65.989	209.865	1.66916	5e-05	0.000916851
TCONS_00032353	GRMZM2G019060	2:209040870-209042963	2.31484	1.06985	-1.1135	0.0009	0.0123003
TCONS_00032354	GRMZM5G808394	2:209157029-209157254	0	80.6202	inf	5e-05	0.000916851
TCONS_00032356	GRMZM2G090493	2:209202611-209204470	3.05538	23.8514	2.96465	5e-05	0.000916851
TCONS_00032446	GRMZM2G180947	2:211052665-211054021	2.72606	1.25487	-1.11928	0.0016	0.0202264
TCONS_00032490	GRMZM2G101769	2:211875345-211877961	36.8018	273.218	2.89221	5e-05	0.000916851
TCONS_00032512	GRMZM2G125004	2:212176608-212178599	3.89247	7.42679	0.932051	5e-05	0.000916851
TCONS_00032521	GRMZM2G031143	2:212325420-212328048	7.07869	13.2999	0.909862	0.0008	0.011088
TCONS_00032523	GRMZM2G031143	2:212325420-212328048	1.38855	13.6773	3.30014	5e-05	0.000916851
TCONS_00032524	GRMZM2G056467	2:212386995-212388332	13.4096	214.025	3.99644	5e-05	0.000916851
TCONS_00032566	GRMZM2G117564	2:213142635-213145421	1.33861	3.12248	1.22196	0.0012	0.0157859
TCONS_00032588	GRMZM2G075461	2:213866058-213868082	0.862466	29.289	5.08575	5e-05	0.000916851
TCONS_00032589	GRMZM2G354013	2:213970725-213974552	3.83548	1.61673	-1.24633	5e-05	0.000916851
TCONS_00032592	GRMZM2G053833	2:213975094-213976208	5.35921	26.0103	2.27899	5e-05	0.000916851
TCONS_00032605	GRMZM2G422537	2:214233002-214242421	1.20931	0.319824	-1.91883	0.00355	0.0390488
TCONS_00032629	GRMZM2G060109	2:214613199-214616521	19.4677	33.013	0.761954	5e-05	0.000916851
TCONS_00032645	GRMZM2G379770	2:214870499-214873546	1.60265	0.595888	-1.42734	5e-05	0.000916851
TCONS_00032682	GRMZM2G166971	2:215615937-215617398	1.34094	26.179	4.2871	5e-05	0.000916851
TCONS_00032689	GRMZM2G350773	2:215708109-215708990	3.4388	49.929	3.8599	5e-05	0.000916851
TCONS_00032800	GRMZM2G001247	2:217334516-217335757	111.834	67.8399	-0.721153	5e-05	0.000916851
TCONS_00032824	GRMZM2G151983	2:217888855-217898152	8.41649	5.33321	-0.658216	0.00025	0.00400465
TCONS_00032830	GRMZM2G003331	2:218004231-218008192	22.1079	34.4199	0.638684	0.00015	0.00251632
TCONS_00032859	GRMZM2G402262	2:218363338-218366379	10.26	1.73721	-2.56219	5e-05	0.000916851
TCONS_00032860	GRMZM2G402262	2:218363338-218366379	9.37923	2.07625	-2.17549	0.00265	0.0307816
TCONS_00032922	GRMZM2G068220	2:219606893-219608924	13.0891	22.7469	0.797306	5e-05	0.000916851
TCONS_00032934	GRMZM2G342197	2:219997423-219999754	2.79436	29.9244	3.42073	5e-05	0.000916851
TCONS_00032952	GRMZM2G137546	2:220671338-220675712	15.1375	28.4501	0.910312	5e-05	0.000916851
TCONS_00032971	GRMZM2G121948	2:220990569-220994191	7.48985	2.82345	-1.40748	0.00015	0.00251632
TCONS_00032990	GRMZM5G843434	2:221314101-221316246	140.246	44.5708	-1.65379	5e-05	0.000916851
TCONS_00033042	GRMZM2G401511	2:222319673-222321136	7.30138	13.7068	0.908656	5e-05	0.000916851
TCONS_00033048	GRMZM2G106560	2:222422100-222427359	0.450409	7.88887	4.13051	0.0002	0.00326786
TCONS_00033051	GRMZM5G873964	2:222563837-222565197	5.71796	19.5073	1.77044	5e-05	0.000916851
TCONS_00033061	GRMZM2G154735	2:222878519-222879755	2.18059	6.49763	1.5752	5e-05	0.000916851
TCONS_00033067	GRMZM2G152962	2:223104139-223106251	49.4315	27.8319	-0.828692	5e-05	0.000916851
TCONS_00033069	GRMZM2G152888	2:223136500-223140521	7.62239	19.0695	1.32295	5e-05	0.000916851
TCONS_00033077	GRMZM2G369445	2:223317054-223317824	13.5841	34.5063	1.34494	5e-05	0.000916851
TCONS_00033078	GRMZM2G319947	2:223317941-223319135	12.5383	30.8457	1.29873	5e-05	0.000916851
TCONS_00033082	GRMZM2G015933	2:223344740-223351453	4.46238	8.24881	0.886372	0.00115	0.0152077
TCONS_00033221	GRMZM2G458075	2:226194691-226201259	2.7995	6.14238	1.13363	5e-05	0.000916851
TCONS_00033280	GRMZM2G362660	2:227209424-227220954	9.05553	2.56485	-1.81992	5e-05	0.000916851
TCONS_00033353	GRMZM2G015285	2:228792132-228793917	15.6726	33.1285	1.07983	5e-05	0.000916851
TCONS_00033416	GRMZM2G041549	2:229800728-229814817	17.5236	28.0034	0.676299	0.00385	0.0416345
TCONS_00033425	GRMZM2G091956	2:229937118-229938667	1.31711	28.7604	4.44864	5e-05	0.000916851
TCONS_00033426	GRMZM2G047516	2:229940018-229940327	0	1.05994	inf	0.00315	0.0354684
TCONS_00033427	GRMZM2G124921	2:229947642-229950363	2.00311	45.3662	4.50131	5e-05	0.000916851
TCONS_00033429	GRMZM2G034271	2:229954207-229955758	0.674533	15.456	4.51813	5e-05	0.000916851
TCONS_00033492	GRMZM2G152290	2:231075619-231077687	0.502235	1.61706	1.68694	0.00055	0.00798765
TCONS_00033493	GRMZM2G152258	2:231084511-231086198	49.7271	77.7947	0.64564	0.0002	0.00326786
TCONS_00033494	GRMZM2G152242	2:231087460-231088734	0	0.552729	inf	5e-05	0.000916851
TCONS_00033513	GRMZM2G070444	2:231583382-231588927	1.82208	0.766048	-1.25008	0.0026	0.0303129
TCONS_00033517	GRMZM2G070304	2:231664301-231666462	1.0504	32.3458	4.94457	5e-05	0.000916851
TCONS_00033569	GRMZM2G149935	2:233027497-233032053	10.7532	49.3733	2.19896	5e-05	0.000916851
TCONS_00033572	GRMZM5G843555	2:233034131-233036901	5.0405	18.1529	1.84856	5e-05	0.000916851
TCONS_00033600	GRMZM2G025014	2:233311307-233314211	5.32155	10.242	0.944584	0.0005	0.00735154
TCONS_00033635	GRMZM2G018992	2:234069923-234072190	4.20154	1.48267	-1.50272	5e-05	0.000916851
TCONS_00033675	GRMZM5G805911	2:234581069-234582741	18.8007	41.2447	1.13342	5e-05	0.000916851
TCONS_00033690	GRMZM2G012326	2:234875984-234882247	13.2264	8.52079	-0.634359	0.00105	0.014027
TCONS_00033693	GRMZM2G098637	2:234898159-234900736	8.06891	24.0442	1.57524	5e-05	0.000916851
TCONS_00033706	GRMZM2G408158	2:235244889-235246909	0.163711	0.991067	2.59783	0.00015	0.00251632
TCONS_00033777	GRMZM2G402239	2:237106038-237108045	1.17405	4.33919	1.88593	5e-05	0.000916851
TCONS_00033782	GRMZM2G379575	2:237122262-237122958	2.83523	13.4173	2.24256	5e-05	0.000916851
TCONS_00033787	GRMZM2G042343	2:237233396-237236711	5.86892	11.3528	0.951879	0.00025	0.00400465
TCONS_00033799	GRMZM2G094664	2:237541835-237545811	3.43895	1.60441	-1.09993	5e-05	0.000916851
TCONS_00033814	GRMZM2G172529	2:8958-10483	16.181	9.9655	-0.699287	0.00055	0.00798765
TCONS_00033820	GRMZM5G876379	2:177489-180086	40.3403	308.853	2.93663	5e-05	0.000916851
TCONS_00033822	GRMZM2G013776	2:363356-365043	9.7256	80.7847	3.05422	5e-05	0.000916851
TCONS_00033830	-	2:530067-531089	6.82526	69.1998	3.34181	5e-05	0.000916851
TCONS_00033839	GRMZM2G015136	2:756119-758457	5.29939	3.15425	-0.748526	0.00085	0.0116907
TCONS_00033871	GRMZM2G348956	2:1273205-1284282	2.50529	0.782383	-1.67903	0.0036	0.039495
TCONS_00033899	GRMZM2G084938	2:1455934-1462475	2.4754	9.95357	2.00755	5e-05	0.000916851
TCONS_00033910	-	2:1538899-1542545	3.73813	8.52533	1.18944	5e-05	0.000916851
TCONS_00033911	GRMZM2G084327	2:1545269-1546626	16.4929	8.20582	-1.00713	0.0001	0.00173882
TCONS_00033916	GRMZM2G702880	2:1626615-1630956	15.8635	42.8513	1.43363	0.0007	0.00987179
TCONS_00033990	GRMZM2G065012	2:2633914-2640039	2.98744	7.19949	1.26899	5e-05	0.000916851
TCONS_00034026	GRMZM2G035325	2:3115673-3119828	2.16792	9.17383	2.08121	0.00135	0.0175063
TCONS_00034087	GRMZM2G039532	2:4173684-4176106	2.36657	1.26973	-0.898282	0.00185	0.0228535
TCONS_00034092	GRMZM2G342564	2:4192151-4196263	17.268	43.446	1.33112	0.00045	0.00669947
TCONS_00034097	GRMZM2G019404	2:4304713-4312971	300.569	598.73	0.994207	0.001	0.0134477
TCONS_00034105	GRMZM2G363066	2:4375394-4376933	5.63143	10.2376	0.862301	0.0001	0.00173882
TCONS_00034106	GRMZM2G032682	2:4416903-4417861	0.82217	8.12459	3.30479	5e-05	0.000916851
TCONS_00034107	GRMZM2G334734	2:4420560-4421211	1.6281	18.6795	3.5202	5e-05	0.000916851
TCONS_00034113	GRMZM2G059740	2:4517597-4519824	1.54958	9.78294	2.65839	5e-05	0.000916851
TCONS_00034140	GRMZM2G081886	2:5069597-5072925	35.0584	74.7759	1.09281	5e-05	0.000916851
TCONS_00034143	GRMZM2G082032	2:5073952-5077228	46.4728	90.7073	0.964833	5e-05	0.000916851
TCONS_00034157	GRMZM5G869605	2:5235192-5239216	43.4936	102.61	1.23829	5e-05	0.000916851
TCONS_00034160	GRMZM2G096546	2:5306430-5308418	22.4162	39.6159	0.82154	5e-05	0.000916851
TCONS_00034177	GRMZM5G892758	2:5844861-5858371	1.34752	2.407	0.836934	0.00255	0.029824
TCONS_00034234	GRMZM2G043027	2:6453645-6454515	3.23096	21.2973	2.72064	5e-05	0.000916851
TCONS_00034265	GRMZM2G106511	2:6973266-6974241	7.32443	3.91648	-0.903159	0.00195	0.0239009
TCONS_00034266	GRMZM2G106445	2:6975675-6976610	146.272	72.9181	-1.00431	5e-05	0.000916851
TCONS_00034268	GRMZM2G106393	2:6982788-6983559	86.6831	50.2197	-0.787498	5e-05	0.000916851
TCONS_00034309	GRMZM2G481557	2:7747314-7749488	7.43411	12.6095	0.76228	0.001	0.0134477
TCONS_00034382	GRMZM2G000053	2:8996287-9001551	16.5238	61.3405	1.8923	5e-05	0.000916851
TCONS_00034393	GRMZM2G383122	2:9132262-9137089	5.19376	10.6912	1.04157	5e-05	0.000916851
TCONS_00034410	GRMZM2G156977	2:9417297-9419858	0.956186	5.65027	2.56296	0.00045	0.00669947
TCONS_00034413	GRMZM2G380518	2:9438540-9440108	1.15242	3.44845	1.58128	0.0018	0.0223368
TCONS_00034414	GRMZM2G380518	2:9438540-9440108	2.83436	6.98845	1.30195	0.0003	0.00470602
TCONS_00034431	GRMZM2G040397	2:9506496-9510833	29.2035	68.9604	1.23963	5e-05	0.000916851
TCONS_00034441	GRMZM2G089273	2:9609979-9610282	11.8102	164.164	3.79703	5e-05	0.000916851
TCONS_00034455	GRMZM2G007791	2:9973815-9981340	6.96609	21.2837	1.61133	5e-05	0.000916851
TCONS_00034458	GRMZM2G007453	2:9988452-9996941	3.94533	2.083	-0.921479	0.00235	0.0278267
TCONS_00034461	GRMZM2G007157	2:10001774-10007753	10.9425	6.82146	-0.681795	0.0004	0.0060555
TCONS_00034517	GRMZM2G068967	2:10793566-10794323	41.0637	153.122	1.89875	5e-05	0.000916851
TCONS_00034525	GRMZM2G070468	2:11063151-11068032	59.7605	32.9029	-0.860979	5e-05	0.000916851
TCONS_00034531	GRMZM5G838907	2:11307185-11319614	2.90303	0.871335	-1.73626	0.00035	0.00537628
TCONS_00034565	GRMZM2G071907	2:11760939-11762535	6.93848	61.881	3.1568	5e-05	0.000916851
TCONS_00034567	GRMZM2G071907	2:11760939-11762535	39.3747	257.878	2.71135	5e-05	0.000916851
TCONS_00034568	GRMZM2G071907	2:11760939-11762535	2.46597	63.2963	4.68189	5e-05	0.000916851
TCONS_00034591	GRMZM2G156365	2:12031023-12034766	2.72346	5.60706	1.0418	0.00285	0.0326521
TCONS_00034630	GRMZM2G039776	2:13108764-13109429	0.288427	28.9474	6.64909	0.00095	0.0128662
TCONS_00034635	GRMZM2G342039	2:13310962-13317624	8.97961	14.1877	0.659915	0.00375	0.0408271
TCONS_00034636	GRMZM2G342033	2:13320219-13321087	0.937339	3.32382	1.8262	0.00095	0.0128662
TCONS_00034647	GRMZM2G390576	2:13622946-13625039	7.29665	3.49367	-1.06249	0.00055	0.00798765
TCONS_00034655	GRMZM2G092128	2:13784509-13786156	9.53273	20.6643	1.11618	5e-05	0.000916851
TCONS_00034661	GRMZM2G031904	2:13831657-13835197	45.4628	27.6975	-0.71493	0.0001	0.00173882
TCONS_00034685	GRMZM2G146866	2:14477956-14480483	1.18363	8.82389	2.8982	5e-05	0.000916851
TCONS_00034690	GRMZM2G314396	2:14545462-14553791	24.4441	75.8523	1.6337	5e-05	0.000916851
TCONS_00034719	GRMZM2G129450	2:14907723-14908279	27.2972	42.173	0.627566	0.00355	0.0390488
TCONS_00034721	GRMZM5G861467	2:15033773-15038789	13.9384	21.239	0.607656	0.0027	0.0312182
TCONS_00034725	GRMZM5G834983	2:15139188-15141444	11.6336	42.0923	1.85526	0.0005	0.00735154
TCONS_00034796	GRMZM2G161902	2:16410034-16413585	1.4527	0.620241	-1.22784	0.00365	0.0399043
TCONS_00034798	GRMZM2G042756	2:16543814-16545074	1.3355	3.85677	1.53002	0.0001	0.00173882
TCONS_00034805	GRMZM2G080992	2:16654152-16656322	11.795	92.0206	2.96378	5e-05	0.000916851
TCONS_00034818	GRMZM2G379540	2:17090821-17093484	25.0595	47.6751	0.927879	5e-05	0.000916851
TCONS_00034819	GRMZM2G379540	2:17090821-17093484	8.76304	27.2604	1.6373	5e-05	0.000916851
TCONS_00034857	GRMZM2G410728	2:18299532-18301595	1.74893	5.10718	1.54605	0.0001	0.00173882
TCONS_00034903	GRMZM2G099130	2:19134108-19138801	0.490776	3.54497	2.85264	0.00435	0.0459117
TCONS_00034908	GRMZM2G144153	2:19239526-19243413	32.1838	72.2111	1.16588	0.00255	0.029824
TCONS_00034910	GRMZM2G144083	2:19244752-19251193	13.0891	3.69373	-1.82522	5e-05	0.000916851
TCONS_00034911	GRMZM2G144083	2:19244752-19251193	1.73972	0.333194	-2.38442	0.0023	0.0273791
TCONS_00034967	GRMZM2G325513	2:20726310-20727441	3.12981	6.02847	0.945718	0.0028	0.0321614
TCONS_00034974	GRMZM2G347027	2:21031625-21034715	0.285455	1.04232	1.86846	0.00185	0.0228535
TCONS_00034987	GRMZM2G475678	2:21187723-21188794	0.366087	11.2306	4.93911	5e-05	0.000916851
TCONS_00034988	GRMZM5G805505	2:21231378-21232602	1.57255	5.52646	1.81325	5e-05	0.000916851
TCONS_00035006	GRMZM2G021530	2:21948508-21951226	23.7593	7.38251	-1.68631	5e-05	0.000916851
TCONS_00035010	GRMZM2G077002	2:22022595-22026411	6.15569	3.4173	-0.849063	0.00045	0.00669947
TCONS_00035058	GRMZM2G070863	2:23128164-23137499	21.9822	61.3423	1.48055	5e-05	0.000916851
TCONS_00035090	GRMZM2G453311	2:23758071-23761999	3.34954	1.01877	-1.71713	0.0007	0.00987179
TCONS_00035161	GRMZM2G108207	2:25441444-25443044	175.706	422.735	1.26659	5e-05	0.000916851
TCONS_00035163	GRMZM2G108153	2:25458480-25460181	173.948	291.407	0.744382	5e-05	0.000916851
TCONS_00035166	GRMZM2G108077	2:25511013-25515668	39.814	63.5812	0.675323	5e-05	0.000916851
TCONS_00035170	GRMZM2G081957	2:25626569-25633139	7.128	15.6754	1.13694	5e-05	0.000916851
TCONS_00035171	GRMZM2G081957	2:25626569-25633139	22.3053	58.8986	1.40085	5e-05	0.000916851
TCONS_00035211	GRMZM2G113990	2:27323438-27345174	4.2123	2.21081	-0.930037	0.0043	0.0454527
TCONS_00035236	GRMZM2G062412	2:27511952-27518749	8.72618	4.97309	-0.811207	0.0015	0.0191588
TCONS_00035254	GRMZM2G433076	2:27995965-28000424	0.0879692	1.13829	3.69373	0.0005	0.00735154
TCONS_00035301	GRMZM2G420059	2:28938472-28940284	0.243544	1.31556	2.43342	0.00045	0.00669947
TCONS_00035323	GRMZM2G032602	2:29557867-29562262	4.83241	46.1405	3.25522	5e-05	0.000916851
TCONS_00035330	GRMZM2G331779	2:29604573-29608090	1.36082	0.45556	-1.57876	0.0012	0.0157859
TCONS_00035349	GRMZM2G048295	2:30170678-30172939	5.31054	73.69	3.79454	5e-05	0.000916851
TCONS_00035432	GRMZM2G065899	2:31789476-31796709	0.238715	1.31565	2.46241	0.00145	0.0186034
TCONS_00035470	GRMZM2G419342	2:32566160-32573484	3.24061	1.49709	-1.1141	0.0008	0.011088
TCONS_00035504	GRMZM2G022974	2:33661644-33662823	9.40967	3.82209	-1.29978	5e-05	0.000916851
TCONS_00035506	GRMZM2G031398	2:33701562-33710286	8.64138	4.19855	-1.04137	5e-05	0.000916851
TCONS_00035511	GRMZM2G112594	2:33982861-33984858	4.35165	1.93808	-1.16693	5e-05	0.000916851
TCONS_00035524	GRMZM5G804931	2:34245441-34250262	2.58278	1.16566	-1.14778	0.002	0.0244422
TCONS_00035532	GRMZM2G062673	2:34358962-34360177	13.6515	42.096	1.62462	5e-05	0.000916851
TCONS_00035533	GRMZM2G062673	2:34358962-34360177	3.08317	11.2967	1.87341	0.00125	0.0163751
TCONS_00035543	GRMZM2G057113	2:34463113-34469075	0.530155	18.4997	5.12495	5e-05	0.000916851
TCONS_00035544	GRMZM2G057113	2:34463113-34469075	9.95303	25.0268	1.33027	5e-05	0.000916851
TCONS_00035555	GRMZM2G138770	2:35101698-35103768	12.2575	60.561	2.30473	5e-05	0.000916851
TCONS_00035603	GRMZM2G023204	2:35953362-35955272	3.37535	112.153	5.05428	5e-05	0.000916851
TCONS_00035630	GRMZM2G021619	2:36708163-36710640	12.7361	19.3101	0.60043	0.00095	0.0128662
TCONS_00035689	GRMZM2G139811	2:38488838-38493201	0.0738713	0.590253	2.99825	0.00215	0.0259175
TCONS_00035800	GRMZM2G033093	2:42353876-42365836	7.28457	2.92863	-1.31462	0.0002	0.00326786
TCONS_00035859	GRMZM2G094792	2:43247258-43251942	7.02453	13.4785	0.940191	0.0002	0.00326786
TCONS_00035868	GRMZM2G044322	2:43586437-43588329	0.225995	2.60225	3.5254	5e-05	0.000916851
TCONS_00035890	GRMZM2G325139	2:44389195-44389835	1.40774	34.6136	4.61988	5e-05	0.000916851
TCONS_00035908	GRMZM5G828242	2:44666903-44669324	4.17094	55.3345	3.72974	5e-05	0.000916851
TCONS_00035915	GRMZM2G470882	2:44816281-44831261	25.2093	130.405	2.37097	5e-05	0.000916851
TCONS_00035922	GRMZM2G171254	2:44816281-44831261	10.4657	29.7193	1.50573	0.0027	0.0312182
TCONS_00035928	GRMZM2G160966	2:44889373-44893915	8.30455	69.5054	3.06515	5e-05	0.000916851
TCONS_00035938	GRMZM2G046900	2:44959140-44964906	26.0757	195.552	2.90678	5e-05	0.000916851
TCONS_00035940	GRMZM2G347488	2:44965943-44966908	2.95261	9.30076	1.65536	5e-05	0.000916851
TCONS_00035979	GRMZM2G104843	2:45820736-45825347	1.29168	23.2261	4.16843	5e-05	0.000916851
TCONS_00035980	GRMZM2G104843	2:45820736-45825347	0.508164	31.3288	5.94605	0.0002	0.00326786
TCONS_00035981	GRMZM2G104843	2:45820736-45825347	11.0789	56.3196	2.34582	5e-05	0.000916851
TCONS_00035999	GRMZM2G331701	2:46596632-46597624	0.254766	16.5403	6.02067	5e-05	0.000916851
TCONS_00036024	GRMZM5G886974	2:47717426-47720803	1.62526	8.21054	2.3368	5e-05	0.000916851
TCONS_00036057	GRMZM2G047681	2:49031135-49036409	22.4837	51.1812	1.18673	5e-05	0.000916851
TCONS_00036061	GRMZM2G323844	2:49050748-49054839	11.7037	2.87116	-2.02726	5e-05	0.000916851
TCONS_00036107	GRMZM2G047705	2:50608096-50613655	15.9444	10.189	-0.646042	0.00205	0.0249224
TCONS_00036116	GRMZM2G155593	2:51437960-51446361	14.163	23.5885	0.73596	0.00065	0.00925808
TCONS_00036123	GRMZM2G329885	2:51729633-51734141	11.05	3.98144	-1.47269	0.0001	0.00173882
TCONS_00036130	GRMZM2G131155	2:51867641-51869628	51.0056	92.141	0.853189	5e-05	0.000916851
TCONS_00036241	GRMZM2G369742	2:55665486-55667191	1.4793	16.3848	3.46938	5e-05	0.000916851
TCONS_00036246	AC233887.1_FG006	2:56079507-56084221	0.941737	1.77912	0.917764	0.00235	0.0278267
TCONS_00036259	GRMZM2G055257	2:56421130-56422484	2.46646	17.1169	2.79491	5e-05	0.000916851
TCONS_00036265	GRMZM2G369792	2:56525453-56534239	0.300257	0.577877	0.944563	0.00205	0.0249224
TCONS_00036291	GRMZM2G076584	2:57755156-57758807	1.01978	4.09484	2.00556	5e-05	0.000916851
TCONS_00036351	GRMZM2G102160	2:59641971-59643075	0.900542	5.80269	2.68786	5e-05	0.000916851
TCONS_00036353	GRMZM2G437912	2:59667645-59669581	17.9037	317.514	4.14849	5e-05	0.000916851
TCONS_00036388	GRMZM2G068590	2:61504553-61506258	1.7577	12.7485	2.85856	0.00455	0.0476385
TCONS_00036406	GRMZM2G395267	2:62501145-62505997	19.5957	36.2916	0.889102	5e-05	0.000916851
TCONS_00036414	GRMZM2G079825	2:63265055-63266421	0.878728	2.75581	1.64899	5e-05	0.000916851
TCONS_00036449	GRMZM2G145407	2:65326352-65328811	0.489109	14.6891	4.90845	5e-05	0.000916851
TCONS_00036523	GRMZM2G155281	2:69807565-69810549	15.4765	41.0886	1.40866	5e-05	0.000916851
TCONS_00036536	GRMZM5G826658	2:70340626-70344760	2.60332	6.04862	1.21625	5e-05	0.000916851
TCONS_00036567	GRMZM2G019056	2:72236020-72236801	19.0343	125.704	2.72336	5e-05	0.000916851
TCONS_00036581	AC202435.3_FG001	2:72835248-72837752	3.18806	10.9627	1.78186	5e-05	0.000916851
TCONS_00036582	AC202435.3_FG001	2:72835248-72837752	3.67737	13.0359	1.82574	5e-05	0.000916851
TCONS_00036592	GRMZM5G866679	2:73303694-73305018	17.0609	53.5846	1.65113	5e-05	0.000916851
TCONS_00036612	GRMZM5G881294	2:74985621-74987084	17.5787	7.63105	-1.20388	5e-05	0.000916851
TCONS_00036632	GRMZM5G867459	2:77535067-77536105	1.26224	4.43979	1.81451	5e-05	0.000916851
TCONS_00036681	GRMZM2G102583	2:79911959-79914453	13.4433	30.098	1.16278	5e-05	0.000916851
TCONS_00036682	GRMZM2G102583	2:79911959-79914453	1.96813	14.8371	2.91431	5e-05	0.000916851
TCONS_00036708	GRMZM2G022107	2:81209870-81216948	4.26649	2.49058	-0.776567	0.00475	0.0493217
TCONS_00036759	GRMZM2G085086	2:84121510-84122601	20.1127	108.552	2.4322	5e-05	0.000916851
TCONS_00036962	GRMZM5G803404	2:101895928-101901368	12.7201	55.5657	2.12709	5e-05	0.000916851
TCONS_00036974	GRMZM2G134264	2:102766800-102769426	0.518085	3.46735	2.74257	5e-05	0.000916851
TCONS_00036983	GRMZM2G056500	2:103380501-103382701	0.476625	2.62237	2.45994	5e-05	0.000916851
TCONS_00036997	GRMZM2G334336	2:104310725-104312802	1.13621	84.1404	6.2105	5e-05	0.000916851
TCONS_00037093	GRMZM2G140299	2:109562169-109563616	5.83419	9.03243	0.630582	0.0033	0.0368144
TCONS_00037094	GRMZM2G167613	2:109744664-109746224	14.4033	22.7407	0.658879	0.0006	0.00861819
TCONS_00037139	GRMZM2G141383	2:111172432-111174381	8.09164	17.0186	1.07261	5e-05	0.000916851
TCONS_00037184	GRMZM2G106650	2:112022334-112024634	0.454652	1.51877	1.74007	0.0001	0.00173882
TCONS_00037214	GRMZM5G874734	2:113570588-113572096	1.27935	0.210714	-2.60205	0.00125	0.0163751
TCONS_00037218	GRMZM2G076394	2:113945052-113948780	2.07096	9.22617	2.15543	0.0001	0.00173882
TCONS_00037295	GRMZM2G041493	2:118086813-118087924	6.32264	26.0667	2.04361	5e-05	0.000916851
TCONS_00037301	GRMZM2G300994	2:118403429-118404251	19.9739	12.8974	-0.631037	0.00365	0.0399043
TCONS_00037304	GRMZM2G012148	2:118549898-118550886	100.719	57.5776	-0.806754	5e-05	0.000916851
TCONS_00037309	GRMZM2G365674	2:119108165-119109624	12.0801	6.4286	-0.910058	5e-05	0.000916851
TCONS_00037310	AC234091.1_FG001	2:119321659-119325389	3.76538	0.87611	-2.10361	5e-05	0.000916851
TCONS_00037323	GRMZM2G139882	2:121392279-121438293	4.63758	7.36904	0.668105	0.0044	0.0463538
TCONS_00037350	GRMZM2G164074	2:124226585-124228753	8.1616	100.647	3.62432	5e-05	0.000916851
TCONS_00037351	GRMZM2G164074	2:124226585-124228753	0.832457	15.199	4.19046	5e-05	0.000916851
TCONS_00037385	GRMZM2G082434	2:128812136-128814389	0.213915	1.17493	2.45746	0.0035	0.0386272
TCONS_00037386	GRMZM2G082434	2:128812136-128814389	0.364855	1.75085	2.26266	0.00035	0.00537628
TCONS_00037390	GRMZM2G152739	2:128828153-128832461	4.68181	75.7228	4.01559	5e-05	0.000916851
TCONS_00037391	GRMZM2G152739	2:128828153-128832461	0.887807	7.82479	3.13973	0.00015	0.00251632
TCONS_00037429	GRMZM2G118800	2:130922175-130926459	31.4213	55.279	0.81499	5e-05	0.000916851
TCONS_00037434	GRMZM2G128268	2:131153533-131156829	23.3502	37.7745	0.693982	5e-05	0.000916851
TCONS_00037449	GRMZM2G124715	2:131979386-131980997	6.85071	22.1181	1.6909	5e-05	0.000916851
TCONS_00037454	GRMZM2G319842	2:132748230-132749048	240.227	149.566	-0.683618	0.0005	0.00735154
TCONS_00037493	GRMZM2G401541	2:136919582-136924406	0.420576	6.50773	3.95172	0.0013	0.0169488
TCONS_00037533	GRMZM2G029079	2:138947043-138950778	1.49982	3.69145	1.2994	0.00105	0.014027
TCONS_00037564	GRMZM5G821024	2:140955846-140960310	16.129	27.2259	0.755326	0.00015	0.00251632
TCONS_00037567	GRMZM2G057065	2:141203275-141204383	1.32363	0.186668	-2.82595	0.0026	0.0303129
TCONS_00037595	GRMZM2G130131	2:142230106-142231460	4.67463	11.833	1.3399	5e-05	0.000916851
TCONS_00037612	GRMZM2G348866	2:143678299-143684417	11.0394	24.8453	1.17031	5e-05	0.000916851
TCONS_00037635	GRMZM2G356178	2:144709197-144710892	9.22506	16.3775	0.828086	5e-05	0.000916851
TCONS_00037662	GRMZM2G132000	2:145653171-145656777	149.91	234.741	0.64697	0.00225	0.0268909
TCONS_00037747	GRMZM2G018436	2:150664742-150666249	8.17078	16.5492	1.01822	5e-05	0.000916851
TCONS_00037761	GRMZM2G460138	2:151390079-151390597	29.7656	55.3295	0.8944	5e-05	0.000916851
TCONS_00037797	GRMZM2G452717	2:153139103-153143121	3.36242	1.82518	-0.881461	0.00175	0.0218025
TCONS_00037841	GRMZM2G180691	2:154590455-154602373	0.489435	1.80229	1.88064	0.0024	0.0283547
TCONS_00037876	GRMZM2G138303	2:157154612-157159188	1.79876	0.922002	-0.964162	0.0017	0.0212766
TCONS_00037897	GRMZM2G180876	2:157937962-157939498	0.497	1.24317	1.3227	0.00345	0.0381626
TCONS_00037938	GRMZM2G162739	2:159575159-159577058	5.19696	96.8899	4.22061	5e-05	0.000916851
TCONS_00037939	GRMZM2G162739	2:159575159-159577058	0.457807	70.4575	7.26587	0.00395	0.0424384
TCONS_00037956	GRMZM2G150754	2:161430871-161439523	5.89972	2.99111	-0.979964	0.0016	0.0202264
TCONS_00037957	GRMZM2G150754	2:161430871-161439523	10.0513	4.58141	-1.13352	5e-05	0.000916851
TCONS_00037983	GRMZM2G016176	2:162130718-162135175	1.63106	0	#NAME?	0.0002	0.00326786
TCONS_00038017	GRMZM2G136042	2:163215541-163216918	46.3383	19.1058	-1.27819	5e-05	0.000916851
TCONS_00038062	AC210204.3_FG002	2:165300680-165302426	67.372	280.327	2.05689	5e-05	0.000916851
TCONS_00038107	GRMZM2G466543	2:166506881-166509171	18.16	49.1759	1.43719	5e-05	0.000916851
TCONS_00038140	GRMZM6G187096	2:167962006-167970138	6.41773	1.89789	-1.75767	0.0026	0.0303129
TCONS_00038143	GRMZM2G064898	2:168053200-168055998	31.8246	20.0935	-0.663415	0.0008	0.011088
TCONS_00038196	GRMZM2G025924	2:170151468-170177792	5.77634	3.2962	-0.809351	0.0025	0.0293156
TCONS_00038215	-	2:170504642-170505920	0	0.295014	inf	5e-05	0.000916851
TCONS_00038238	GRMZM2G101596	2:171311449-171317773	7.04459	2.65007	-1.41048	0.0005	0.00735154
TCONS_00038340	AC203957.3_FG004	2:175112513-175113156	12.2891	4.9243	-1.31939	5e-05	0.000916851
TCONS_00038343	GRMZM2G050658	2:175119346-175125695	16.8268	7.36938	-1.19114	0.00045	0.00669947
TCONS_00038373	GRMZM2G082487	2:176186304-176187719	3.61126	97.6465	4.757	5e-05	0.000916851
TCONS_00038376	GRMZM5G825167	2:176398480-176400987	6.22563	29.3229	2.23573	5e-05	0.000916851
TCONS_00038395	GRMZM2G416918	2:177117949-177118697	1.22245	7.7925	2.67231	5e-05	0.000916851
TCONS_00038396	GRMZM5G890910	2:177255309-177260763	9.26637	28.3936	1.61549	5e-05	0.000916851
TCONS_00038410	GRMZM2G397297	2:178140167-178145029	2.42732	1.10676	-1.13303	0.00115	0.0152077
TCONS_00038427	GRMZM2G527891	2:178595561-178602568	44.5102	14.5731	-1.61083	5e-05	0.000916851
TCONS_00038433	GRMZM2G002915	2:178781916-178784182	6.19071	0.738345	-3.06774	0.0009	0.0123003
TCONS_00038434	GRMZM2G002915	2:178781916-178784182	12.783	6.14079	-1.05773	5e-05	0.000916851
TCONS_00038442	GRMZM2G125775	2:179011180-179012357	54.351	391.386	2.84821	5e-05	0.000916851
TCONS_00038443	GRMZM2G425965	2:179031537-179033468	2.42971	14.0421	2.5309	5e-05	0.000916851
TCONS_00038456	GRMZM2G045716	2:179311267-179315696	4.48394	1.74782	-1.35921	5e-05	0.000916851
TCONS_00038485	GRMZM2G114681	2:180086932-180089653	12.6194	104.516	3.05001	5e-05	0.000916851
TCONS_00038531	-	2:182529910-182534375	14.4807	8.75614	-0.725765	0.00095	0.0128662
TCONS_00038550	GRMZM2G057779	2:183848058-183849948	21.2187	53.0532	1.32211	5e-05	0.000916851
TCONS_00038559	GRMZM2G148418	2:184209895-184212209	20.1851	45.5835	1.17522	0.0008	0.011088
TCONS_00038578	GRMZM2G005954	2:184649166-184651569	2.09158	49.3215	4.55955	5e-05	0.000916851
TCONS_00038601	GRMZM2G365515	2:185411806-185413673	7.09736	3.82637	-0.891305	0.0003	0.00470602
TCONS_00038605	GRMZM2G414252	2:185616245-185617611	1.3647	3.80719	1.48014	5e-05	0.000916851
TCONS_00038606	GRMZM2G005486	2:185760113-185762305	2.43197	6.33788	1.38187	5e-05	0.000916851
TCONS_00038618	GRMZM2G090603	2:186085145-186086828	9.81353	15.6032	0.668995	0.00085	0.0116907
TCONS_00038640	GRMZM2G475185	2:186590030-186590306	96.2204	637.332	2.72763	5e-05	0.000916851
TCONS_00038643	GRMZM2G002104	2:186821213-186822710	5.18751	12.2584	1.24066	5e-05	0.000916851
TCONS_00038652	GRMZM2G123972	2:187178688-187180668	3.3566	6.24733	0.89624	0.00045	0.00669947
TCONS_00038688	GRMZM2G015753	2:188434184-188436229	4.99582	339.214	6.08533	5e-05	0.000916851
TCONS_00038694	GRMZM2G015409	2:188471298-188473332	8.21488	17.3465	1.07833	5e-05	0.000916851
TCONS_00038707	GRMZM2G137532	2:189016698-189017193	12.7169	6.1277	-1.05334	0.0013	0.0169488
TCONS_00038711	GRMZM2G009406	2:189176443-189178274	1.57723	3.60357	1.19204	0.0001	0.00173882
TCONS_00038716	GRMZM2G009478	2:189179954-189185904	11.4874	82.5453	2.84513	5e-05	0.000916851
TCONS_00038718	GRMZM2G009478	2:189179954-189185904	0.95729	5.27426	2.46194	0.00295	0.0336079
TCONS_00038719	GRMZM2G009478	2:189179954-189185904	3.9501	14.186	1.84451	0.0003	0.00470602
TCONS_00038751	GRMZM2G052671	2:189959951-189964024	1.20326	5.65944	2.23371	0.0003	0.00470602
TCONS_00038760	GRMZM2G080439	2:190151647-190167077	6.40393	2.33725	-1.45414	5e-05	0.000916851
TCONS_00038765	GRMZM2G436621	2:190221216-190222430	90.2699	307.466	1.76811	0.0006	0.00861819
TCONS_00038774	GRMZM2G125934	2:190471097-190480166	7.85227	4.95105	-0.665375	0.0024	0.0283547
TCONS_00038821	GRMZM2G008374	2:191504045-191505927	6.46434	3.8146	-0.76097	0.00175	0.0218025
TCONS_00038848	GRMZM2G318220	2:192420967-192422652	0.862964	1.87566	1.12002	0.0019	0.0233747
TCONS_00038873	GRMZM2G479596	2:193067646-193068233	300.858	44.3993	-2.76048	5e-05	0.000916851
TCONS_00038881	GRMZM5G893785	2:193103405-193105682	1.13718	23.5079	4.36961	5e-05	0.000916851
TCONS_00038938	GRMZM2G124037	2:195129908-195130993	0.2951	13.08	5.47002	5e-05	0.000916851
TCONS_00038939	GRMZM2G124011	2:195135263-195136246	3.13467	97.6538	4.96129	5e-05	0.000916851
TCONS_00038941	GRMZM2G123973	2:195152243-195154369	1.26118	8.79577	2.80204	5e-05	0.000916851
TCONS_00038951	GRMZM2G034471	2:195685829-195688226	9.10172	1.9727	-2.20597	5e-05	0.000916851
TCONS_00038974	GRMZM2G017961	2:196395879-196407177	5.22982	2.0598	-1.34426	5e-05	0.000916851
TCONS_00038975	GRMZM2G017961	2:196395879-196407177	10.6178	4.7901	-1.14836	5e-05	0.000916851
TCONS_00038977	-	2:196408082-196410083	14.9054	6.72298	-1.14866	0.0002	0.00326786
TCONS_00038979	GRMZM2G063533	2:196480151-196484677	0.799496	3.4437	2.10679	5e-05	0.000916851
TCONS_00038997	GRMZM2G050305	2:196943579-196945201	20.9277	47.5525	1.18411	5e-05	0.000916851
TCONS_00039008	GRMZM2G573867	2:197009647-197013618	21.541	38.4854	0.837225	5e-05	0.000916851
TCONS_00039068	AC233910.1_FG010	2:198387101-198390496	4.98162	14.4582	1.5372	5e-05	0.000916851
TCONS_00039069	AC233910.1_FG010	2:198387101-198390496	7.7639	21.2498	1.4526	5e-05	0.000916851
TCONS_00039107	GRMZM5G887949	2:199047826-199049991	10.5882	58.5461	2.46711	5e-05	0.000916851
TCONS_00039136	GRMZM2G114322	2:199829377-199831770	57.4103	15.5522	-1.88419	5e-05	0.000916851
TCONS_00039142	-	2:199866159-199867649	26.3288	50.9232	0.95168	5e-05	0.000916851
TCONS_00039188	GRMZM5G834303	2:200735014-200736700	0.718112	26.9293	5.22882	5e-05	0.000916851
TCONS_00039257	GRMZM5G858373	2:202620001-202624450	10.0244	5.97576	-0.746315	0.00035	0.00537628
TCONS_00039298	GRMZM2G087254	2:203181027-203184356	3.02038	40.2582	3.73648	5e-05	0.000916851
TCONS_00039326	GRMZM2G479045	2:203809577-203810865	15.2248	205.876	3.75729	5e-05	0.000916851
TCONS_00039332	GRMZM2G329301	2:204176990-204179237	9.97688	5.67812	-0.813174	0.0002	0.00326786
TCONS_00039347	GRMZM2G125524	2:204279120-204283290	0.929379	4.66961	2.32896	5e-05	0.000916851
TCONS_00039354	GRMZM2G010924	2:204421579-204422295	13.3042	3.97019	-1.7446	5e-05	0.000916851
TCONS_00039364	GRMZM2G175927	2:204599764-204601361	1.09331	50.7862	5.53767	5e-05	0.000916851
TCONS_00039372	GRMZM2G140231	2:204772193-204775216	1.26909	2.69131	1.08452	0.00335	0.0372333
TCONS_00039412	GRMZM2G067520	2:205577617-205585517	0.80412	1.89329	1.23541	0.0012	0.0157859
TCONS_00039413	GRMZM2G067520	2:205577617-205585517	2.23906	4.17492	0.898851	0.00095	0.0128662
TCONS_00039415	GRMZM2G166337	2:205695704-205697501	0.387853	1.07834	1.47523	0.0043	0.0454527
TCONS_00039432	GRMZM2G021610	2:206450611-206463078	10.5873	30.7637	1.5389	5e-05	0.000916851
TCONS_00039446	GRMZM2G099425	2:206590669-206594333	7.43434	12.228	0.717908	5e-05	0.000916851
TCONS_00039458	GRMZM2G060161	2:206744430-206745524	12.9968	5.2044	-1.32035	5e-05	0.000916851
TCONS_00039479	GRMZM2G031909	2:207174609-207203996	0.672239	1.80136	1.42204	0.0003	0.00470602
TCONS_00039482	GRMZM2G011236	2:207364253-207365473	0.756995	10.3408	3.77192	5e-05	0.000916851
TCONS_00039499	AC194970.5_FG002	2:207889668-207891489	9.54093	21.0685	1.14289	5e-05	0.000916851
TCONS_00039501	AC194970.5_FG001	2:207900563-207901904	28.5286	66.8246	1.22797	5e-05	0.000916851
TCONS_00039505	GRMZM2G022242	2:208048559-208050345	4.22206	12.0614	1.51438	5e-05	0.000916851
TCONS_00039531	GRMZM2G403800	2:208782994-208784100	1.35256	14.3025	3.4025	5e-05	0.000916851
TCONS_00039552	GRMZM2G121868	2:209639185-209641854	52.7696	88.6878	0.749029	5e-05	0.000916851
TCONS_00039553	GRMZM2G007324	2:209663433-209665721	3.39925	11.8742	1.80454	5e-05	0.000916851
TCONS_00039564	GRMZM2G378106	2:209775089-209777671	5.20195	18.7536	1.85004	5e-05	0.000916851
TCONS_00039565	GRMZM2G378106	2:209775089-209777671	0.351872	13.5434	5.2664	0.00085	0.0116907
TCONS_00039575	GRMZM2G113512	2:209942850-209948742	0.459654	7.90838	4.10476	0.00015	0.00251632
TCONS_00039577	GRMZM2G113512	2:209942850-209948742	5.7908	14.5487	1.32906	5e-05	0.000916851
TCONS_00039581	GRMZM2G113512	2:209942850-209948742	0.470767	7.56901	4.00702	0.0028	0.0321614
TCONS_00039589	GRMZM2G146292	2:210001760-210009846	8.06983	5.07736	-0.668459	0.0009	0.0123003
TCONS_00039597	GRMZM2G146416	2:210014358-210019199	6.46267	3.65977	-0.820379	0.0009	0.0123003
TCONS_00039668	GRMZM2G043579	2:211284805-211289010	4.46845	7.35621	0.71919	0.00215	0.0259175
TCONS_00039676	GRMZM2G111809	2:211520201-211524173	7.97661	3.71668	-1.10176	0.00045	0.00669947
TCONS_00039738	GRMZM2G124963	2:212180677-212186000	5.54221	9.47366	0.773459	0.00245	0.0288423
TCONS_00039760	GRMZM2G365160	2:212844777-212848746	111.033	498.791	2.16745	5e-05	0.000916851
TCONS_00039763	GRMZM2G117993	2:212900214-212905203	40.2024	141.288	1.81329	5e-05	0.000916851
TCONS_00039777	GRMZM2G416935	2:213150927-213152624	12.1973	33.5095	1.45801	5e-05	0.000916851
TCONS_00039781	GRMZM2G162781	2:213192890-213197694	1.47919	5.11646	1.79034	0.00435	0.0459117
TCONS_00039824	GRMZM2G075244	2:213854717-213857130	0.701326	27.0032	5.2669	5e-05	0.000916851
TCONS_00039837	GRMZM2G123212	2:214245911-214246693	72.8473	1132.52	3.95852	5e-05	0.000916851
TCONS_00039841	GRMZM2G123322	2:214264591-214265387	0.814712	3.10235	1.929	0.0047	0.0488914
TCONS_00039843	-	2:214265446-214266109	0.714973	15.1965	4.40971	5e-05	0.000916851
TCONS_00039876	GRMZM2G172210	2:215193243-215198622	38.874	68.9323	0.826374	5e-05	0.000916851
TCONS_00039882	GRMZM2G071076	2:215278232-215281769	20.2725	49.8309	1.29752	5e-05	0.000916851
TCONS_00039893	GRMZM2G440459	2:215755143-215758839	3.34439	1.69702	-0.978741	0.0023	0.0273791
TCONS_00039913	GRMZM2G327692	2:216065591-216071810	37.0048	119.651	1.69305	5e-05	0.000916851
TCONS_00039960	GRMZM2G357683	2:217296767-217302592	1.53343	0.821694	-0.900085	0.0022	0.0264038
TCONS_00039979	GRMZM2G172485	2:217679509-217682041	1.92173	14.4558	2.91117	5e-05	0.000916851
TCONS_00039997	GRMZM2G176327	2:218127125-218128945	0.41434	12.2357	4.88413	5e-05	0.000916851
TCONS_00039998	GRMZM2G176327	2:218127125-218128945	2.21751	17.9891	3.02011	5e-05	0.000916851
TCONS_00040008	GRMZM2G101409	2:218353794-218354765	1.66424	4.1572	1.32074	5e-05	0.000916851
TCONS_00040054	GRMZM2G504018	2:219500264-219511739	6.94439	3.83137	-0.857987	0.00205	0.0249224
TCONS_00040065	GRMZM2G062019	2:219824773-219826185	22.3651	11.1702	-1.0016	5e-05	0.000916851
TCONS_00040075	GRMZM2G375517	2:220267458-220268361	7.87174	85.2877	3.43758	5e-05	0.000916851
TCONS_00040080	-	2:220469847-220470949	12.4744	3.0613	-2.02675	5e-05	0.000916851
TCONS_00040094	GRMZM2G048680	2:220901049-220908209	8.94178	4.73221	-0.918047	5e-05	0.000916851
TCONS_00040181	GRMZM2G056335	2:223837366-223839216	0.201472	2.62161	3.7018	5e-05	0.000916851
TCONS_00040185	GRMZM2G056329	2:223841626-223842723	2.49141	14.5611	2.54709	5e-05	0.000916851
TCONS_00040191	GRMZM2G160515	2:223920915-223921650	5.02792	24.5119	2.28545	5e-05	0.000916851
TCONS_00040233	GRMZM2G173377	2:224843391-224844393	4.58771	76.7996	4.06525	5e-05	0.000916851
TCONS_00040236	GRMZM2G065144	2:224906004-224911463	0.248323	0.772109	1.63659	0.0001	0.00173882
TCONS_00040293	GRMZM2G074496	2:225896402-225899247	6.54324	3.44265	-0.926487	5e-05	0.000916851
TCONS_00040305	GRMZM2G139850	2:225981558-225981953	0	0.767894	inf	0.0004	0.0060555
TCONS_00040327	GRMZM2G372068	2:226476298-226492585	24.4926	142.704	2.5426	5e-05	0.000916851
TCONS_00040346	GRMZM2G106604	2:227043363-227047534	13.1519	28.7881	1.1302	5e-05	0.000916851
TCONS_00040499	-	2:229906849-229908616	0.443382	2.99617	2.7565	0.00045	0.00669947
TCONS_00040502	GRMZM2G173840	2:229947642-229950363	1.56549	40.8899	4.70706	5e-05	0.000916851
TCONS_00040504	GRMZM2G333448	2:229956841-229957797	7.47629	45.1753	2.59514	5e-05	0.000916851
TCONS_00040518	GRMZM2G022403	2:230148123-230150719	131.848	206.003	0.643796	0.0004	0.0060555
TCONS_00040652	AC217293.3_FG007	2:232381877-232388163	33.3251	12.1913	-1.45075	5e-05	0.000916851
TCONS_00040653	AC217293.3_FG007	2:232381877-232388163	17.6336	4.77179	-1.88572	0.0001	0.00173882
TCONS_00040658	GRMZM2G053206	2:232655975-232657347	101.056	657.219	2.70122	5e-05	0.000916851
TCONS_00040680	GRMZM5G892242	2:233142180-233144014	6.24521	13.4565	1.10748	5e-05	0.000916851
TCONS_00040705	GRMZM2G135013	2:233546103-233549014	34.9204	192.399	2.46196	5e-05	0.000916851
TCONS_00040714	GRMZM2G437445	2:233563156-233575789	9.98141	22.3553	1.1633	5e-05	0.000916851
TCONS_00040718	GRMZM2G082931	2:233634208-233638207	2.92018	1.29552	-1.17252	0.0006	0.00861819
TCONS_00040776	GRMZM2G476787	2:234267174-234269358	42.3716	78.7912	0.894939	0.0002	0.00326786
TCONS_00040778	GRMZM2G476787	2:234267174-234269358	36.8849	75.134	1.02644	0.0002	0.00326786
TCONS_00040818	GRMZM5G860072	2:234782123-234783079	0.369026	1.40175	1.92543	0.0047	0.0488914
TCONS_00040923	GRMZM2G173882	2:237012378-237014288	15.6046	39.7164	1.34776	5e-05	0.000916851
TCONS_00040927	GRMZM2G104032	2:237114632-237116859	4.60534	9.73451	1.0798	5e-05	0.000916851
TCONS_00040931	GRMZM2G479717	2:237175135-237176257	4.61728	21.2078	2.19948	5e-05	0.000916851
TCONS_00040932	GRMZM2G479717	2:237175135-237176257	11.2326	61.9229	2.46278	5e-05	0.000916851
TCONS_00040940	GRMZM2G452121	2:237309475-237311807	8.67218	46.3197	2.41716	5e-05	0.000916851
TCONS_00040956	GRMZM2G016115	2:237648988-237649440	0	0.925436	inf	0.00325	0.0363275
TCONS_00040962	-	2:529564-529970	51.5335	441.313	3.09822	5e-05	0.000916851
TCONS_00040975	-	2:17364095-17364799	0.971868	3.60081	1.88949	0.00105	0.014027
TCONS_00040999	-	2:88267775-88268564	2.76819	0.772939	-1.84051	0.00135	0.0175063
TCONS_00041006	-	2:113363908-113365240	1.38622	0.136004	-3.34943	0.00155	0.0196815
TCONS_00041011	-	2:116379263-116379883	0.496688	0	#NAME?	0.00015	0.00251632
TCONS_00041023	-	2:146927205-146927345	207280	81863.7	-1.34028	5e-05	0.000916851
TCONS_00041029	-	2:160808065-160808412	2.1548	10.5385	2.29004	0.00225	0.0268909
TCONS_00041061	-	2:206603049-206603477	0	4.15848	inf	5e-05	0.000916851
TCONS_00041063	-	2:211666400-211666809	1.15097	0	#NAME?	5e-05	0.000916851
TCONS_00041075	-	2:220776975-220777708	0.488309	0	#NAME?	5e-05	0.000916851
TCONS_00041083	-	2:229676131-229676425	0	10.8037	inf	5e-05	0.000916851
TCONS_00041084	-	2:229677383-229677529	0	6809.58	inf	5e-05	0.000916851
TCONS_00041092	GRMZM2G163334	3:201974-224531	8.05117	3.9414	-1.03049	0.00015	0.00251632
TCONS_00041120	AC233880.1_FG006	3:1289341-1293564	1.6196	3.77763	1.22184	0.0001	0.00173882
TCONS_00041121	AC233880.1_FG006	3:1289341-1293564	7.01984	17.217	1.29432	0.0001	0.00173882
TCONS_00041133	GRMZM2G091047	3:1349160-1350241	11.3409	19.7239	0.79841	0.0001	0.00173882
TCONS_00041207	GRMZM2G153127	3:2060988-2068244	5.0585	13.3255	1.39741	5e-05	0.000916851
TCONS_00041240	GRMZM2G061018	3:2939993-2945477	2.10218	0.777779	-1.43446	0.00035	0.00537628
TCONS_00041243	GRMZM2G060974	3:2955820-2957584	35.7347	15.8122	-1.17628	5e-05	0.000916851
TCONS_00041274	GRMZM2G386590	3:3515599-3519084	4.39595	22.7547	2.37192	5e-05	0.000916851
TCONS_00041275	GRMZM2G386590	3:3515599-3519084	1.85065	9.2743	2.32521	5e-05	0.000916851
TCONS_00041300	GRMZM2G031432	3:3994137-3996082	1.82985	9.10175	2.31441	5e-05	0.000916851
TCONS_00041310	GRMZM2G051043	3:4160387-4163879	20.3959	43.9616	1.10797	5e-05	0.000916851
TCONS_00041335	GRMZM2G055313	3:4706845-4710568	2.288	17.4679	2.93255	5e-05	0.000916851
TCONS_00041336	GRMZM2G055313	3:4706845-4710568	0.16978	8.09103	5.57458	0.0001	0.00173882
TCONS_00041341	GRMZM2G477073	3:5009160-5011133	0	0.354675	inf	0.00055	0.00798765
TCONS_00041366	GRMZM2G068322	3:5792480-5794347	8.78237	5.3852	-0.705609	0.00145	0.0186034
TCONS_00041407	GRMZM2G163015	3:6433702-6435769	0.716485	3.55019	2.30889	0.00015	0.00251632
TCONS_00041424	GRMZM2G001875	3:6740165-6741503	41.0209	25.0075	-0.713997	0.00015	0.00251632
TCONS_00041430	GRMZM2G166721	3:6939480-6945972	6.49086	3.65479	-0.82862	0.0015	0.0191588
TCONS_00041447	GRMZM2G085019	3:7276386-7281737	7.49596	13.5196	0.850868	5e-05	0.000916851
TCONS_00041497	GRMZM2G353444	3:8542032-8544078	11.9982	52.8472	2.139	5e-05	0.000916851
TCONS_00041524	GRMZM2G144615	3:8976807-8980088	8.33182	3.74559	-1.15344	5e-05	0.000916851
TCONS_00041549	GRMZM2G364272	3:9326311-9327029	4.56025	48.726	3.41751	5e-05	0.000916851
TCONS_00041562	GRMZM2G305900	3:9856004-9857959	42.0894	290.061	2.78483	5e-05	0.000916851
TCONS_00041598	GRMZM2G479038	3:10690422-10692428	6.45471	45.9381	2.83127	5e-05	0.000916851
TCONS_00041599	GRMZM2G338465	3:10849504-10851238	0.8421	2.94707	1.80722	5e-05	0.000916851
TCONS_00041603	GRMZM5G884819	3:11012722-11013496	66.1165	25.7668	-1.3595	5e-05	0.000916851
TCONS_00041673	GRMZM2G150906	3:12571384-12575346	3.33549	5.55556	0.736034	0.00035	0.00537628
TCONS_00041676	GRMZM2G066345	3:12650304-12654259	0.673145	5.00468	2.89429	5e-05	0.000916851
TCONS_00041677	GRMZM2G066345	3:12650304-12654259	0.998678	3.92888	1.97603	5e-05	0.000916851
TCONS_00041705	GRMZM5G858165	3:13491525-13493381	7.00229	17.5134	1.32256	5e-05	0.000916851
TCONS_00041729	GRMZM2G048022	3:13729686-13732219	3.83981	6.61558	0.784832	0.0047	0.0488914
TCONS_00041776	GRMZM2G165044	3:15061552-15066671	1.0357	11.7064	3.49862	5e-05	0.000916851
TCONS_00041778	GRMZM2G165044	3:15061552-15066671	3.06111	12.1388	1.9875	5e-05	0.000916851
TCONS_00041803	GRMZM2G065471	3:15871856-15873164	0.736399	2.39015	1.69854	0.0001	0.00173882
TCONS_00041833	GRMZM2G305834	3:16620326-16622006	14.2319	29.0448	1.02915	5e-05	0.000916851
TCONS_00041835	GRMZM2G140032	3:16654676-16655507	27.9206	68.0931	1.28618	5e-05	0.000916851
TCONS_00041856	GRMZM2G166064	3:17588391-17593344	0.847754	2.39044	1.49556	5e-05	0.000916851
TCONS_00041894	GRMZM2G037130	3:18192064-18193118	87.3631	190.973	1.12827	5e-05	0.000916851
TCONS_00041917	GRMZM2G020772	3:19004966-19007583	2.19994	8.40191	1.93325	0.00045	0.00669947
TCONS_00041923	GRMZM2G159807	3:19173832-19175467	1.67038	0.732961	-1.18837	0.00375	0.0408271
TCONS_00041948	GRMZM2G320521	3:19762668-19764753	14.4124	25.9369	0.847699	5e-05	0.000916851
TCONS_00041964	GRMZM2G467674	3:19973474-19977359	6.14427	12.5724	1.03294	0.00015	0.00251632
TCONS_00041979	AC207472.3_FG001	3:20433445-20542514	2.33522	38.148	4.02998	5e-05	0.000916851
TCONS_00041980	AC207472.3_FG001	3:20433445-20542514	1.49087	18.7016	3.64894	5e-05	0.000916851
TCONS_00042068	GRMZM2G162709	3:23685015-23686756	0.145263	0.759793	2.38694	0.0027	0.0312182
TCONS_00042092	GRMZM2G086727	3:24475093-24477505	2.6619	1.06706	-1.31882	0.0001	0.00173882
TCONS_00042108	GRMZM2G018806	3:25224051-25224791	9.2922	98.3661	3.40407	5e-05	0.000916851
TCONS_00042117	GRMZM2G130800	3:25921335-25925149	8.69097	28.6066	1.71876	5e-05	0.000916851
TCONS_00042118	GRMZM2G130800	3:25921335-25925149	6.61342	18.4397	1.47935	0.00015	0.00251632
TCONS_00042128	GRMZM2G336879	3:26023915-26030381	28.1588	14.9075	-0.91755	0.0002	0.00326786
TCONS_00042135	GRMZM2G476699	3:26101739-26104591	2.82127	6.2363	1.14434	0.00325	0.0363275
TCONS_00042137	GRMZM2G090584	3:26258972-26261493	2.11172	58.214	4.78488	5e-05	0.000916851
TCONS_00042138	GRMZM2G090584	3:26258972-26261493	43.4302	161.304	1.89301	5e-05	0.000916851
TCONS_00042165	GRMZM2G426917	3:27771666-27776591	1.27378	3.87889	1.60653	5e-05	0.000916851
TCONS_00042182	AC210892.4_FG006	3:28639404-28639998	3.9137	20.2421	2.37075	5e-05	0.000916851
[truncated: 3,802 more rows]
