# Supplementary material for: Comparative analysis of Cd-responsive maize and rice transcriptomes highlights Cd co-modulated orthologs
Source: BMC Genomics. 2018 Sep 26;19:709. doi: 10.1186/s12864-018-5109-8 (PMC6158873; doi:10.1186/s12864-018-5109-8)
Supplement: Supplementary file 4 — Table S4. Quantitative RT-PCR of 10 random selected DEGs expression in maize roots exposed to Cd. (XLSX 10 kb) [file 12864_2018_5109_MOESM4_ESM.xlsx]

## Sheet: S4. qRT-PCR 10 DEGs
Table S4. Quantitative RT-PCR of 10 random selected DEGs expression in maize roots exposed to Cd.
Gene	annotation	qRT-PCR			RNAseq					mentioned in the manuscript
		log2(fold_change)	STDEV		ck1h-FPKM	Cd1h-FPKM	log2(fold_change)	p_value	q_value
GRMZM2G076417	subtilase family protein	-1.03116	0.145617		10.97	2.68131	-2.03255	0.002	0.0244422
GRMZM2G144083	ATP dependent copper transporter	-1.11906	0.301239		13.0891	3.69373	-1.82522	5e-05	0.000916851	Table 2
GRMZM2G334660	phenylalanine ammonia-lyase	3.77908	0.340603		8.54477	88.9057	3.37916	5e-05	0.000916851	Table 1
GRMZM5G874955	ABC transporter G family member 40	5.33919	0.641451		2.73501	159.434	5.86527	5e-05	0.000916851	Table 2
GRMZM2G420280	scarecrow-like protein 23	5.09305	0.817569		1.01593	41.1312	5.33936	5e-05	0.000916851
GRMZM2G479760	bZIP transcription factor ABI5	7.47632	1.17927		3.53605	12.9878	1.87695	5e-05	0.000916851	Table 1
GRMZM2G124011	AP2-EREBP transcription factor EREB65	7.91869	0.197822		3.13467	97.6538	4.96129	5e-05	0.000916851
GRMZM2G132995	transparent testa 12 protein, MATE family	5.43154	1.20665		2.0338	46.8762	4.52661	5e-05	0.000916851
GRMZM2G110220	metalloendoproteinase	3.72895	0.559781		20.3231	176.976	3.12236	5e-05	0.000916851
GRMZM2G098875	glutamate decarboxylase 1	1.7	0.4		2.75113	17.8345	2.69657	5e-05	0.000916851	ZmGAD1
