# Supplementary material for: Comparative analysis of Cd-responsive maize and rice transcriptomes highlights Cd co-modulated orthologs
Source: BMC Genomics. 2018 Sep 26;19:709. doi: 10.1186/s12864-018-5109-8 (PMC6158873; doi:10.1186/s12864-018-5109-8)
Supplement: Supplementary file 5 — Table S5. Cd-responsive 2567 DEGs in rice roots post Cd treatment. (XLSX 268 kb) [file 12864_2018_5109_MOESM5_ESM.xlsx]

## Sheet:  S5. rice 2567 DEGs
Table S5. Cd-responsive 2567 DEGs in rice roots post Cd treatment.
test_id	MSU-ID	locus	MSU	ck1h-FPKM	Cd1h-FPKM	log2(fold_change)	p_value	q_value
TCONS_00000058	LOC_Os01g01295	1:140758-143554	Os01g01295	0.674198	5.10317	2.92015	0.00085	0.0207831
TCONS_00000068	LOC_Os01g01360	1:177309-179812	Os01g01360	4.62209	2.37167	-0.962643	0.0005	0.013547
TCONS_00000127	LOC_Os01g01870	1:477324-480166	Os01g01870	2.60955	22.2274	3.09046	5e-05	0.00187649
TCONS_00000161	LOC_Os01g02160	1:631092-631913	Os01g02160	3.23967	8.95124	1.46624	0.00045	0.012438
TCONS_00000169	LOC_Os01g02300	1:719402-725321	Os01g02300	1.55734	4.23853	1.44448	0.0006	0.0157331
TCONS_00000229	LOC_Os01g02890	1:1045198-1052244	Os01g02890	0.546664	1.82237	1.73709	0.00205	0.0410386
TCONS_00000284	LOC_Os01g03680	1:1514836-1515832	Os01g03680	191.102	434.309	1.18438	5e-05	0.00187649
TCONS_00000311	LOC_Os01g03950	1:1697202-1702090	Os01g03950	4.84855	8.687	0.841305	0.00025	0.00764355
TCONS_00000372	LOC_Os01g04580	1:2052582-2056692	Os01g04580	2.93536	9.91265	1.75573	5e-05	0.00187649
TCONS_00000373	LOC_Os01g04580	1:2052582-2056692	Os01g04580	0.246224	3.75656	3.93137	0.0008	0.0198021
TCONS_00000375	LOC_Os01g04590	1:2058308-2061357	Os01g04590	0.136963	3.47809	4.66644	0.0002	0.00632634
TCONS_00000381	LOC_Os01g04620	1:2070829-2072621	Os01g04620	14.1827	58.7477	2.0504	5e-05	0.00187649
TCONS_00000396	LOC_Os01g04800	1:2201263-2202860	Os01g04800	113.441	211.538	0.898977	0.0001	0.0034939
TCONS_00000536	LOC_Os01g06230	1:2960193-2960469	Os01g06230	41.7225	120.877	1.53464	5e-05	0.00187649
TCONS_00000605	LOC_Os01g07250	1:3421010-3424559	Os01g07250	7.49052	13.2311	0.820796	0.00015	0.00495209
TCONS_00000611	LOC_Os01g07300	1:3444124-3445646	Os01g07300	3.15841	23.4689	2.89348	5e-05	0.00187649
TCONS_00000613	LOC_Os01g07300	1:3444124-3445646	Os01g07300	6.51556	57.455	3.14047	5e-05	0.00187649
TCONS_00000724	LOC_Os01g08650	1:4305881-4308963	Os01g08650	12.0524	7.03061	-0.7776	0.00135	0.0298829
TCONS_00000748	LOC_Os01g08830	1:4433077-4438356	Os01g08830	75.6434	45.9889	-0.717927	0.00115	0.0264673
TCONS_00000778	LOC_Os01g09150	1:4594723-4596433	Os01g09150	0.67115	1.91763	1.51462	0.00075	0.0188327
TCONS_00000782	LOC_Os01g09220	1:4645389-4647316	Os01g09220	19.798	85.7832	2.11534	5e-05	0.00187649
TCONS_00000785		1:4664597-4670598		5.49135	2.43664	-1.17227	5e-05	0.00187649
TCONS_00000868	LOC_Os01g09990	1:5200861-5203046	Os01g09990	12.0455	26.4806	1.13645	5e-05	0.00187649
TCONS_00000918	LOC_Os01g10440	1:5505908-5508653	Os01g10440	10.2418	22.2543	1.11961	5e-05	0.00187649
TCONS_00000926	LOC_Os01g10640	1:5684593-5685401	Os01g10640	0.694231	3.85355	2.4727	0.00025	0.00764355
TCONS_00000936	LOC_Os01g10870	1:5798606-5800142	Os01g10870	0.489114	1.78402	1.86689	0.00055	0.0146355
TCONS_00000989	LOC_Os01g11620	1:6266439-6269903	Os01g11620	4.61591	9.29019	1.00909	0.0005	0.013547
TCONS_00001022	LOC_Os01g11920	1:6470529-6484507	Os01g11920	1.54081	3.37869	1.13278	0.00115	0.0264673
TCONS_00001032	LOC_Os01g12000	1:6533608-6534837	Os01g12000	64.148	38.3717	-0.741359	0.00015	0.00495209
TCONS_00001089	LOC_Os01g12650	1:6966619-6969164	Os01g12650	47.2036	73.9761	0.648162	0.0011	0.0255876
TCONS_00001206	LOC_Os01g13390	1:7456834-7458959	Os01g13390	3.76391	1.67517	-1.16792	0.00045	0.012438
TCONS_00001211	LOC_Os01g13480	1:7516209-7517741	Os01g13480	6.04424	1.77417	-1.76842	5e-05	0.00187649
TCONS_00001223	LOC_Os01g13560	1:7587190-7588633	Os01g13560	93.0815	46.6749	-0.995846	5e-05	0.00187649
TCONS_00001245	LOC_Os01g13930	1:7803165-7804842	Os01g13930	15.3109	25.608	0.742034	0.0002	0.00632634
TCONS_00001271	LOC_Os01g14410	1:8060857-8061908	Os01g14410	6.02012	80.8866	3.74804	5e-05	0.00187649
TCONS_00001274	LOC_Os01g14440	1:8082917-8086054	Os01g14440	6.88838	135.287	4.29571	5e-05	0.00187649
TCONS_00001278	LOC_Os01g14550	1:8158179-8160581	Os01g14550	13.0711	3.74416	-1.80367	0.0017	0.0357769
TCONS_00001312	LOC_Os01g14900	1:8346892-8350006	Os01g14900	2.50183	0.403381	-2.63277	5e-05	0.00187649
TCONS_00001319	LOC_Os01g15000	1:8403246-8407382	Os01g15000	0.319146	4.68589	3.87604	0.001	0.0236735
TCONS_00001378	LOC_Os01g15770	1:8882237-8884407	Os01g15770	3.22877	7.23377	1.16376	0.00025	0.00764355
TCONS_00001476	LOC_Os01g16650	1:9444654-9445542	Os01g16650	20.2948	42.6852	1.07262	5e-05	0.00187649
TCONS_00001630	LOC_Os01g19290	1:10910271-10913771	Os01g19290	1.24577	3.58155	1.52355	0.00015	0.00495209
TCONS_00001632	LOC_Os01g19330	1:10933870-10934968	Os01g19330	2.8359	92.2032	5.02294	5e-05	0.00187649
TCONS_00001681	LOC_Os01g19880	1:11282339-11283103	Os01g19880	3.41221	94.9007	4.79764	5e-05	0.00187649
TCONS_00001685	LOC_Os01g19940	1:11315180-11319211	Os01g19940	2.06459	5.59033	1.43708	0.0006	0.0157331
TCONS_00001705	LOC_Os01g20780	1:11584580-11585499	Os01g20780	14.3298	31.1324	1.1194	5e-05	0.00187649
TCONS_00001746	LOC_Os01g20910	1:11685415-11686360	Os01g20910	2.04207	7.45982	1.86911	5e-05	0.00187649
TCONS_00001764	LOC_Os01g21120	1:11782883-11783975	Os01g21120	5.79799	16.6606	1.52281	5e-05	0.00187649
TCONS_00001784	LOC_Os01g21420	1:11955841-11963863	Os01g21420	0.928129	2.60108	1.48672	0.0014	0.0307935
TCONS_00001895	LOC_Os01g22680	1:12750872-12752136	Os01g22680	41.926	6.81003	-2.62211	5e-05	0.00187649
TCONS_00002029	LOC_Os01g24430	1:13773922-13775863	Os01g24430	4.64469	1.30923	-1.82686	0.0004	0.0113386
TCONS_00002037	LOC_Os01g24560	1:13841245-13842723	Os01g24560	134.102	62.7173	-1.0964	5e-05	0.00187649
TCONS_00002125	LOC_Os01g25484	1:14445167-14453933	Os01g25484	86.8872	37.3938	-1.21634	0.00025	0.00764355
TCONS_00002280	LOC_Os01g27390	1:15290642-15293389	Os01g27390	36.1774	83.2	1.2015	5e-05	0.00187649
TCONS_00002417	LOC_Os01g28790	1:16129484-16130543	Os01g28790	125.536	289.049	1.20321	5e-05	0.00187649
TCONS_00002459	LOC_Os01g29330	1:16434829-16435819	Os01g29330	2.0105	6.31304	1.65078	5e-05	0.00187649
TCONS_00002536	LOC_Os01g29830	1:16715628-16718398	Os01g29830	7.89498	3.07102	-1.36222	0.00195	0.0396148
TCONS_00002537	LOC_Os01g29830	1:16715628-16718398	Os01g29830	14.6805	8.49935	-0.788479	0.002	0.0403475
TCONS_00002605	LOC_Os01g31690	1:17348264-17349770	Os01g31690	268.173	167.274	-0.680956	0.001	0.0236735
TCONS_00002616	LOC_Os01g31800	1:17412436-17420245	Os01g31800	22.7865	36.052	0.661899	0.00245	0.0473724
TCONS_00002618	LOC_Os01g31850	1:17443477-17444209	Os01g31850	0.322823	0	#NAME?	0.0004	0.0113386
TCONS_00002662	LOC_Os01g32380	1:17766833-17767476	Os01g32380	4.87267	96.7876	4.31204	5e-05	0.00187649
TCONS_00002708	LOC_Os01g33040	1:18149847-18156798	Os01g33040	1.52085	3.58913	1.23876	5e-05	0.00187649
TCONS_00002713	LOC_Os01g33080	1:18185938-18192328	Os01g33080	2.45072	4.37743	0.836875	0.00065	0.0168242
TCONS_00002782	LOC_Os01g33869	1:18624869-18652833	Os01g33869	8.71055	4.68916	-0.893432	0.00205	0.0410386
TCONS_00002798	LOC_Os01g34060	1:18754222-18755855	Os01g34060	28.6684	13.0054	-1.14035	5e-05	0.00187649
TCONS_00002900	LOC_Os01g35040	1:19388760-19391840	Os01g35040	0.775599	17.4377	4.49075	0.0014	0.0307935
TCONS_00002999	LOC_Os01g36220	1:20032457-20033961	Os01g36220	50.2556	31.3733	-0.679747	0.00075	0.0188327
TCONS_00003013	LOC_Os01g36350	1:20152434-20155382	Os01g36350	0.990154	0.27406	-1.85316	0.0021	0.0418307
TCONS_00003018	LOC_Os01g36390	1:20190979-20195959	Os01g36390	4.52615	8.18883	0.855373	5e-05	0.00187649
TCONS_00003055	LOC_Os01g36860	1:20521354-20527198	Os01g36860	32.2509	19.5985	-0.718596	0.00065	0.0168242
TCONS_00003066	LOC_Os01g37000	1:20639935-20642841	Os01g37000	877.405	447.223	-0.972249	0.00125	0.0280989
TCONS_00003135	LOC_Os01g37670	1:21067461-21069172	Os01g37670	4.50208	2.34073	-0.943631	0.0024	0.0465958
TCONS_00003142	LOC_Os01g37810	1:21149373-21154609	Os01g37810	8.97601	30.4305	1.76137	5e-05	0.00187649
TCONS_00003325	LOC_Os01g40070	1:22603473-22605763	Os01g40070	19.3744	143.81	2.89194	5e-05	0.00187649
TCONS_00003432	LOC_Os01g41120	1:23284193-23286293	Os01g41120	9.40771	21.4197	1.18702	5e-05	0.00187649
TCONS_00003456	LOC_Os01g41420	1:23446215-23449891	Os01g41420	2.33464	41.6773	4.15799	5e-05	0.00187649
TCONS_00003496	LOC_Os01g41950	1:23781442-23784731	Os01g41950	8.00646	4.70734	-0.766252	0.00065	0.0168242
TCONS_00003515	LOC_Os01g42190	1:23910472-23912255	Os01g42190	0.385932	2.94435	2.93153	0.0001	0.0034939
TCONS_00003530	LOC_Os01g42320	1:24014628-24019185	Os01g42320	3.28698	0.883734	-1.89508	0.0013	0.0289358
TCONS_00003537	LOC_Os01g42520	1:24180066-24183127	Os01g42520	28.8185	46.0903	0.677468	0.00085	0.0207831
TCONS_00003650	LOC_Os01g43750	1:25065126-25067255	Os01g43750	1.00615	2.32609	1.20907	0.00105	0.0246002
TCONS_00003661	LOC_Os01g43844	1:25113036-25117767	Os01g43844	49.1961	121.886	1.30892	5e-05	0.00187649
TCONS_00003672	LOC_Os01g43870	1:25131840-25137169	Os01g43870	0.608801	2.88469	2.24437	0.0007	0.0178088
TCONS_00003702	LOC_Os01g44120	1:25287243-25288116	Os01g44120	2.10168	102.617	5.60958	5e-05	0.00187649
TCONS_00003763	LOC_Os01g45110	1:25597401-25599329	Os01g45110	0.48961	35.5381	6.18159	5e-05	0.00187649
TCONS_00003771	LOC_Os01g45250	1:25680525-25682032	Os01g45250	18.1485	239.36	3.72126	5e-05	0.00187649
TCONS_00003780	LOC_Os01g45290	1:25707271-25713945	Os01g45290	3.47088	1.67298	-1.05288	0.00015	0.00495209
TCONS_00003813	LOC_Os01g45700	1:25948311-25949157	Os01g45700	61.1109	100.321	0.715118	0.0004	0.0113386
TCONS_00003816	LOC_Os01g45720	1:25956630-25960677	Os01g45720	88.8812	146.085	0.71686	0.00115	0.0264673
TCONS_00003829	LOC_Os01g45900	1:26073985-26076090	Os01g45900	31.807	18.6007	-0.773992	0.0001	0.0034939
TCONS_00003837	LOC_Os01g46030	1:26168870-26170522	Os01g46030	1.79504	0.456449	-1.97549	0.00065	0.0168242
TCONS_00003862	LOC_Os01g46169	1:26248279-26273140	Os01g46169	15.7487	7.37199	-1.0951	0.0008	0.0198021
TCONS_00003877	LOC_Os01g46290	1:26320338-26323766	Os01g46290	2.0041	4.43168	1.1449	0.0005	0.013547
TCONS_00003883	LOC_Os01g46380	1:26391119-26395304	Os01g46380	350.309	165.046	-1.08576	5e-05	0.00187649
TCONS_00003898	LOC_Os01g46570	1:26513498-26520717	Os01g46570	4.77061	15.8149	1.72903	5e-05	0.00187649
TCONS_00003909	LOC_Os01g46700	1:26590002-26598592	Os01g46700	3.1547	6.60095	1.06517	0.0007	0.0178088
TCONS_00003933	LOC_Os01g47050	1:26871086-26873989	Os01g47050	10.9176	4.13239	-1.40161	5e-05	0.00187649
TCONS_00003936	LOC_Os01g47070	1:26884439-26885710	Os01g47070	86.5435	54.1259	-0.677106	0.00065	0.0168242
TCONS_00004059	LOC_Os01g48190	1:27600306-27603904	Os01g48190	0.99388	8.36989	3.07407	0.0015	0.0323247
TCONS_00004067	LOC_Os01g48290	1:27674810-27684655	Os01g48290	8.22581	61.1773	2.89477	0.00055	0.0146355
TCONS_00004102	LOC_Os01g48660	1:27895309-27898274	Os01g48660	0.875744	2.35659	1.42812	5e-05	0.00187649
TCONS_00004120	LOC_Os01g48800	1:27994747-27996502	Os01g48800	28.2151	13.0015	-1.11779	5e-05	0.00187649
TCONS_00004121	LOC_Os01g48810	1:28007981-28010851	Os01g48810	54.2455	34.8313	-0.639121	0.00115	0.0264673
TCONS_00004123	LOC_Os01g48820	1:28010992-28014055	Os01g48820	7.79982	4.39879	-0.826333	0.001	0.0236735
TCONS_00004125	LOC_Os01g48930	1:28079347-28082344	Os01g48930	283.831	121.788	-1.22066	5e-05	0.00187649
TCONS_00004160	LOC_Os01g49160	1:28248757-28250588	Os01g49160	1.66332	21.9846	3.72436	5e-05	0.00187649
TCONS_00004161	LOC_Os01g49160	1:28248757-28250588	Os01g49160	6.43047	64.8394	3.33387	5e-05	0.00187649
TCONS_00004163	LOC_Os01g49200	1:28281768-28286052	Os01g49200	3.68307	8.17472	1.15026	5e-05	0.00187649
TCONS_00004212	LOC_Os01g49740	1:28572087-28574630	Os01g49740	4.94419	2.67261	-0.887486	0.0006	0.0157331
TCONS_00004229	LOC_Os01g49920	1:28668122-28673750	Os01g49920	1.35485	2.54472	0.909375	0.0007	0.0178088
TCONS_00004269	LOC_Os01g50360	1:28912329-28914857	Os01g50360	2.52246	1.09233	-1.20742	0.00115	0.0264673
TCONS_00004270	LOC_Os01g50370	1:28920452-28922040	Os01g50370	18.5708	49.9658	1.4279	5e-05	0.00187649
TCONS_00004272	LOC_Os01g50400	1:28932799-28934165	Os01g50400	3.05668	44.4455	3.862	5e-05	0.00187649
TCONS_00004274	LOC_Os01g50440	1:28954637-28955996	Os01g50440	7.99037	13.8256	0.791004	0.00145	0.0316529
TCONS_00004280	LOC_Os01g50530	1:29019662-29038907	Os01g50530	3.5813	7.54136	1.07434	0.00075	0.0188327
TCONS_00004321	LOC_Os01g50940	1:29270112-29272225	Os01g50940	0.286336	1.59896	2.48136	5e-05	0.00187649
TCONS_00004358	LOC_Os01g51310	1:29507226-29508390	Os01g51310	0.717385	3.95813	2.464	0.00015	0.00495209
TCONS_00004382	LOC_Os01g51670	1:29707308-29708330	Os01g51670	20.7734	57.3336	1.46465	5e-05	0.00187649
TCONS_00004434	LOC_Os01g52260	1:30041481-30042893	Os01g52260	44.727	117.473	1.39311	5e-05	0.00187649
TCONS_00004505	LOC_Os01g52594	1:30235084-30235731	Os01g52594	15.5014	27.2406	0.813359	0.0013	0.0289358
TCONS_00004598	LOC_Os01g53370	1:30665594-30667587	Os01g53370	0.798344	0.105264	-2.923	0.00175	0.0364903
TCONS_00004600	LOC_Os01g53390	1:30674428-30676377	Os01g53390	5.89098	2.62073	-1.16854	5e-05	0.00187649
TCONS_00004643	LOC_Os01g53710	1:30867073-30872210	Os01g53710	11.5252	32.6571	1.50261	5e-05	0.00187649
TCONS_00004667	LOC_Os01g53920	1:31004981-31016530	Os01g53920	1.11365	9.70089	3.12282	0.00135	0.0298829
TCONS_00004670	LOC_Os01g53980	1:31045193-31049060	Os01g53980	9.28434	3.13216	-1.56764	0.00045	0.012438
TCONS_00004680	LOC_Os01g54080	1:31098293-31105886	Os01g54080	4.80291	7.35191	0.61421	0.0026	0.0497378
TCONS_00004717	LOC_Os01g54550	1:31369180-31371718	Os01g54550	7.1491	13.3523	0.901251	5e-05	0.00187649
TCONS_00004719	LOC_Os01g54570	1:31389895-31391922	Os01g54570	0.956286	3.82081	1.99837	5e-05	0.00187649
TCONS_00004727	LOC_Os01g54620	1:31421901-31427644	Os01g54620	20.6147	31.6117	0.61679	0.0025	0.048214
TCONS_00004744	LOC_Os01g54890	1:31566846-31574567	Os01g54890	4.75147	31.1779	2.71408	0.0016	0.0340434
TCONS_00004765	LOC_Os01g55150	1:31726970-31729345	Os01g55150	6.91069	12.3747	0.840487	0.00105	0.0246002
TCONS_00004771	LOC_Os01g55240	1:31794036-31796599	Os01g55240	1.92187	6.65181	1.79124	0.00225	0.0443274
TCONS_00004772	LOC_Os01g55240	1:31794036-31796599	Os01g55240	21.6374	45.2843	1.06548	5e-05	0.00187649
TCONS_00004801	LOC_Os01g55510	1:31980886-31981788	Os01g55510	23.2804	64.4524	1.46912	5e-05	0.00187649
TCONS_00004853	LOC_Os01g56240	1:32389286-32389761	Os01g56240	1.78714	13.8565	2.95484	5e-05	0.00187649
TCONS_00004874	LOC_Os01g56330	1:32460833-32464022	Os01g56330	7.54792	12.684	0.748854	0.0003	0.00887554
TCONS_00004882	LOC_Os01g56420	1:32522283-32523139	Os01g56420	453.163	274.403	-0.723734	0.0004	0.0113386
TCONS_00004891	LOC_Os01g56590	1:32622885-32646072	Os01g56590	6.05793	9.63453	0.669389	0.0016	0.0340434
TCONS_00004948	LOC_Os01g57004	1:32933164-32933953	Os01g57004	0.830158	4.32026	2.37966	0.00125	0.0280989
TCONS_00004974	LOC_Os01g57270	1:33090571-33095321	Os01g57270	15.7137	5.00216	-1.6514	5e-05	0.00187649
TCONS_00005025	LOC_Os01g57540	1:33226384-33243082	Os01g57540	17.6663	8.60846	-1.03717	5e-05	0.00187649
TCONS_00005052	LOC_Os01g57770	1:33408608-33414533	Os01g57770	199.849	116.905	-0.773574	0.00025	0.00764355
TCONS_00005057	LOC_Os01g57840	1:33447261-33448304	Os01g57840	3.77642	8.31181	1.13814	0.00035	0.0101193
TCONS_00005058	LOC_Os01g57854	1:33452388-33459043	Os01g57854	23.1712	12.5447	-0.885252	5e-05	0.00187649
TCONS_00005066	LOC_Os01g57968	1:33530894-33532660	Os01g57968	57.3807	29.9385	-0.938562	5e-05	0.00187649
TCONS_00005085	LOC_Os01g58240	1:33658737-33673264	Os01g58240	34.3606	12.3263	-1.47902	0.0002	0.00632634
TCONS_00005086	LOC_Os01g58240	1:33658737-33673264	Os01g58240	51.7385	15.2765	-1.75993	0.0001	0.0034939
TCONS_00005089	LOC_Os01g58270	1:33673360-33678934	Os01g58270	1.07206	0.258302	-2.05326	0.0018	0.0372498
TCONS_00005103	LOC_Os01g58310	1:33697850-33699138	Os01g58310	0.649036	13.1438	4.33994	5e-05	0.00187649
TCONS_00005113	LOC_Os01g58420	1:33765934-33767041	Os01g58420	49.2765	134.22	1.44563	5e-05	0.00187649
TCONS_00005188	LOC_Os01g58950	1:34073783-34075313	Os01g58950	0.173584	2.19573	3.661	0.0008	0.0198021
TCONS_00005189	LOC_Os01g58960	1:34083712-34085470	Os01g58960	1.81763	4.01095	1.14188	0.00025	0.00764355
TCONS_00005195	LOC_Os01g59020	1:34113957-34115717	Os01g59020	7.56972	2.97517	-1.34727	5e-05	0.00187649
TCONS_00005203	LOC_Os01g59150	1:34166888-34170766	Os01g59150	90.861	155.868	0.77859	0.0003	0.00887554
TCONS_00005296	LOC_Os01g60170	1:34800102-34801218	Os01g60170	15.6996	124.615	2.98867	5e-05	0.00187649
TCONS_00005323	LOC_Os01g60420	1:34942668-34945254	Os01g60420	1.09152	5.30667	2.28147	0.00205	0.0410386
TCONS_00005328	LOC_Os01g60490	1:34980424-34984404	Os01g60490	0	0.484819	inf	5e-05	0.00187649
TCONS_00005332	LOC_Os01g60540	1:35007715-35010560	Os01g60540	0.0755767	0.437019	2.53168	0.0017	0.0357769
TCONS_00005365	LOC_Os01g60920	1:35236968-35240018	Os01g60920	12.7362	7.17851	-0.827175	0.00195	0.0396148
TCONS_00005376	LOC_Os01g61080	1:35346934-35349626	Os01g61080	6.51018	92.3585	3.82648	5e-05	0.00187649
TCONS_00005377	LOC_Os01g61080	1:35346934-35349626	Os01g61080	0.488615	31.7422	6.02156	5e-05	0.00187649
TCONS_00005453	LOC_Os01g61940	1:35860103-35862865	Os01g61940	10.4284	25.8951	1.31217	5e-05	0.00187649
TCONS_00005484	LOC_Os01g62190	1:36000197-36001060	Os01g62190	9.57487	44.7012	2.22299	5e-05	0.00187649
TCONS_00005490	LOC_Os01g62290	1:36038640-36042467	Os01g62290	23.6493	168.242	2.83066	5e-05	0.00187649
TCONS_00005494	LOC_Os01g62370	1:36093854-36095822	Os01g62370	90.3581	47.8956	-0.915762	5e-05	0.00187649
TCONS_00005504	LOC_Os01g62430	1:36134751-36136306	Os01g62430	0.750207	7.89591	3.39575	0.00055	0.0146355
TCONS_00005506	LOC_Os01g62430	1:36134751-36136306	Os01g62430	7.34704	28.7748	1.96957	5e-05	0.00187649
TCONS_00005535	LOC_Os01g62760	1:36342637-36349874	Os01g62760	29.0937	91.6192	1.65494	5e-05	0.00187649
TCONS_00005546	LOC_Os01g62790	1:36358385-36364450	Os01g62790	3.08389	5.9015	0.936331	0.0007	0.0178088
TCONS_00005559	LOC_Os01g62870	1:36409594-36413567	Os01g62870	4.97474	8.71812	0.809396	0.0008	0.0198021
TCONS_00005563	LOC_Os01g62900	1:36429934-36441901	Os01g62900	0.433373	1.56434	1.85187	5e-05	0.00187649
TCONS_00005575	LOC_Os01g63180	1:36615742-36620570	Os01g63180	20.2414	8.72033	-1.21485	5e-05	0.00187649
TCONS_00005589	LOC_Os01g63260	1:36666075-36666882	Os01g63260	78.1902	45.7614	-0.772858	0.00035	0.0101193
TCONS_00005609	LOC_Os01g63480	1:36793846-36796734	Os01g63480	18.906	43.6803	1.20814	5e-05	0.00187649
TCONS_00005665	LOC_Os01g64090	1:37230463-37233609	Os01g64090	28.8713	46.1472	0.67661	0.00145	0.0316529
TCONS_00005667	LOC_Os01g64110	1:37237857-37242069	Os01g64110	58.2593	116.222	0.996327	5e-05	0.00187649
TCONS_00005689	LOC_Os01g64310	1:37333176-37335186	Os01g64310	1.15337	10.9155	3.24244	5e-05	0.00187649
TCONS_00005694	LOC_Os01g64360	1:37357160-37358553	Os01g64360	8.75596	14.7554	0.752902	0.00165	0.0349078
TCONS_00005697	LOC_Os01g64410	1:37380413-37381171	Os01g64410	0	0.978463	inf	5e-05	0.00187649
TCONS_00005720	LOC_Os01g64660	1:37518479-37522997	Os01g64660	6.6063	2.20134	-1.58546	5e-05	0.00187649
TCONS_00005724	LOC_Os01g64700	1:37534902-37538343	Os01g64700	151.484	94.7713	-0.676643	0.0018	0.0372498
TCONS_00005805	LOC_Os01g65130	1:37802832-37812764	Os01g65130	5.515	10.8293	0.973507	5e-05	0.00187649
TCONS_00005813	LOC_Os01g65190	1:37827230-37831338	Os01g65190	11.5894	6.26804	-0.886717	5e-05	0.00187649
TCONS_00005830	LOC_Os01g65370	1:37931306-37932252	Os01g65370	26.4031	99.2108	1.90979	5e-05	0.00187649
TCONS_00005832	LOC_Os01g65410	1:37961498-37965786	Os01g65410	20.0802	33.8091	0.751641	0.00035	0.0101193
TCONS_00005875	LOC_Os01g65780	1:38195820-38201574	Os01g65780	41.576	21.9237	-0.923261	0.00045	0.012438
TCONS_00005881	LOC_Os01g65830	1:38223375-38224988	Os01g65830	2.95827	7.09263	1.26157	0.00015	0.00495209
TCONS_00005917	LOC_Os01g66250	1:38480191-38482964	Os01g66250	2.43402	4.56222	0.906394	0.00055	0.0146355
TCONS_00005918	LOC_Os01g66270	1:38488481-38489126	Os01g66270	0	1.27586	inf	5e-05	0.00187649
TCONS_00006076	LOC_Os01g67810	1:39407106-39409497	Os01g67810	3.97923	15.049	1.91911	5e-05	0.00187649
TCONS_00006077	LOC_Os01g67820	1:39410146-39412019	Os01g67820	4.54593	17.8812	1.97579	5e-05	0.00187649
TCONS_00006118	LOC_Os01g68269	1:39665611-39671242	Os01g68269	16.2289	44.947	1.46966	5e-05	0.00187649
TCONS_00006138	LOC_Os01g68470	1:39788401-39790787	Os01g68470	11.3657	2.73779	-2.0536	5e-05	0.00187649
TCONS_00006139	LOC_Os01g68470	1:39788401-39790787	Os01g68470	2.33393	0.442331	-2.39957	0.00205	0.0410386
TCONS_00006211	LOC_Os01g69200	1:40214027-40215901	Os01g69200	25.3241	9.72664	-1.3805	5e-05	0.00187649
TCONS_00006252	LOC_Os01g70090	1:40562486-40565397	Os01g70090	55.5107	34.9765	-0.666379	0.001	0.0236735
TCONS_00006253	LOC_Os01g70110	1:40571775-40572977	Os01g70110	24.2903	41.9943	0.789812	0.0003	0.00887554
TCONS_00006301	LOC_Os01g70540	1:40848182-40856773	Os01g70540	9.52188	4.56542	-1.0605	0.00045	0.012438
TCONS_00006351	LOC_Os01g71170	1:41178389-41179324	Os01g71170	13.4159	22.792	0.764585	0.00255	0.0489069
TCONS_00006361	LOC_Os01g71270	1:41240072-41243380	Os01g71270	0.574757	0.203159	-1.50034	0.0023	0.0451418
TCONS_00006372	LOC_Os01g71350	1:41348687-41350105	Os01g71350	236.805	104.034	-1.18665	5e-05	0.00187649
TCONS_00006374	LOC_Os01g71380	1:41364116-41365527	Os01g71380	19.6577	7.68877	-1.35427	5e-05	0.00187649
TCONS_00006414	LOC_Os01g71780	1:41581180-41582901	Os01g71780	0.649605	2.61716	2.01037	5e-05	0.00187649
TCONS_00006418	LOC_Os01g71830	1:41601986-41603707	Os01g71830	127.684	201.634	0.659166	0.0013	0.0289358
TCONS_00006433	LOC_Os01g72080	1:41817235-41818446	Os01g72080	81.7931	130.497	0.673968	0.00055	0.0146355
TCONS_00006438	LOC_Os01g72130	1:41838611-41841718	Os01g72130	40.6726	94.4707	1.21581	0.0005	0.013547
TCONS_00006440	LOC_Os01g72140	1:41842943-41846403	Os01g72140	229.72	56.5218	-2.023	5e-05	0.00187649
TCONS_00006443	LOC_Os01g72160	1:41846661-41848037	Os01g72160	2.81549	6.81199	1.27469	0.0006	0.0157331
TCONS_00006445	LOC_Os01g72170	1:41852188-41855308	Os01g72170	124.034	66.8941	-0.890781	5e-05	0.00187649
TCONS_00006475	LOC_Os01g72480	1:42024476-42026943	Os01g72480	1.24744	33.8095	4.76039	5e-05	0.00187649
TCONS_00006500	LOC_Os01g72710	1:42189239-42193026	Os01g72710	2.53062	4.65752	0.880074	0.0024	0.0465958
TCONS_00006527	LOC_Os01g72910	1:42281787-42282588	Os01g72910	8.25437	3.22994	-1.35365	0.0006	0.0157331
TCONS_00006529	LOC_Os01g72934	1:42300755-42301320	Os01g72934	1.63661	5.36889	1.71392	0.0002	0.00632634
TCONS_00006535	LOC_Os01g73024	1:42368725-42369321	Os01g73024	40.3297	24.463	-0.721243	0.00215	0.0426474
TCONS_00006556	LOC_Os01g73110	1:42410611-42412271	Os01g73110	16.2601	7.44436	-1.12712	5e-05	0.00187649
TCONS_00006560	LOC_Os01g73170	1:42428457-42431574	Os01g73170	13.1803	30.6631	1.21812	5e-05	0.00187649
TCONS_00006569	LOC_Os01g73250	1:42459510-42461290	Os01g73250	4.3762	26.5617	2.6016	5e-05	0.00187649
TCONS_00006592	LOC_Os01g73580	1:42625276-42629417	Os01g73580	11.6795	7.01206	-0.736069	0.0017	0.0357769
TCONS_00006619	LOC_Os01g73730	1:42709651-42711094	Os01g73730	9.30699	17.1892	0.885119	0.00045	0.012438
TCONS_00006638	LOC_Os01g73940	1:42836547-42841577	Os01g73940	133.951	254.288	0.924758	5e-05	0.00187649
TCONS_00006642	LOC_Os01g73960	1:42844332-42847107	Os01g73960	67.3693	34.9492	-0.946831	5e-05	0.00187649
TCONS_00006655	LOC_Os01g74146	1:42948369-42951670	Os01g74146	1.30013	3.58798	1.46452	5e-05	0.00187649
TCONS_00006667	LOC_Os01g74300	1:43045910-43046917	Os01g74300	38.576	228.726	2.56784	5e-05	0.00187649
TCONS_00006668	LOC_Os01g74320	1:43062695-43064440	Os01g74320	20.0709	41.9793	1.06457	5e-05	0.00187649
TCONS_00006763	LOC_Os01g01660	1:326127-327451	Os01g01660	0.635098	7.20092	3.50313	5e-05	0.00187649
TCONS_00006798	LOC_Os01g02130	1:619571-620516	Os01g02130	1.01947	9.89755	3.27925	5e-05	0.00187649
TCONS_00006885	LOC_Os01g02920	1:1070961-1074052	Os01g02920	36.0627	57.9439	0.684149	0.0015	0.0323247
TCONS_00006888	LOC_Os01g02930	1:1077510-1080702	Os01g02930	1.3071	3.44693	1.39894	5e-05	0.00187649
TCONS_00006889	LOC_Os01g02940	1:1088742-1092641	Os01g02940	1.4299	6.5222	2.18945	0.001	0.0236735
TCONS_00006893	LOC_Os01g02940	1:1088742-1092641	Os01g02940	12.3847	21.605	0.802813	0.0007	0.0178088
TCONS_00006931	LOC_Os01g03130	1:1216005-1217122	Os01g03130	6.35173	11.0091	0.793471	0.00205	0.0410386
TCONS_00006932	LOC_Os01g03144	1:1221904-1229507	Os01g03144	9.50447	16.4055	0.787503	0.0002	0.00632634
TCONS_00006944	LOC_Os01g03370	1:1355392-1360257	Os01g03370	2.40435	4.43931	0.884686	0.00015	0.00495209
TCONS_00006949	LOC_Os01g03390	1:1362515-1365635	Os01g03390	233.694	116.8	-1.00058	5e-05	0.00187649
TCONS_00006990	LOC_Os01g04050	1:1753137-1760135	Os01g04050	26.0831	62.178	1.25329	5e-05	0.00187649
TCONS_00007017	LOC_Os01g04330	1:1929993-1930904	Os01g04330	9.00287	36.4342	2.01684	5e-05	0.00187649
TCONS_00007022	LOC_Os01g04409	1:1956776-1966451	Os01g04409	3.45258	10.7718	1.64151	5e-05	0.00187649
TCONS_00007079	LOC_Os01g05064	1:2376321-2376980	Os01g05064	72.8582	121.775	0.741059	0.0005	0.013547
TCONS_00007153	LOC_Os01g06220	1:2956065-2957443	Os01g06220	12.5068	21.5636	0.785889	0.00035	0.0101193
TCONS_00007189	LOC_Os01g06590	1:3096299-3104360	Os01g06590	0.36501	6.52449	4.15986	5e-05	0.00187649
TCONS_00007193	LOC_Os01g06590	1:3096299-3104360	Os01g06590	11.175	25.5468	1.19287	0.0001	0.0034939
TCONS_00007219	LOC_Os01g07020	1:3302522-3305915	Os01g07020	0	0.664716	inf	5e-05	0.00187649
TCONS_00007288	LOC_Os01g07430	1:3519508-3521273	Os01g07430	1.01811	5.21736	2.35743	5e-05	0.00187649
TCONS_00007380	LOC_Os01g08150	1:3931219-3941405	Os01g08150	2.67657	5.31652	0.990096	0.00085	0.0207831
TCONS_00007396	LOC_Os01g08320	1:4072675-4075438	Os01g08320	86.5595	53.3868	-0.69721	0.0005	0.013547
TCONS_00007397	LOC_Os01g08380	1:4109379-4111127	Os01g08380	60.0117	223.658	1.89798	5e-05	0.00187649
TCONS_00007406	LOC_Os01g08470	1:4178158-4180434	Os01g08470	14.9896	23.4897	0.648063	0.00145	0.0316529
TCONS_00007447	LOC_Os01g08780	1:4401540-4406292	Os01g08780	3.86033	7.79459	1.01375	5e-05	0.00187649
TCONS_00007460	LOC_Os01g08860	1:4447854-4456705	Os01g08860	9.39229	457.345	5.60566	5e-05	0.00187649
TCONS_00007474	LOC_Os01g09100	1:4571447-4572409	Os01g09100	29.3223	195.587	2.73774	5e-05	0.00187649
TCONS_00007494	LOC_Os01g09280	1:4713467-4717746	Os01g09280	4.62176	10.817	1.22679	5e-05	0.00187649
TCONS_00007544	LOC_Os01g09580	1:4908889-4913370	Os01g09580	4.41483	9.99075	1.17823	5e-05	0.00187649
TCONS_00007555	LOC_Os01g09670	1:4979669-4984143	Os01g09670	10.8298	18.8544	0.799888	0.00035	0.0101193
TCONS_00007578	LOC_Os01g09870	1:5127148-5127667	Os01g09870	1.26346	10.8199	3.09823	5e-05	0.00187649
TCONS_00007579	LOC_Os01g09880	1:5130470-5131918	Os01g09880	20.1036	32.132	0.676553	0.001	0.0236735
TCONS_00007704	LOC_Os01g11160	1:5982580-5984875	Os01g11160	4.9414	11.2247	1.18368	5e-05	0.00187649
TCONS_00007709	LOC_Os01g11240	1:6009735-6010894	Os01g11240	54.8195	89.585	0.708566	0.0005	0.013547
TCONS_00007718	LOC_Os01g11340	1:6075687-6077711	Os01g11340	18.9537	65.9086	1.79799	5e-05	0.00187649
TCONS_00007731	LOC_Os01g11520	1:6198157-6199399	Os01g11520	13.0031	29.3127	1.17267	5e-05	0.00187649
TCONS_00007757	LOC_Os01g12070	1:6563621-6567480	Os01g12070	11.9499	22.3453	0.902974	5e-05	0.00187649
TCONS_00007768	LOC_Os01g12130	1:6611342-6612905	Os01g12130	8.65435	4.3335	-0.997894	0.0015	0.0323247
TCONS_00007855	LOC_Os01g12410	1:6780677-6785499	Os01g12410	1.79158	0.696933	-1.36214	0.0013	0.0289358
TCONS_00007863	LOC_Os01g12560	1:6908690-6911131	Os01g12560	15.7033	8.04001	-0.9658	5e-05	0.00187649
TCONS_00007940	LOC_Os01g13550	1:7576627-7581930	Os01g13550	8.49284	4.93885	-0.782072	0.0024	0.0465958
TCONS_00007947	LOC_Os01g13610	1:7618079-7623561	Os01g13610	9.04854	4.95955	-0.867477	0.00135	0.0298829
TCONS_00007987	LOC_Os01g14140	1:7927081-7929429	Os01g14140	29.0051	48.0009	0.726755	0.0006	0.0157331
TCONS_00008014	LOC_Os01g14520	1:8131696-8134762	Os01g14520	131.857	45.7629	-1.52672	5e-05	0.00187649
TCONS_00008088	LOC_Os01g15270	1:8544996-8545894	Os01g15270	14676.9	5569.44	-1.39794	0.0004	0.0113386
TCONS_00008098	LOC_Os01g15340	1:8585048-8585941	Os01g15340	141.909	68.8302	-1.04385	5e-05	0.00187649
TCONS_00008113	LOC_Os01g15480	1:8690738-8698628	Os01g15480	1.73967	3.31535	0.930349	0.0001	0.0034939
TCONS_00008152	LOC_Os01g15900	1:8948248-8951712	Os01g15900	4.91337	1.67432	-1.55314	5e-05	0.00187649
TCONS_00008285	LOC_Os01g17050	1:9768990-9770013	Os01g17050	5.7686	18.5947	1.6886	5e-05	0.00187649
TCONS_00008343	LOC_Os01g18240	1:10216222-10218672	Os01g18240	5.63577	9.24925	0.714723	0.0011	0.0255876
TCONS_00008356	LOC_Os01g18400	1:10341000-10342546	Os01g18400	15.8263	40.4337	1.35324	5e-05	0.00187649
TCONS_00008412	LOC_Os01g18970	1:10719394-10720599	Os01g18970	5.58219	13.0042	1.22007	0.0002	0.00632634
TCONS_00008453		1:10986158-10988429		4.83199	2.78564	-0.794608	0.00235	0.045847
TCONS_00008477	LOC_Os01g19800	1:11230884-11234006	Os01g19800	8.33183	15.1946	0.866855	0.001	0.0236735
TCONS_00008499	LOC_Os01g20160	1:11457930-11462418	Os01g20160	6.22541	1.52836	-2.02618	5e-05	0.00187649
TCONS_00008505	LOC_Os01g20206	1:11500193-11505208	Os01g20206	0.183981	2.02515	3.46039	5e-05	0.00187649
TCONS_00008506	LOC_Os01g20206	1:11500193-11505208	Os01g20206	1.00626	11.4716	3.51099	0.00075	0.0188327
TCONS_00008531	LOC_Os01g20950	1:11702220-11703627	Os01g20950	4.64999	2.08035	-1.1604	0.0005	0.013547
TCONS_00008532	LOC_Os01g20980	1:11714138-11716758	Os01g20980	10.3564	24.9073	1.26605	5e-05	0.00187649
TCONS_00008549	LOC_Os01g21250	1:11862893-11863306	Os01g21250	32.9068	165.234	2.32805	5e-05	0.00187649
TCONS_00008638	LOC_Os01g22670	1:12741029-12746055	Os01g22670	79.479	12.0127	-2.72601	5e-05	0.00187649
TCONS_00008745	LOC_Os01g24480	1:13798928-13803912	Os01g24480	8.60483	4.24389	-1.01976	0.00065	0.0168242
TCONS_00008753	LOC_Os01g24550	1:13836879-13838313	Os01g24550	69.6047	40.046	-0.797527	5e-05	0.00187649
TCONS_00008865	LOC_Os01g25820	1:14620268-14626911	Os01g25820	35.518	62.0515	0.804914	0.00015	0.00495209
TCONS_00008938	LOC_Os01g27210	1:15167065-15170834	Os01g27210	36.0402	90.537	1.3289	5e-05	0.00187649
TCONS_00008941	LOC_Os01g27230	1:15184013-15187394	Os01g27230	9.23067	5.22384	-0.821323	0.00245	0.0473724
TCONS_00008988	LOC_Os01g27890	1:15580759-15582660	Os01g27890	12.7845	7.63523	-0.743646	0.00195	0.0396148
TCONS_00009024	LOC_Os01g28600	1:15999658-16002376	Os01g28600	5.52072	2.51691	-1.1332	5e-05	0.00187649
TCONS_00009148	LOC_Os01g31370	1:17158626-17160664	Os01g31370	0.587139	2.24804	1.93689	5e-05	0.00187649
TCONS_00009209	LOC_Os01g31940	1:17489405-17490774	Os01g31940	23.5613	10.736	-1.13397	5e-05	0.00187649
TCONS_00009244	LOC_Os01g32670	1:17910476-17911104	Os01g32670	3.64002	28.0909	2.94809	5e-05	0.00187649
TCONS_00009354	LOC_Os01g34350	1:18939342-18944621	Os01g34350	2.2338	1.28023	-0.803095	0.00175	0.0364903
TCONS_00009449	LOC_Os01g35230	1:19504265-19507367	Os01g35230	28.7307	17.9565	-0.678086	0.00205	0.0410386
TCONS_00009564	LOC_Os01g36870	1:20534040-20537991	Os01g36870	7.94517	4.6137	-0.784153	0.00165	0.0349078
TCONS_00009641	LOC_Os01g37630	1:21055585-21056995	Os01g37630	0.448838	6.30328	3.81184	5e-05	0.00187649
TCONS_00009649	LOC_Os01g37750	1:21113691-21114746	Os01g37750	1.45938	3.78053	1.37324	0.002	0.0403475
TCONS_00009732	LOC_Os01g38980	1:21898999-21902264	Os01g38980	2.34173	18.9945	3.01993	0.0001	0.0034939
TCONS_00009733	LOC_Os01g38980	1:21898999-21902264	Os01g38980	20.9784	44.7961	1.09447	5e-05	0.00187649
TCONS_00009841	LOC_Os01g40630	1:22953863-22958181	Os01g40630	1.11466	9.33162	3.06552	5e-05	0.00187649
TCONS_00009948	LOC_Os01g42070	1:23849820-23853440	Os01g42070	1.53598	3.84004	1.32196	5e-05	0.00187649
TCONS_00009963	LOC_Os01g42330	1:24020871-24026605	Os01g42330	3.48514	1.58568	-1.13612	0.0001	0.0034939
TCONS_00009964	LOC_Os01g42330	1:24020871-24026605	Os01g42330	2.25903	0.877471	-1.36428	0.0002	0.00632634
TCONS_00009973	LOC_Os01g42370	1:24063865-24072855	Os01g42370	0.282428	0.906096	1.68178	5e-05	0.00187649
TCONS_00009979	LOC_Os01g42380	1:24074020-24081137	Os01g42380	1.35498	5.9938	2.1452	5e-05	0.00187649
TCONS_00009981	LOC_Os01g42410	1:24105972-24114537	Os01g42410	3.65506	21.9618	2.58703	0.00015	0.00495209
TCONS_00010128	LOC_Os01g43680	1:25028747-25032319	Os01g43680	55.9795	32.145	-0.800305	0.00045	0.012438
TCONS_00010137	LOC_Os01g43720	1:25054727-25057151	Os01g43720	2.43411	21.6817	3.15502	5e-05	0.00187649
TCONS_00010233	LOC_Os01g45670	1:25932088-25934118	Os01g45670	25.5698	12.0459	-1.0859	5e-05	0.00187649
TCONS_00010268	LOC_Os01g45914	1:26086527-26087291	Os01g45914	41.0044	20.6423	-0.990171	5e-05	0.00187649
TCONS_00010289	LOC_Os01g45990	1:26118576-26125121	Os01g45990	39.3259	18.0274	-1.12529	5e-05	0.00187649
TCONS_00010309	LOC_Os01g46370	1:26382310-26386150	Os01g46370	33.4079	19.9891	-0.74098	0.00015	0.00495209
TCONS_00010313	LOC_Os01g46440	1:26421857-26423145	Os01g46440	0.296941	12.7601	5.42532	5e-05	0.00187649
TCONS_00010337	LOC_Os01g46800	1:26685688-26687771	Os01g46800	0.163585	2.7203	4.05565	0.0004	0.0113386
TCONS_00010413	LOC_Os01g47560	1:27194921-27199946	Os01g47560	2.59992	12.6652	2.28433	0.0002	0.00632634
TCONS_00010451	LOC_Os01g47760	1:27324171-27326761	Os01g47760	152.622	603.846	1.98421	5e-05	0.00187649
TCONS_00010452	LOC_Os01g47780	1:27339854-27340906	Os01g47780	69.4148	150.603	1.11743	5e-05	0.00187649
TCONS_00010491	LOC_Os01g48300	1:27674810-27684655	Os01g48300	0.894315	9.8351	3.45908	0.00155	0.0331419
TCONS_00010526	LOC_Os01g48710	1:27928747-27930338	Os01g48710	116.94	46.1457	-1.34151	5e-05	0.00187649
TCONS_00010527		1:27932685-27934115		12.3866	6.03855	-1.0365	5e-05	0.00187649
TCONS_00010590	LOC_Os01g49410	1:28416245-28417563	Os01g49410	15.5897	31.0431	0.993681	5e-05	0.00187649
TCONS_00010621	LOC_Os01g49720	1:28567675-28568747	Os01g49720	1.31598	5.24357	1.99441	5e-05	0.00187649
TCONS_00010675	LOC_Os01g50200	1:28846911-28848779	Os01g50200	8.44306	29.28	1.79408	5e-05	0.00187649
TCONS_00010683	LOC_Os01g50310	1:28880347-28881909	Os01g50310	23.4327	40.277	0.781433	0.0001	0.0034939
TCONS_00010688	LOC_Os01g50410	1:28937925-28939882	Os01g50410	4.67278	63.1768	3.75704	5e-05	0.00187649
TCONS_00010689	LOC_Os01g50420	1:28944182-28947000	Os01g50420	3.05108	124.494	5.35061	5e-05	0.00187649
TCONS_00010720	LOC_Os01g50840	1:29201363-29202644	Os01g50840	27.3728	46.4965	0.764377	0.00025	0.00764355
TCONS_00010730	LOC_Os01g50910	1:29231982-29233211	Os01g50910	1.51991	5.64935	1.8941	5e-05	0.00187649
TCONS_00010745	LOC_Os01g51210	1:29436230-29438837	Os01g51210	61.9854	29.5051	-1.07097	5e-05	0.00187649
TCONS_00010798	LOC_Os01g51690	1:29719877-29722020	Os01g51690	0.16356	1.96416	3.58602	0.00145	0.0316529
TCONS_00010834	LOC_Os01g51920	1:29841597-29845780	Os01g51920	24.5556	38.1866	0.637012	0.0014	0.0307935
TCONS_00010840	LOC_Os01g52030	1:29903058-29903812	Os01g52030	5.36052	1.93007	-1.47372	0.00125	0.0280989
TCONS_00010858	LOC_Os01g52230	1:30024203-30025420	Os01g52230	3.44655	14.1982	2.04249	5e-05	0.00187649
TCONS_00010883	LOC_Os01g52730	1:30319701-30324041	Os01g52730	2.20724	7.78731	1.81888	5e-05	0.00187649
TCONS_00010885	LOC_Os01g52740	1:30338970-30341099	Os01g52740	3.14828	7.83838	1.31599	5e-05	0.00187649
TCONS_00010886	LOC_Os01g52750	1:30343034-30347971	Os01g52750	0.768021	2.10599	1.45528	0.0001	0.0034939
TCONS_00010944	LOC_Os01g53730	1:30877955-30885296	Os01g53730	75.196	117.506	0.644004	0.00175	0.0364903
TCONS_00011011	LOC_Os01g54400	1:31297822-31299140	Os01g54400	65.4926	108.149	0.723612	0.00045	0.012438
TCONS_00011066	LOC_Os01g54930	1:31591072-31596338	Os01g54930	23.5997	14.89	-0.664423	0.0018	0.0372498
TCONS_00011117	LOC_Os01g55340	1:31849492-31850575	Os01g55340	20.0869	10.9125	-0.880272	0.00025	0.00764355
TCONS_00011157	LOC_Os01g55750	1:32105787-32108701	Os01g55750	4.22424	1.60329	-1.39765	0.0007	0.0178088
TCONS_00011161	LOC_Os01g55820	1:32144779-32146321	Os01g55820	8.36763	15.13	0.854524	0.0006	0.0157331
TCONS_00011205	LOC_Os01g56030	1:32255431-32259217	Os01g56030	269.794	137.455	-0.972894	5e-05	0.00187649
TCONS_00011212	LOC_Os01g56080	1:32288102-32288760	Os01g56080	14.0912	75.8448	2.42826	5e-05	0.00187649
TCONS_00011263	LOC_Os01g56570	1:32607636-32612327	Os01g56570	1.54395	3.07257	0.992818	0.0015	0.0323247
TCONS_00011312	LOC_Os01g56810	1:32787203-32791707	Os01g56810	1.05891	5.68724	2.42515	5e-05	0.00187649
TCONS_00011370	LOC_Os01g57240	1:33072456-33077924	Os01g57240	10.7556	18.7718	0.803481	0.0001	0.0034939
TCONS_00011387	LOC_Os01g57470	1:33204132-33207649	Os01g57470	2.79863	15.3084	2.45153	5e-05	0.00187649
TCONS_00011398	LOC_Os01g57700	1:33357384-33360750	Os01g57700	17.5134	8.03495	-1.1241	5e-05	0.00187649
TCONS_00011401	LOC_Os01g57710	1:33363194-33366335	Os01g57710	7.18318	3.12624	-1.20019	0.0004	0.0113386
TCONS_00011406	LOC_Os01g57730	1:33381284-33383443	Os01g57730	23.8979	14.1348	-0.757633	0.00045	0.012438
TCONS_00011432	LOC_Os01g58130	1:33617320-33618134	Os01g58130	3.6022	25.4749	2.82213	5e-05	0.00187649
TCONS_00011433	LOC_Os01g58140	1:33624225-33624999	Os01g58140	10.893	64.0181	2.55508	5e-05	0.00187649
TCONS_00011439	LOC_Os01g58240	1:33658737-33673264	Os01g58240	13.4696	4.28088	-1.65373	0.0001	0.0034939
TCONS_00011486	LOC_Os01g59120	1:34148386-34151373	Os01g59120	8.54323	17.2521	1.01392	5e-05	0.00187649
TCONS_00011501	LOC_Os01g59180	1:34181246-34185932	Os01g59180	2.85514	6.79072	1.25	5e-05	0.00187649
TCONS_00011530	LOC_Os01g59570	1:34444601-34453690	Os01g59570	9.01263	3.40157	-1.40575	0.0009	0.021791
TCONS_00011531	LOC_Os01g59570	1:34444601-34453690	Os01g59570	17.5834	7.13743	-1.30074	5e-05	0.00187649
TCONS_00011599	LOC_Os01g59970	1:34673440-34675142	Os01g59970	59.7514	29.9979	-0.994113	5e-05	0.00187649
TCONS_00011603	LOC_Os01g60020	1:34684641-34693348	Os01g60020	5.77339	25.2456	2.12854	5e-05	0.00187649
TCONS_00011649	LOC_Os01g60600	1:35031442-35034288	Os01g60600	0.424273	1.68472	1.98944	0.0015	0.0323247
TCONS_00011791	LOC_Os01g61850	1:35780627-35781288	Os01g61850	26.9274	118.671	2.13982	5e-05	0.00187649
TCONS_00011793	LOC_Os01g61860	1:35783385-35792885	Os01g61860	6.86688	11.4711	0.740271	0.0005	0.013547
TCONS_00011810	LOC_Os01g61990	1:35883725-35887971	Os01g61990	6.94404	21.8582	1.65433	5e-05	0.00187649
TCONS_00011813	LOC_Os01g62030	1:35899691-35900183	Os01g62030	8.88954	3.60787	-1.30096	0.00125	0.0280989
TCONS_00011854	LOC_Os01g62360	1:36087863-36091431	Os01g62360	11.0278	6.10302	-0.853552	0.00045	0.012438
TCONS_00011872	LOC_Os01g62490	1:36176245-36179084	Os01g62490	8.09447	16.0193	0.984803	5e-05	0.00187649
TCONS_00011887	LOC_Os01g62670	1:36295070-36297859	Os01g62670	7.15017	19.5499	1.45111	5e-05	0.00187649
TCONS_00011960	LOC_Os01g63460	1:36755740-36764251	Os01g63460	23.6125	11.9623	-0.981062	5e-05	0.00187649
TCONS_00011979	LOC_Os01g63690	1:36941552-36944072	Os01g63690	78.6997	255.396	1.6983	5e-05	0.00187649
TCONS_00012021	LOC_Os01g63930	1:37094359-37098140	Os01g63930	2.75901	9.85155	1.8362	5e-05	0.00187649
TCONS_00012068	LOC_Os01g64470	1:37410943-37412208	Os01g64470	12.7685	47.5118	1.8957	5e-05	0.00187649
TCONS_00012078	LOC_Os01g64590	1:37471332-37472325	Os01g64590	0	0.581416	inf	5e-05	0.00187649
TCONS_00012099	LOC_Os01g64790	1:37588408-37591403	Os01g64790	1.35885	5.42414	1.99701	5e-05	0.00187649
TCONS_00012104	LOC_Os01g64820	1:37624711-37635099	Os01g64820	0.840564	1.99173	1.24459	0.00115	0.0264673
TCONS_00012184	LOC_Os01g65670	1:38132387-38136727	Os01g65670	18.9716	10.3424	-0.875279	0.00015	0.00495209
TCONS_00012186	LOC_Os01g65690	1:38143739-38145102	Os01g65690	8.71567	0.896561	-3.28114	5e-05	0.00187649
TCONS_00012221	LOC_Os01g66010	1:38309539-38312588	Os01g66010	1.96572	5.47049	1.47661	0.0001	0.0034939
TCONS_00012231	LOC_Os01g66120	1:38397473-38400500	Os01g66120	5.95129	113.258	4.25026	5e-05	0.00187649
TCONS_00012313	LOC_Os01g66900	1:38851695-38853347	Os01g66900	0.602239	16.5729	4.78235	5e-05	0.00187649
TCONS_00012393	LOC_Os01g67600	1:39295882-39298794	Os01g67600	18.1652	35.8027	0.978889	5e-05	0.00187649
TCONS_00012405	LOC_Os01g67740	1:39364876-39373185	Os01g67740	2.35577	4.1756	0.825783	0.0001	0.0034939
TCONS_00012411	LOC_Os01g67770	1:39385659-39390456	Os01g67770	22.0851	10.9136	-1.01694	5e-05	0.00187649
TCONS_00012494	LOC_Os01g68460	1:39779425-39782411	Os01g68460	4.56291	1.24277	-1.87639	5e-05	0.00187649
TCONS_00012496	LOC_Os01g68460	1:39779425-39782411	Os01g68460	7.2869	1.40437	-2.37538	0.00015	0.00495209
TCONS_00012511	LOC_Os01g68650	1:39860990-39866696	Os01g68650	32.3039	103.752	1.68335	5e-05	0.00187649
TCONS_00012548	LOC_Os01g68900	1:40034994-40036447	Os01g68900	22.441	39.3697	0.810948	0.0002	0.00632634
TCONS_00012568	LOC_Os01g69080	1:40145463-40149790	Os01g69080	16.7349	9.98864	-0.744496	0.00035	0.0101193
TCONS_00012579	LOC_Os01g69270	1:40255759-40257615	Os01g69270	77.8428	34.1447	-1.1889	5e-05	0.00187649
TCONS_00012605	LOC_Os01g70050	1:40525547-40526069	Os01g70050	7.90892	27.4577	1.79566	5e-05	0.00187649
TCONS_00012677	LOC_Os01g70550	1:40857374-40860878	Os01g70550	14.1984	30.2556	1.09148	0.00185	0.037968
TCONS_00012679	LOC_Os01g70560	1:40861742-40863357	Os01g70560	6.55529	12.7915	0.96445	0.00035	0.0101193
TCONS_00012688	LOC_Os01g70590	1:40874331-40875246	Os01g70590	11.203	29.4409	1.39394	5e-05	0.00187649
TCONS_00012705	LOC_Os01g70790	1:40972211-40973739	Os01g70790	53.3464	130.528	1.2909	5e-05	0.00187649
TCONS_00012747	LOC_Os01g71080	1:41138130-41139628	Os01g71080	1.90131	4.80772	1.33836	0.00025	0.00764355
TCONS_00012831	LOC_Os01g71820	1:41591172-41597649	Os01g71820	64.0272	105.906	0.726025	0.00055	0.0146355
TCONS_00012892	LOC_Os01g72530	1:42072940-42073939	Os01g72530	10.8653	217.592	4.32382	5e-05	0.00187649
TCONS_00012893	LOC_Os01g72540	1:42077638-42078094	Os01g72540	0	0.639556	inf	0.0003	0.00887554
TCONS_00012895	LOC_Os01g72600	1:42121473-42122745	Os01g72600	6.56186	14.606	1.15439	5e-05	0.00187649
TCONS_00012896	LOC_Os01g72610	1:42127282-42129304	Os01g72610	39.3454	127.36	1.69465	5e-05	0.00187649
TCONS_00012965	LOC_Os01g73470	1:42573782-42576774	Os01g73470	40.2981	23.4808	-0.779227	0.0001	0.0034939
TCONS_00012979	LOC_Os01g73590	1:42634683-42636861	Os01g73590	1.19191	7.19627	2.59398	5e-05	0.00187649
TCONS_00013057	LOC_Os01g74110	1:42904521-42906430	Os01g74110	352.4	197.421	-0.835934	0.0001	0.0034939
TCONS_00013087	LOC_Os01g74370	1:43077751-43079356	Os01g74370	1.04041	6.37331	2.61488	5e-05	0.00187649
TCONS_00013118	LOC_Os01g74670	1:43246020-43249666	Os01g74670	25.5496	11.9308	-1.09861	5e-05	0.00187649
TCONS_00013137		1:10190314-10191739		1.63127	0.522361	-1.64287	0.00085	0.0207831
TCONS_00013139		1:10322754-10325343		0.184123	3.18184	4.11112	5e-05	0.00187649
TCONS_00013144		1:15398733-15399945		0.24517	12.4714	5.6687	5e-05	0.00187649
TCONS_00013145		1:15401687-15402918		0.465571	14.2892	4.93978	5e-05	0.00187649
TCONS_00013214	LOC_Os10g01640	10:426068-429571	Os10g01640	17.4822	8.04902	-1.119	0.00055	0.0146355
TCONS_00013266	LOC_Os10g02480	10:910527-915887	Os10g02480	12.9253	7.17062	-0.850031	0.0002	0.00632634
TCONS_00013316	LOC_Os10g03390	10:1442978-1444298	Os10g03390	97.2464	57.0777	-0.768719	0.00015	0.00495209
TCONS_00013320	LOC_Os10g03440	10:1467708-1469091	Os10g03440	0.671611	3.26729	2.2824	0.0003	0.00887554
TCONS_00013418	LOC_Os10g04860	10:2357766-2367709	Os10g04860	5.05271	2.26247	-1.15916	5e-05	0.00187649
TCONS_00013477	LOC_Os10g05660	10:2828127-2829775	Os10g05660	20.7506	213.154	3.36067	5e-05	0.00187649
TCONS_00013602	LOC_Os10g07556	10:4074468-4080731	Os10g07556	3.38089	0.742278	-2.18737	0.0007	0.0178088
TCONS_00013680	LOC_Os10g08780	10:4773840-4780729	Os10g08780	164.239	261.474	0.670871	0.0013	0.0289358
TCONS_00013797	LOC_Os10g10540	10:5837648-5844685	Os10g10540	7.87411	1.47364	-2.41773	5e-05	0.00187649
TCONS_00013861	LOC_Os10g11500	10:6385724-6386463	Os10g11500	12424	5017.91	-1.30796	0.00095	0.0227585
TCONS_00014213	LOC_Os10g18370	10:9266712-9268041	Os10g18370	1.71003	0.446118	-1.93852	0.002	0.0403475
TCONS_00014234	LOC_Os10g18760	10:9470219-9471807	Os10g18760	7.45734	12.8417	0.784101	0.0014	0.0307935
TCONS_00014239	LOC_Os10g18910	10:9560679-9560997	Os10g18910	0	1.16231	inf	5e-05	0.00187649
TCONS_00014250	LOC_Os10g19200	10:9712827-9713735	Os10g19200	2.03423	5.05809	1.31411	0.0012	0.0273046
TCONS_00014374	LOC_Os10g21230	10:10767664-10770088	Os10g21230	0.598921	3.85626	2.68676	0.002	0.0403475
TCONS_00014444	LOC_Os10g21860	10:11173125-11173846	Os10g21860	9.5302	3.73719	-1.35055	0.00015	0.00495209
TCONS_00014454	LOC_Os10g21930	10:11229529-11232596	Os10g21930	25.2298	13.8519	-0.865048	0.0003	0.00887554
TCONS_00014466	LOC_Os10g22050	10:11317687-11320783	Os10g22050	80.2449	37.1934	-1.10936	5e-05	0.00187649
TCONS_00014468	LOC_Os10g22070	10:11327145-11327892	Os10g22070	12.1859	83.1431	2.77038	5e-05	0.00187649
TCONS_00014523	LOC_Os10g22960	10:11875979-11880168	Os10g22960	16.3825	10.0745	-0.701442	0.00095	0.0227585
TCONS_00014527	LOC_Os10g22980	10:11909700-11914995	Os10g22980	25.616	6.59855	-1.95682	0.0001	0.0034939
TCONS_00014615	LOC_Os10g24800	10:12682545-12684085	Os10g24800	5.94144	2.8036	-1.08353	0.0012	0.0273046
TCONS_00014815	LOC_Os10g28080	10:14518691-14519986	Os10g28080	14.9394	5.71129	-1.38723	5e-05	0.00187649
TCONS_00014826	LOC_Os10g28230	10:14606834-14608209	Os10g28230	21.0086	35.3503	0.75074	0.0002	0.00632634
TCONS_00014828	LOC_Os10g28254	10:14621988-14623085	Os10g28254	36.1294	62.522	0.791188	0.0015	0.0323247
TCONS_00014859	LOC_Os10g28630	10:14850688-14853800	Os10g28630	1.5104	3.06093	1.01904	0.00235	0.045847
TCONS_00015006	LOC_Os10g30450	10:15755813-15757596	Os10g30450	118.988	226.541	0.928954	5e-05	0.00187649
TCONS_00015010	LOC_Os10g30530	10:15802916-15805476	Os10g30530	2.30627	6.71008	1.54077	5e-05	0.00187649
TCONS_00015096	LOC_Os10g31780	10:16592312-16602271	Os10g31780	37.2175	259.149	2.79973	5e-05	0.00187649
TCONS_00015137	LOC_Os10g32550	10:16976812-16982233	Os10g32550	28.2216	49.6536	0.8151	0.00115	0.0264673
TCONS_00015150	LOC_Os10g32810	10:17109529-17112238	Os10g32810	86.2451	41.206	-1.06559	5e-05	0.00187649
TCONS_00015165	LOC_Os10g32930	10:17165509-17165779	Os10g32930	23.9698	53.5128	1.15867	0.00085	0.0207831
TCONS_00015166	LOC_Os10g32940	10:17172144-17173824	Os10g32940	1.86472	15.3484	3.04105	5e-05	0.00187649
TCONS_00015174	LOC_Os10g33040	10:17241033-17246937	Os10g33040	2.63743	4.62501	0.810327	0.0008	0.0198021
TCONS_00015184	LOC_Os10g33170	10:17303216-17307814	Os10g33170	4.63512	8.53935	0.881519	5e-05	0.00187649
TCONS_00015217	LOC_Os10g33620	10:17651239-17653776	Os10g33620	4.42225	2.38224	-0.892459	0.0015	0.0323247
TCONS_00015366	LOC_Os10g34840	10:18527113-18528008	Os10g34840	229.456	140.503	-0.707617	0.0002	0.00632634
TCONS_00015368	LOC_Os10g34930	10:18568953-18570494	Os10g34930	10.7325	19.3295	0.848815	0.0004	0.0113386
TCONS_00015435	LOC_Os10g35460	10:18904435-18907667	Os10g35460	2.92888	6.04906	1.04636	0.00015	0.00495209
TCONS_00015457	LOC_Os10g35640	10:18982140-18988240	Os10g35640	0.64661	6.12414	3.24354	5e-05	0.00187649
TCONS_00015458	LOC_Os10g35630	10:18982140-18988240	Os10g35630	28.0553	141.463	2.33408	5e-05	0.00187649
TCONS_00015547	LOC_Os10g36650	10:19535372-19539384	Os10g36650	14.5349	25.5317	0.812766	0.0001	0.0034939
TCONS_00015548	LOC_Os10g36660	10:19541069-19541873	Os10g36660	1.18005	7.18942	2.60703	5e-05	0.00187649
TCONS_00015573	LOC_Os10g36980	10:19732979-19740735	Os10g36980	1.32525	16.4488	3.63364	5e-05	0.00187649
TCONS_00015580	LOC_Os10g37110	10:19787111-19789191	Os10g37110	7.06039	17.5261	1.31168	5e-05	0.00187649
TCONS_00015614	LOC_Os10g37570	10:20037459-20038794	Os10g37570	3.45396	25.3559	2.876	5e-05	0.00187649
TCONS_00015631	LOC_Os10g37760	10:20135788-20138199	Os10g37760	2.80683	15.5553	2.47039	0.0002	0.00632634
TCONS_00015676	LOC_Os10g38160	10:20366398-20367661	Os10g38160	2.18516	25.2436	3.5301	5e-05	0.00187649
TCONS_00015689	LOC_Os10g38340	10:20417105-20418373	Os10g38340	1.62601	256.117	7.29933	5e-05	0.00187649
TCONS_00015690	LOC_Os10g38350	10:20421810-20422818	Os10g38350	16.0064	65.9406	2.04251	5e-05	0.00187649
TCONS_00015692	LOC_Os10g38360	10:20425324-20427578	Os10g38360	87.7459	422.942	2.26906	5e-05	0.00187649
TCONS_00015699	LOC_Os10g38489	10:20482142-20489269	Os10g38489	2.24224	18.1894	3.02009	0.0012	0.0273046
TCONS_00015700	LOC_Os10g38489	10:20482142-20489269	Os10g38489	14.8352	215.901	3.86328	5e-05	0.00187649
TCONS_00015705	LOC_Os10g38580	10:20518237-20519335	Os10g38580	19.972	40.5068	1.02019	5e-05	0.00187649
TCONS_00015706	LOC_Os10g38590	10:20520979-20522087	Os10g38590	10.5184	24.2125	1.20284	0.0001	0.0034939
TCONS_00015707	LOC_Os10g38590	10:20520979-20522087	Os10g38590	1.6853	15.1614	3.16933	0.00015	0.00495209
TCONS_00015708	LOC_Os10g38600	10:20523519-20524595	Os10g38600	23.982	38.3434	0.677023	0.00135	0.0298829
TCONS_00015710	LOC_Os10g38630	10:20528350-20530413	Os10g38630	202.684	89.8553	-1.17356	5e-05	0.00187649
TCONS_00015716	LOC_Os10g38670	10:20538558-20539815	Os10g38670	4.98447	10.185	1.03093	0.0003	0.00887554
TCONS_00015721	LOC_Os10g38740	10:20561790-20575452	Os10g38740	12.0397	176.114	3.87063	5e-05	0.00187649
TCONS_00015755	LOC_Os10g39160	10:20824184-20825311	Os10g39160	0.910451	4.57372	2.32872	0.00025	0.00764355
TCONS_00015761	LOC_Os10g39260	10:20885360-20886872	Os10g39260	57.012	88.399	0.632764	0.0012	0.0273046
TCONS_00015765	LOC_Os10g39320	10:20911524-20912766	Os10g39320	8.24723	3.54695	-1.21733	0.00015	0.00495209
TCONS_00015776	LOC_Os10g39420	10:20955932-20960704	Os10g39420	26.5278	15.4901	-0.776164	0.0001	0.0034939
TCONS_00015806	LOC_Os10g39660	10:21118151-21119759	Os10g39660	0.764615	18.1063	4.56561	5e-05	0.00187649
TCONS_00015811	LOC_Os10g39700	10:21147908-21150728	Os10g39700	0.310919	1.78729	2.52317	0.0001	0.0034939
TCONS_00015812	LOC_Os10g39700	10:21147908-21150728	Os10g39700	3.73149	10.154	1.44422	0.0001	0.0034939
TCONS_00015837	LOC_Os10g39860	10:21256151-21259130	Os10g39860	58.6835	37.5132	-0.645556	0.002	0.0403475
TCONS_00015838	LOC_Os10g39870	10:21259969-21261133	Os10g39870	10.7947	29.3294	1.44203	5e-05	0.00187649
TCONS_00015840	LOC_Os10g39890	10:21266695-21268086	Os10g39890	0.712233	4.67304	2.71394	0.0002	0.00632634
TCONS_00015856	LOC_Os10g39980	10:21345769-21348374	Os10g39980	567.022	293.647	-0.949321	0.0004	0.0113386
TCONS_00015875		10:21510230-21512908		13.209	8.45185	-0.644179	0.00255	0.0489069
TCONS_00015892	LOC_Os10g40360	10:21546127-21549090	Os10g40360	0.678302	13.8657	4.35345	5e-05	0.00187649
TCONS_00015893	LOC_Os10g40360	10:21546127-21549090	Os10g40360	12.7644	39.0933	1.6148	5e-05	0.00187649
TCONS_00015911	LOC_Os10g40614	10:21714583-21715514	Os10g40614	29.7219	56.4629	0.925775	5e-05	0.00187649
TCONS_00015917	LOC_Os10g40730	10:21787225-21789783	Os10g40730	58.9956	96.3231	0.707273	0.0005	0.013547
TCONS_00015944	LOC_Os10g40810	10:21871766-21873662	Os10g40810	12.9635	21.0302	0.698005	0.001	0.0236735
TCONS_00015977	LOC_Os10g41230	10:22081104-22082637	Os10g41230	36.7217	69.4099	0.918507	5e-05	0.00187649
TCONS_00015989	LOC_Os10g41330	10:22141514-22143152	Os10g41330	5.79018	64.0637	3.46783	5e-05	0.00187649
TCONS_00016037	LOC_Os10g41838	10:22444498-22446437	Os10g41838	5.15973	2.07099	-1.31697	0.0001	0.0034939
TCONS_00016057	LOC_Os10g41980	10:22503685-22505005	Os10g41980	410.305	226.123	-0.859585	5e-05	0.00187649
TCONS_00016105	LOC_Os10g42430	10:22785595-22788359	Os10g42430	58.6196	91.4808	0.642086	0.0016	0.0340434
TCONS_00016186	LOC_Os10g01134	10:109137-115454	Os10g01134	25.7419	15.773	-0.706659	0.00055	0.0146355
TCONS_00016202	LOC_Os10g01470	10:283700-286102	Os10g01470	18.102	30.5571	0.755361	0.0005	0.013547
TCONS_00016212	LOC_Os10g01570	10:376119-384351	Os10g01570	3.07629	7.01095	1.18842	5e-05	0.00187649
TCONS_00016223	LOC_Os10g01760	10:487914-488448	Os10g01760	0	0.921289	inf	0.0003	0.00887554
TCONS_00016243	LOC_Os10g02070	10:676061-677858	Os10g02070	809.458	346.457	-1.22428	5e-05	0.00187649
TCONS_00016500	LOC_Os10g05020	10:2452845-2454701	Os10g05020	78.9885	162.201	1.03807	5e-05	0.00187649
TCONS_00016542	LOC_Os10g05730	10:2884269-2888758	Os10g05730	17.8783	52.1759	1.54517	5e-05	0.00187649
TCONS_00016570	LOC_Os10g06130	10:3112798-3117851	Os10g06130	54.8464	27.5659	-0.992511	0.00035	0.0101193
TCONS_00016593	LOC_Os10g06540	10:3356987-3359531	Os10g06540	138.719	90.4523	-0.616932	0.0022	0.0435068
TCONS_00016609	LOC_Os10g07010	10:3657506-3660546	Os10g07010	1.18669	2.80384	1.24046	0.00245	0.0473724
TCONS_00016626	LOC_Os10g07200	10:3778614-3780597	Os10g07200	4.73738	9.10828	0.943091	5e-05	0.00187649
TCONS_00016627	LOC_Os10g07210	10:3784690-3786374	Os10g07210	8.32998	18.3848	1.14213	5e-05	0.00187649
TCONS_00016645	LOC_Os10g07440	10:3940149-3941017	Os10g07440	51.3742	118.86	1.21014	5e-05	0.00187649
TCONS_00016663	LOC_Os10g07556	10:4074468-4080731	Os10g07556	14.7382	6.38426	-1.20697	0.0005	0.013547
TCONS_00016664	LOC_Os10g07556	10:4074468-4080731	Os10g07556	18.071	6.10669	-1.56521	5e-05	0.00187649
TCONS_00016695	LOC_Os10g08018	10:4355351-4356928	Os10g08018	3.68525	1.40838	-1.38773	0.00025	0.00764355
TCONS_00016754	LOC_Os10g09110	10:4945742-4947724	Os10g09110	29.5007	16.6169	-0.828099	0.00065	0.0168242
TCONS_00016761	LOC_Os10g09240	10:5011034-5011697	Os10g09240	0.789333	3.43853	2.12308	0.0023	0.0451418
TCONS_00017333	LOC_Os10g20120	10:10030589-10032992	Os10g20120	1.01517	0.358601	-1.50127	0.00015	0.00495209
TCONS_00017344	LOC_Os10g20260	10:10109242-10116460	Os10g20260	16.2863	8.07478	-1.01216	5e-05	0.00187649
TCONS_00017661	LOC_Os10g23900	10:12189484-12191065	Os10g23900	0.162442	2.61261	4.00749	0.0012	0.0273046
TCONS_00017740	LOC_Os10g25090	10:12851772-12857280	Os10g25090	13.8216	21.5604	0.641456	0.00135	0.0298829
TCONS_00017751	LOC_Os10g25220	10:12947319-12952018	Os10g25220	0.46818	1.24101	1.40637	0.00205	0.0410386
TCONS_00017752	LOC_Os10g25230	10:12959800-12960821	Os10g25230	0.534799	48.0292	6.48877	5e-05	0.00187649
TCONS_00017771	LOC_Os10g25290	10:12998543-12999709	Os10g25290	8.09507	64.8416	3.0018	5e-05	0.00187649
TCONS_00017792	LOC_Os10g25550	10:13148719-13154928	Os10g25550	16.3704	28.9703	0.823484	0.0001	0.0034939
TCONS_00017824	LOC_Os10g25870	10:13331408-13332263	Os10g25870	80.4884	35.1272	-1.19619	5e-05	0.00187649
TCONS_00017846	LOC_Os10g26110	10:13452908-13454695	Os10g26110	0	0.36228	inf	5e-05	0.00187649
TCONS_00017854	LOC_Os10g26280	10:13529266-13535201	Os10g26280	0.703402	1.71319	1.28426	0.00015	0.00495209
TCONS_00017860	LOC_Os10g26410	10:13651120-13651501	Os10g26410	98.7545	39.2895	-1.3297	5e-05	0.00187649
TCONS_00017895	LOC_Os10g26940	10:14100091-14101662	Os10g26940	4.87475	0.927258	-2.39428	5e-05	0.00187649
TCONS_00017963	LOC_Os10g28240	10:14610759-14614136	Os10g28240	0.249981	1.03812	2.05408	5e-05	0.00187649
TCONS_00017975	LOC_Os10g28340	10:14673152-14678975	Os10g28340	0.623376	12.7593	4.3553	5e-05	0.00187649
TCONS_00017976	LOC_Os10g28340	10:14673152-14678975	Os10g28340	3.72273	15.9642	2.10041	0.0005	0.013547
TCONS_00018042	LOC_Os10g28710	10:14912132-14915001	Os10g28710	77.27	48.7024	-0.665916	0.00155	0.0331419
TCONS_00018162	LOC_Os10g30790	10:15964174-15967003	Os10g30790	26.295	94.2447	1.84162	0.00235	0.045847
TCONS_00018163	LOC_Os10g30790	10:15964174-15967003	Os10g30790	24.9967	80.5477	1.6881	0.0006	0.0157331
TCONS_00018218	LOC_Os10g31320	10:16354775-16355705	Os10g31320	39.7528	21.1324	-0.911599	0.0003	0.00887554
TCONS_00018221	LOC_Os10g31330	10:16357487-16358865	Os10g31330	90.3943	36.616	-1.30376	5e-05	0.00187649
TCONS_00018230	LOC_Os10g31420	10:16404918-16405852	Os10g31420	0.184929	1.66933	3.17423	0.00225	0.0443274
TCONS_00018233	LOC_Os10g31460	10:16415094-16415933	Os10g31460	14.2647	6.39268	-1.15795	0.0003	0.00887554
TCONS_00018234	LOC_Os10g31460	10:16415094-16415933	Os10g31460	17.6717	6.41501	-1.46192	5e-05	0.00187649
TCONS_00018235	LOC_Os10g31460	10:16419973-16420780	Os10g31460	18.421	5.40426	-1.76918	5e-05	0.00187649
TCONS_00018236	LOC_Os10g31460	10:16423065-16424011	Os10g31460	2.86544	0.302386	-3.24429	0.0001	0.0034939
TCONS_00018237	LOC_Os10g31490	10:16426492-16427251	Os10g31490	12.7064	1.86508	-2.76824	5e-05	0.00187649
TCONS_00018238	LOC_Os10g31500	10:16429432-16430513	Os10g31500	5.52148	15.3585	1.47591	5e-05	0.00187649
TCONS_00018241	LOC_Os10g31530	10:16444613-16445484	Os10g31530	0.846936	4.11695	2.28125	0.0001	0.0034939
TCONS_00018247	LOC_Os10g31630	10:16504119-16506516	Os10g31630	1.44959	4.16604	1.52304	5e-05	0.00187649
TCONS_00018250	LOC_Os10g31670	10:16528260-16529094	Os10g31670	61.3523	29.1949	-1.0714	5e-05	0.00187649
TCONS_00018255	LOC_Os10g31720	10:16554591-16555346	Os10g31720	142.76	85.3978	-0.741316	0.00035	0.0101193
TCONS_00018256	LOC_Os10g31730	10:16563270-16564087	Os10g31730	36.5952	73.4927	1.00595	5e-05	0.00187649
TCONS_00018318	LOC_Os10g32400	10:16910227-16921011	Os10g32400	18.7676	9.62993	-0.962646	5e-05	0.00187649
TCONS_00018357	LOC_Os10g32760	10:17084113-17086516	Os10g32760	1.47475	3.15969	1.09931	0.0008	0.0198021
TCONS_00018382	LOC_Os10g32990	10:17195910-17202071	Os10g32990	9.96129	5.98594	-0.734756	0.00115	0.0264673
TCONS_00018405	LOC_Os10g33310	10:17428411-17431977	Os10g33310	22.1077	13.4013	-0.722181	0.00095	0.0227585
TCONS_00018417	LOC_Os10g33460	10:17547750-17552485	Os10g33460	1.81196	0.68952	-1.39388	0.0003	0.00887554
TCONS_00018424	LOC_Os10g33550	10:17614500-17617994	Os10g33550	0.611599	0.173415	-1.81835	0.0012	0.0273046
TCONS_00018441	LOC_Os10g33810	10:17852366-17855091	Os10g33810	8.25086	24.7341	1.58388	5e-05	0.00187649
TCONS_00018545	LOC_Os10g34910	10:18563895-18564731	Os10g34910	13.8661	36.9116	1.41251	5e-05	0.00187649
TCONS_00018546	LOC_Os10g34920	10:18566045-18567078	Os10g34920	6.54303	18.9147	1.53148	5e-05	0.00187649
TCONS_00018612	LOC_Os10g35490	10:18917704-18919982	Os10g35490	1.5455	0.489595	-1.65841	0.0026	0.0497378
TCONS_00018616	LOC_Os10g35580	10:18962441-18964878	Os10g35580	4.23278	8.23886	0.96084	0.0003	0.00887554
TCONS_00018658	LOC_Os10g36170	10:19263576-19264170	Os10g36170	16.0304	36.2677	1.17788	5e-05	0.00187649
TCONS_00018667	LOC_Os10g36360	10:19354010-19354695	Os10g36360	0.554333	3.87428	2.8051	0.00025	0.00764355
TCONS_00018686	LOC_Os10g36590	10:19488693-19512168	Os10g36590	1.37165	14.6276	3.41471	0.00035	0.0101193
TCONS_00018704	LOC_Os10g36848	10:19656753-19663541	Os10g36848	60.4441	35.0761	-0.785113	0.0001	0.0034939
TCONS_00018707	LOC_Os10g36880	10:19685261-19696553	Os10g36880	8.00966	13.8604	0.79115	0.0001	0.0034939
TCONS_00018718	LOC_Os10g37100	10:19785122-19786661	Os10g37100	1.11926	14.8056	3.72552	5e-05	0.00187649
TCONS_00018720	LOC_Os10g37190	10:19827582-19829428	Os10g37190	16.549	25.4424	0.620495	0.00245	0.0473724
TCONS_00018737	LOC_Os10g37400	10:19951049-19951643	Os10g37400	85.6943	142.13	0.729939	0.00015	0.00495209
TCONS_00018784	LOC_Os10g38080	10:20318118-20320799	Os10g38080	14.0041	32.3179	1.20648	5e-05	0.00187649
TCONS_00018785	LOC_Os10g38090	10:20323067-20327819	Os10g38090	91.6809	52.7082	-0.798593	5e-05	0.00187649
TCONS_00018796	LOC_Os10g38150	10:20363056-20364129	Os10g38150	2.79197	37.5204	3.74832	5e-05	0.00187649
TCONS_00018798	LOC_Os10g38189	10:20377142-20414561	Os10g38189	1.9589	194.933	6.6368	5e-05	0.00187649
TCONS_00018799	LOC_Os10g38189	10:20377142-20414561	Os10g38189	1.52349	65.6134	5.42854	0.00065	0.0168242
TCONS_00018816	LOC_Os10g38700	10:20547843-20549096	Os10g38700	14.9001	28.6858	0.945011	5e-05	0.00187649
TCONS_00018895	LOC_Os10g39740	10:21160068-21161571	Os10g39740	6.2902	16.819	1.41891	5e-05	0.00187649
TCONS_00018896	LOC_Os10g39750	10:21173201-21175560	Os10g39750	1.39941	2.98982	1.09524	0.00185	0.037968
TCONS_00018986	LOC_Os10g40430	10:21586547-21587344	Os10g40430	90.2523	163.546	0.857656	5e-05	0.00187649
TCONS_00018989	LOC_Os10g40470	10:21598987-21599722	Os10g40470	2.13645	19.5744	3.19568	5e-05	0.00187649
TCONS_00018990	LOC_Os10g40480	10:21603117-21603853	Os10g40480	23.4082	82.3245	1.81431	5e-05	0.00187649
TCONS_00018992	LOC_Os10g40510	10:21618645-21619873	Os10g40510	601.46	983.276	0.709128	0.002	0.0403475
TCONS_00018993	LOC_Os10g40520	10:21622253-21622980	Os10g40520	168.553	448.542	1.41204	5e-05	0.00187649
TCONS_00018994	LOC_Os10g40530	10:21625496-21626256	Os10g40530	275.133	507.984	0.884652	5e-05	0.00187649
TCONS_00019015	LOC_Os10g40700	10:21758626-21760170	Os10g40700	82.1774	138.114	0.749048	0.0001	0.0034939
TCONS_00019019	LOC_Os10g40740	10:21791483-21796490	Os10g40740	12.0535	7.40992	-0.701924	0.002	0.0403475
TCONS_00019135	LOC_Os10g41410	10:22186386-22191086	Os10g41410	128.386	226.369	0.818185	5e-05	0.00187649
TCONS_00019164	LOC_Os10g41720	10:22386187-22389234	Os10g41720	1.29568	3.57005	1.46224	5e-05	0.00187649
TCONS_00019251	LOC_Os10g42320	10:22703317-22713091	Os10g42320	18.7891	49.5889	1.40012	0.00065	0.0168242
TCONS_00019264	LOC_Os10g42410	10:22757603-22760090	Os10g42410	3.18177	40.6843	3.67657	5e-05	0.00187649
TCONS_00019265	LOC_Os10g42410	10:22757603-22760090	Os10g42410	9.12745	80.2951	3.13703	5e-05	0.00187649
TCONS_00019289	LOC_Os10g42660	10:22934019-22936141	Os10g42660	4.09104	8.32422	1.02485	0.00045	0.012438
TCONS_00019290	LOC_Os10g42670	10:22937012-22940280	Os10g42670	67.4096	43.802	-0.621958	0.00205	0.0410386
TCONS_00019398		10:19915482-19917925		76.651	35.4686	-1.11176	5e-05	0.00187649
TCONS_00019445	LOC_Os11g01280	11:151111-154491	Os11g01280	11.3915	5.70984	-0.99644	5e-05	0.00187649
TCONS_00019451	LOC_Os11g01330	11:192437-198481	Os11g01330	16.4903	7.76972	-1.08568	5e-05	0.00187649
TCONS_00019473	LOC_Os11g01570	11:328043-331826	Os11g01570	16.4621	29.5697	0.844967	5e-05	0.00187649
TCONS_00019484	LOC_Os11g01610	11:355596-356788	Os11g01610	5.02805	11.0766	1.13944	0.0002	0.00632634
TCONS_00019486	LOC_Os11g01620	11:358126-361653	Os11g01620	1.95048	4.23991	1.1202	0.0002	0.00632634
TCONS_00019493	LOC_Os11g01780	11:416489-420244	Os11g01780	5.61434	2.77624	-1.01598	0.0003	0.00887554
TCONS_00019623	LOC_Os11g03290	11:1221800-1225702	Os11g03290	1.72305	7.01062	2.02458	5e-05	0.00187649
TCONS_00019625	LOC_Os11g03300	11:1232928-1235053	Os11g03300	16.071	38.9338	1.27656	5e-05	0.00187649
TCONS_00019633	LOC_Os11g03390	11:1279033-1280763	Os11g03390	4.56534	2.07073	-1.14059	0.00125	0.0280989
TCONS_00019650	LOC_Os11g03620	11:1404320-1406202	Os11g03620	3.13152	1.44939	-1.11142	0.0005	0.013547
TCONS_00019653	LOC_Os11g03660	11:1424882-1425611	Os11g03660	8.75648	21.781	1.31465	5e-05	0.00187649
TCONS_00019692	LOC_Os11g03820	11:1505829-1512101	Os11g03820	2.10445	0.854098	-1.30097	0.00015	0.00495209
TCONS_00019727	LOC_Os11g04350	11:1807129-1808538	Os11g04350	108.027	48.2314	-1.16335	5e-05	0.00187649
TCONS_00019767	LOC_Os11g04560	11:1930409-1931509	Os11g04560	29.0417	45.6468	0.652391	0.00175	0.0364903
TCONS_00019786	LOC_Os11g04830	11:2052136-2055113	Os11g04830	2.41181	4.18299	0.794422	0.00235	0.045847
TCONS_00019806	LOC_Os11g05080	11:2220605-2224923	Os11g05080	5.30286	3.23018	-0.715155	0.00215	0.0426474
TCONS_00019858	LOC_Os11g05494	11:2477373-2478836	Os11g05494	25.0505	9.22232	-1.44164	0.0001	0.0034939
TCONS_00019877	LOC_Os11g05614	11:2546454-2549032	Os11g05614	4.49947	10.4298	1.21289	5e-05	0.00187649
TCONS_00019887	LOC_Os11g05770	11:2654946-2656403	Os11g05770	3.19215	6.97663	1.128	0.00025	0.00764355
TCONS_00019978	LOC_Os11g06440	11:3106478-3108333	Os11g06440	22.4504	48.2324	1.10326	5e-05	0.00187649
TCONS_00020002	LOC_Os11g06780	11:3309985-3312195	Os11g06780	7.35038	12.5733	0.774478	0.0012	0.0273046
TCONS_00020132	LOC_Os11g07770	11:3955012-3955763	Os11g07770	88.6221	54.1111	-0.711742	0.0006	0.0157331
TCONS_00020156	LOC_Os11g07890	11:4045120-4056555	Os11g07890	4.09658	8.50631	1.05411	5e-05	0.00187649
TCONS_00020209	LOC_Os11g08445	11:4439065-4448126	Os11g08445	8.91913	3.46462	-1.3642	5e-05	0.00187649
TCONS_00020246	LOC_Os11g09010	11:4780796-4785811	Os11g09010	2.03063	29.1585	3.84392	5e-05	0.00187649
TCONS_00020249	LOC_Os11g09010	11:4780796-4785811	Os11g09010	12.9188	52.3615	2.01903	5e-05	0.00187649
TCONS_00020426	LOC_Os11g11980	11:6644738-6646097	Os11g11980	57.3977	90.0033	0.648984	0.00105	0.0246002
TCONS_00020529	LOC_Os11g14050	11:7792116-7798354	Os11g14050	34.9849	19.7197	-0.827096	0.00015	0.00495209
TCONS_00020548	LOC_Os11g14120	11:7861452-7863365	Os11g14120	13.6607	8.21758	-0.733242	0.00055	0.0146355
TCONS_00020549	LOC_Os11g14130	11:7865029-7867735	Os11g14130	12.9092	7.73469	-0.73898	0.0003	0.00887554
TCONS_00020556	LOC_Os11g14180	11:7927354-7931543	Os11g14180	44.6894	29.1139	-0.618222	0.00185	0.037968
TCONS_00020573	LOC_Os11g14440	11:8101603-8103084	Os11g14440	1.37793	0.342078	-2.0101	0.0009	0.021791
TCONS_00020606	LOC_Os11g15040	11:8461222-8464154	Os11g15040	17.0225	4.5951	-1.88928	0.00045	0.012438
TCONS_00020756	LOC_Os11g17480	11:9742790-9747057	Os11g17480	25.5605	11.5439	-1.14679	0.00025	0.00764355
TCONS_00020763	LOC_Os11g17540	11:9767757-9771617	Os11g17540	1.21843	0.328101	-1.89281	0.00165	0.0349078
TCONS_00020804	LOC_Os11g17970	11:10090682-10097378	Os11g17970	0.811323	2.90013	1.83777	5e-05	0.00187649
TCONS_00021127	LOC_Os11g23930	11:13096256-13097268	Os11g23930	62.2011	35.405	-0.812987	0.0001	0.0034939
TCONS_00021138	LOC_Os11g24060	11:13197875-13199888	Os11g24060	16.9574	34.147	1.00984	5e-05	0.00187649
TCONS_00021148	LOC_Os11g24140	11:13259496-13260980	Os11g24140	1082.73	463.95	-1.22264	5e-05	0.00187649
TCONS_00021284	LOC_Os11g25780	11:14241528-14250886	Os11g25780	108.585	69.3212	-0.647451	0.0013	0.0289358
TCONS_00021307	LOC_Os11g26030	11:14420015-14426888	Os11g26030	3.14581	5.54534	0.817846	0.0015	0.0323247
TCONS_00021545	LOC_Os11g29290	11:16519430-16521101	Os11g29290	12.865	88.6455	2.7846	5e-05	0.00187649
TCONS_00021558	LOC_Os11g29400	11:16598246-16600138	Os11g29400	106.646	66.7289	-0.676449	0.001	0.0236735
TCONS_00021598	LOC_Os11g29870	11:16885936-16889672	Os11g29870	5.01989	15.2616	1.60418	5e-05	0.00187649
TCONS_00021646	LOC_Os11g30560	11:17318993-17326528	Os11g30560	6.81618	12.708	0.898704	5e-05	0.00187649
TCONS_00021668	LOC_Os11g30910	11:17518821-17520577	Os11g30910	2.75178	5.4075	0.974594	0.001	0.0236735
TCONS_00021675	LOC_Os11g31090	11:17626822-17629496	Os11g31090	76.5812	147.342	0.944103	5e-05	0.00187649
TCONS_00021724	LOC_Os11g31940	11:18303877-18306484	Os11g31940	8.16406	16.692	1.0318	5e-05	0.00187649
TCONS_00021809		11:19013672-19015178		6.29227	3.48067	-0.854217	0.00115	0.0264673
TCONS_00021834	LOC_Os11g33270	11:19208698-19211784	Os11g33270	18.6518	41.1322	1.14095	5e-05	0.00187649
TCONS_00021857	LOC_Os11g34080	11:19473520-19474552	Os11g34080	30.8354	92.8474	1.59027	5e-05	0.00187649
TCONS_00021940	LOC_Os11g35330	11:20250297-20252643	Os11g35330	5.92078	12.7524	1.10691	5e-05	0.00187649
TCONS_00021958	LOC_Os11g35450	11:20303925-20307187	Os11g35450	10.999	5.33399	-1.04408	5e-05	0.00187649
TCONS_00022064	LOC_Os11g36790	11:21253206-21258237	Os11g36790	4.48634	2.43687	-0.880512	0.00225	0.0443274
TCONS_00022079	LOC_Os11g37010	11:21384111-21385964	Os11g37010	3.01131	1.52624	-0.980413	0.0012	0.0273046
TCONS_00022151	LOC_Os11g37860	11:21961629-21969938	Os11g37860	0.814668	1.84987	1.18314	0.0012	0.0273046
TCONS_00022166	LOC_Os11g37940	11:22032368-22034362	Os11g37940	21.8778	13.8743	-0.657056	0.0024	0.0465958
TCONS_00022222	LOC_Os11g38790	11:22596897-22598616	Os11g38790	248.512	111.041	-1.16222	5e-05	0.00187649
TCONS_00022256	LOC_Os11g39020	11:22763982-22767948	Os11g39020	13.7383	8.17035	-0.749731	0.0003	0.00887554
TCONS_00022338	LOC_Os11g39990	11:23378485-23382437	Os11g39990	10.1522	23.2957	1.19826	5e-05	0.00187649
TCONS_00022346	LOC_Os11g40070	11:23425997-23430012	Os11g40070	0.501296	9.11655	4.18475	0.002	0.0403475
TCONS_00022576	LOC_Os11g42550	11:25151545-25152543	Os11g42550	0.822099	2.52321	1.61787	0.0018	0.0372498
TCONS_00022602	LOC_Os11g42989	11:25445415-25447428	Os11g42989	1.45402	41.1919	4.82424	5e-05	0.00187649
TCONS_00022779	LOC_Os11g44750	11:26606383-26617153	Os11g44750	0.0974817	0.70571	2.85587	5e-05	0.00187649
TCONS_00022980	LOC_Os11g47330	11:27949123-27954911	Os11g47330	9.41043	16.9458	0.848595	0.00015	0.00495209
TCONS_00023011	LOC_Os11g47520	11:28206923-28208102	Os11g47520	0.308154	2.981	3.27407	0.00075	0.0188327
TCONS_00023012	LOC_Os11g47530	11:28209895-28211059	Os11g47530	0.590511	2.86794	2.27998	0.00075	0.0188327
TCONS_00023072	LOC_Os11g01040	11:13243-14796	Os11g01040	19.3904	39.6055	1.03036	5e-05	0.00187649
TCONS_00023073	LOC_Os11g01050	11:26027-27636	Os11g01050	0.143683	1.51272	3.39618	0.00205	0.0410386
TCONS_00023092	LOC_Os11g01340	11:198734-202906	Os11g01340	5.39641	9.74236	0.852271	0.0003	0.00887554
TCONS_00023105	LOC_Os11g01439	11:254162-263881	Os11g01439	3.07821	0.943078	-1.70664	0.0015	0.0323247
TCONS_00023107	LOC_Os11g01460	11:266795-279565	Os11g01460	15.2367	9.4309	-0.692079	0.00125	0.0280989
TCONS_00023227	LOC_Os11g02610	11:822417-824832	Os11g02610	17.574	10.348	-0.764089	0.0007	0.0178088
TCONS_00023250	LOC_Os11g02740	11:888142-891244	Os11g02740	0.754748	1.63941	1.11911	0.00075	0.0188327
TCONS_00023260	LOC_Os11g02800	11:930035-932838	Os11g02800	0.278899	1.36975	2.2961	0.0002	0.00632634
TCONS_00023344	LOC_Os11g03840	11:1521023-1523817	Os11g03840	0.933389	0.413373	-1.17503	0.0021	0.0418307
TCONS_00023364	LOC_Os11g04020	11:1614763-1623801	Os11g04020	33.7618	60.2613	0.835839	0.0006	0.0157331
TCONS_00023432	LOC_Os11g04540	11:1916488-1917513	Os11g04540	4.53952	1.91321	-1.24654	0.0006	0.0157331
TCONS_00023485	LOC_Os11g05050	11:2200366-2203424	Os11g05050	305.119	510.529	0.742623	0.0003	0.00887554
TCONS_00023510	LOC_Os11g05380	11:2386303-2388224	Os11g05380	1.67122	43.6297	4.70634	5e-05	0.00187649
TCONS_00023542	LOC_Os11g05530	11:2486570-2487649	Os11g05530	9.10305	49.5344	2.44401	5e-05	0.00187649
TCONS_00023546	LOC_Os11g05660	11:2564874-2566295	Os11g05660	7.35712	13.7524	0.902472	0.0005	0.013547
TCONS_00023561	LOC_Os11g05780	11:2661117-2662433	Os11g05780	15.4312	32.1262	1.0579	5e-05	0.00187649
TCONS_00023569	LOC_Os11g05880	11:2755622-2761009	Os11g05880	4.18238	7.15981	0.775599	0.0008	0.0198021
TCONS_00023652	LOC_Os11g06770	11:3303402-3305854	Os11g06770	0.103431	0.696237	2.75091	0.0012	0.0273046
TCONS_00023678	LOC_Os11g06980	11:3459801-3463905	Os11g06980	1.82768	0.787373	-1.21489	0.0012	0.0273046
TCONS_00023687	LOC_Os11g07020	11:3484455-3487562	Os11g07020	203.487	92.3526	-1.13971	5e-05	0.00187649
TCONS_00023695	LOC_Os11g07050	11:3502724-3508683	Os11g07050	1.05662	2.31323	1.13046	5e-05	0.00187649
TCONS_00023717	LOC_Os11g07440	11:3735435-3739554	Os11g07440	0.596377	4.24425	2.83121	5e-05	0.00187649
TCONS_00023757	LOC_Os11g07950	11:4118301-4119430	Os11g07950	15.8567	32.5887	1.03928	5e-05	0.00187649
TCONS_00023758	LOC_Os11g07960	11:4124430-4126473	Os11g07960	14.377	39.2285	1.44814	5e-05	0.00187649
TCONS_00023777	LOC_Os11g08210	11:4293866-4297689	Os11g08210	3.08426	98.5434	4.99777	5e-05	0.00187649
TCONS_00023778	LOC_Os11g08210	11:4293866-4297689	Os11g08210	32.7203	180.761	2.46582	5e-05	0.00187649
TCONS_00023783	LOC_Os11g08330	11:4376686-4393710	Os11g08330	3.29078	5.3238	0.694028	0.0009	0.021791
TCONS_00023786	LOC_Os11g08380	11:4411778-4414957	Os11g08380	131.035	67.3159	-0.960937	5e-05	0.00187649
TCONS_00023794	LOC_Os11g08470	11:4472522-4476556	Os11g08470	3.55264	1.69475	-1.06782	0.00185	0.037968
TCONS_00023857	LOC_Os11g09180	11:4919649-4921450	Os11g09180	7.54609	3.08032	-1.29265	0.00055	0.0146355
TCONS_00023963	LOC_Os11g10290	11:5582245-5584952	Os11g10290	4.77422	7.59478	0.669742	0.0019	0.0388108
TCONS_00024001	LOC_Os11g10460	11:5695536-5697861	Os11g10460	0.383421	1.13765	1.56905	0.00125	0.0280989
TCONS_00024002	LOC_Os11g10470	11:5706297-5707001	Os11g10470	3.47701	112.996	5.02228	5e-05	0.00187649
TCONS_00024019	LOC_Os11g10560	11:5788018-5790751	Os11g10560	11.7309	3.10269	-1.91873	5e-05	0.00187649
TCONS_00024070	LOC_Os11g11110	11:6142550-6144293	Os11g11110	10.0945	5.56679	-0.858645	0.00065	0.0168242
TCONS_00024175	LOC_Os11g12740	11:7188974-7194297	Os11g12740	38.6718	22.1861	-0.801622	0.0001	0.0034939
TCONS_00024256	LOC_Os11g13980	11:7745997-7746870	Os11g13980	0	1.59808	inf	5e-05	0.00187649
TCONS_00024260	LOC_Os11g13990	11:7748619-7758304	Os11g13990	1.64942	3.24896	0.978014	0.0003	0.00887554
TCONS_00024278	LOC_Os11g14190	11:7934089-7935500	Os11g14190	60.7265	28.3381	-1.09958	5e-05	0.00187649
TCONS_00024282	LOC_Os11g14240	11:7966252-7968415	Os11g14240	0.580141	1.52111	1.39065	0.00045	0.012438
TCONS_00024292	LOC_Os11g14430	11:8096479-8101196	Os11g14430	87.7086	52.8124	-0.731841	0.00075	0.0188327
TCONS_00024321	LOC_Os11g14570	11:8191516-8196906	Os11g14570	7.76052	2.69274	-1.52708	0.0002	0.00632634
TCONS_00024350	LOC_Os11g14910	11:8382187-8384369	Os11g14910	8.70445	15.1063	0.79533	0.0002	0.00632634
TCONS_00024379	LOC_Os11g15230	11:8591590-8593583	Os11g15230	39.9851	22.4884	-0.830281	5e-05	0.00187649
TCONS_00024703	LOC_Os11g20040	11:11532594-11535222	Os11g20040	9.04495	19.0191	1.07226	5e-05	0.00187649
TCONS_00024706	LOC_Os11g20090	11:11585819-11590485	Os11g20090	0.273528	1.93006	2.81888	0.00015	0.00495209
TCONS_00024713	LOC_Os11g20160	11:11644430-11646204	Os11g20160	5.06078	19.4301	1.94086	5e-05	0.00187649
TCONS_00024804	LOC_Os11g21804	11:12046295-12047476	Os11g21804	207.406	123.186	-0.75162	0.00045	0.012438
TCONS_00024825	LOC_Os11g22090	11:12222120-12222672	Os11g22090	0	0.37537	inf	5e-05	0.00187649
TCONS_00024997	LOC_Os11g24780	11:13654048-13658169	Os11g24780	13.0197	6.96348	-0.902815	0.00175	0.0364903
TCONS_00025061	LOC_Os11g26150	11:14509305-14511146	Os11g26150	20.029	11.5708	-0.79161	0.0002	0.00632634
TCONS_00025094	LOC_Os11g26760	11:14864081-14864971	Os11g26760	0	0.48951	inf	5e-05	0.00187649
TCONS_00025097	LOC_Os11g26790	11:14878877-14880171	Os11g26790	0.331628	2.12001	2.67644	0.0003	0.00887554
TCONS_00025200	LOC_Os11g28470	11:15920501-15921998	Os11g28470	0.481411	4.21883	3.1315	5e-05	0.00187649
TCONS_00025267	LOC_Os11g29210	11:16472308-16474513	Os11g29210	39.1076	21.3157	-0.875535	0.00115	0.0264673
TCONS_00025310	LOC_Os11g29670	11:16734060-16734959	Os11g29670	35.6047	15.8193	-1.17038	5e-05	0.00187649
TCONS_00025314	LOC_Os11g29720	11:16768136-16772030	Os11g29720	10.524	4.21012	-1.32176	5e-05	0.00187649
TCONS_00025340	LOC_Os11g30290	11:17130356-17130746	Os11g30290	0	2.00349	inf	5e-05	0.00187649
TCONS_00025381	LOC_Os11g31060	11:17604056-17605673	Os11g31060	0.703126	222.11	8.30327	5e-05	0.00187649
TCONS_00025557	LOC_Os11g32650	11:18811244-18814704	Os11g32650	0.561919	1.70951	1.60515	0.0008	0.0198021
TCONS_00025574	LOC_Os11g32890	11:18964022-18964846	Os11g32890	0	3.14651	inf	5e-05	0.00187649
TCONS_00025594	LOC_Os11g33050	11:19067350-19068470	Os11g33050	16.3731	188.555	3.52559	5e-05	0.00187649
TCONS_00025601	LOC_Os11g33120	11:19122643-19130164	Os11g33120	48.626	84.7938	0.802231	0.0022	0.0435068
TCONS_00025626	LOC_Os11g34020	11:19408849-19410301	Os11g34020	31.0524	125.137	2.01074	5e-05	0.00187649
TCONS_00025628	LOC_Os11g34110	11:19490694-19497352	Os11g34110	23.8434	14.6392	-0.703757	0.00065	0.0168242
TCONS_00025695	LOC_Os11g34390	11:19686417-19687944	Os11g34390	32.401	17.4511	-0.892723	5e-05	0.00187649
TCONS_00025711	LOC_Os11g34640	11:19810528-19811714	Os11g34640	4.30457	1.46495	-1.55502	0.00045	0.012438
TCONS_00025729	LOC_Os11g34720	11:19877224-19883114	Os11g34720	2.71068	6.73701	1.31345	5e-05	0.00187649
TCONS_00025780	LOC_Os11g35080	11:20100429-20101714	Os11g35080	1.45865	5.53851	1.92486	5e-05	0.00187649
TCONS_00025781	LOC_Os11g35090	11:20105909-20111326	Os11g35090	1.76655	3.37358	0.933344	0.0003	0.00887554
TCONS_00025913	LOC_Os11g37230	11:21525444-21528111	Os11g37230	1.18373	13.2337	3.48279	5e-05	0.00187649
TCONS_00025921	LOC_Os11g37490	11:21668303-21669090	Os11g37490	8.99749	3.98913	-1.17345	0.0017	0.0357769
TCONS_00025949	LOC_Os11g37670	11:21775270-21778301	Os11g37670	13.3408	23.5616	0.820588	0.00015	0.00495209
TCONS_00025968	LOC_Os11g37900	11:22002123-22005358	Os11g37900	11.8888	23.4624	0.980744	5e-05	0.00187649
TCONS_00026012	LOC_Os11g38650	11:22459857-22461907	Os11g38650	52.4981	100.944	0.943222	5e-05	0.00187649
TCONS_00026208	LOC_Os11g40674	11:23801423-23808851	Os11g40674	6.12436	2.18222	-1.48876	0.0007	0.0178088
TCONS_00026441	LOC_Os11g44420	11:26401632-26404671	Os11g44420	3.90209	1.66996	-1.22443	5e-05	0.00187649
TCONS_00026541	LOC_Os11g45740	11:27198707-27201721	Os11g45740	5.15214	13.1125	1.3477	5e-05	0.00187649
TCONS_00026553	LOC_Os11g45780	11:27224731-27230657	Os11g45780	4.17049	1.65756	-1.33116	5e-05	0.00187649
TCONS_00026560	LOC_Os11g45920	11:27307160-27317939	Os11g45920	5.30066	3.29454	-0.686095	0.0021	0.0418307
TCONS_00026636		11:28173523-28174289		5.62263	10.8431	0.947457	0.002	0.0403475
TCONS_00026637	LOC_Os11g47460	11:28180677-28182085	Os11g47460	81.6313	31.8002	-1.36009	0.0009	0.021791
TCONS_00026638	LOC_Os11g47460	11:28180677-28182085	Os11g47460	88.9578	25.9177	-1.77918	0.0001	0.0034939
TCONS_00026646	LOC_Os11g47600	11:28235493-28236786	Os11g47600	1.76788	6.59969	1.90037	5e-05	0.00187649
TCONS_00026652	LOC_Os11g47780	11:28288518-28292502	Os11g47780	0.191683	0.540209	1.49479	0.0011	0.0255876
TCONS_00026653	LOC_Os11g47820	11:28315451-28319588	Os11g47820	18.615	42.3168	1.18477	5e-05	0.00187649
TCONS_00026668	LOC_Os11g47970	11:28409758-28413119	Os11g47970	39.3436	22.4567	-0.808986	0.00015	0.00495209
TCONS_00026717		11:7322693-7323298		0.790739	6.04648	2.93482	5e-05	0.00187649
TCONS_00026793	LOC_Os12g01560	12:336845-340468	Os12g01560	12.1854	23.8733	0.970247	5e-05	0.00187649
TCONS_00026816	LOC_Os12g01700	12:417324-420609	Os12g01700	2.01884	4.67748	1.2122	5e-05	0.00187649
TCONS_00026881	LOC_Os12g02300	12:726799-727701	Os12g02300	21.7103	37.7854	0.799449	0.0003	0.00887554
TCONS_00026952	LOC_Os12g03040	12:1138025-1140362	Os12g03040	9.911	22.6792	1.19427	5e-05	0.00187649
TCONS_00026953	LOC_Os12g03050	12:1145994-1147742	Os12g03050	1.10715	4.75002	2.10109	5e-05	0.00187649
TCONS_00026978	LOC_Os12g03400	12:1316604-1318925	Os12g03400	5.30953	3.06833	-0.791131	0.0024	0.0465958
TCONS_00027007	LOC_Os12g03594	12:1435790-1444545	Os12g03594	10.9283	5.05469	-1.11238	0.0001	0.0034939
TCONS_00027060	LOC_Os12g04140	12:1738758-1739846	Os12g04140	10.4255	3.89744	-1.41951	5e-05	0.00187649
TCONS_00027121	LOC_Os12g04690	12:1985248-1988232	Os12g04690	0.542177	1.83015	1.75513	5e-05	0.00187649
TCONS_00027177	LOC_Os12g05540	12:2534822-2538022	Os12g05540	4.5584	2.01485	-1.17786	0.0003	0.00887554
TCONS_00027220	LOC_Os12g05990	12:2761323-2762608	Os12g05990	0.756974	5.23155	2.78892	5e-05	0.00187649
TCONS_00027262	LOC_Os12g06380	12:3057518-3062850	Os12g06380	3.63262	1.56779	-1.21227	0.0006	0.0157331
TCONS_00027414	LOC_Os12g07980	12:4050709-4053629	Os12g07980	158.168	104.284	-0.600948	0.00245	0.0473724
TCONS_00027422	LOC_Os12g08090	12:4119913-4145618	Os12g08090	3.3809	22.4861	2.73355	5e-05	0.00187649
TCONS_00027501	LOC_Os12g08760	12:4498723-4502978	Os12g08760	3.12761	9.89479	1.66161	5e-05	0.00187649
TCONS_00027594	LOC_Os12g10260	12:5419588-5422532	Os12g10260	6.38047	2.15575	-1.56547	5e-05	0.00187649
TCONS_00027706	LOC_Os12g11660	12:6323883-6324608	Os12g11660	3.84271	1.29127	-1.57334	0.00085	0.0207831
TCONS_00027725	LOC_Os12g12000	12:6575193-6575919	Os12g12000	10.1946	4.79722	-1.08753	0.00075	0.0188327
TCONS_00027779	LOC_Os12g12590	12:6931404-6947544	Os12g12590	31.6792	66.1492	1.06219	5e-05	0.00187649
TCONS_00027892	LOC_Os12g13910	12:7889780-7891350	Os12g13910	2.92211	20.3746	2.80169	5e-05	0.00187649
TCONS_00027927	LOC_Os12g14220	12:8073689-8074221	Os12g14220	3.57106	9.02631	1.33779	0.00225	0.0443274
TCONS_00027944	LOC_Os12g14540	12:8298820-8299490	Os12g14540	0.472694	2.82135	2.57741	0.0007	0.0178088
TCONS_00027993	LOC_Os12g15505	12:8850024-8850471	Os12g15505	47.8257	29.0349	-0.719998	0.0026	0.0497378
TCONS_00028084	LOC_Os12g16650	12:9526296-9538499	Os12g16650	3.10181	8.31926	1.42334	5e-05	0.00187649
TCONS_00028152	LOC_Os12g17530	12:10045973-10050428	Os12g17530	0.914672	2.204	1.2688	0.00235	0.045847
TCONS_00028203	LOC_Os12g18560	12:10729684-10730871	Os12g18560	1.73911	20.5744	3.56443	5e-05	0.00187649
TCONS_00028582	LOC_Os12g23700	12:13441948-13442932	Os12g23700	1.0444	7.04421	2.75376	5e-05	0.00187649
TCONS_00028677	LOC_Os12g25180	12:14450577-14454081	Os12g25180	7.96469	3.8101	-1.06379	0.00015	0.00495209
TCONS_00028780	LOC_Os12g26960	12:15785857-15786460	Os12g26960	23.6068	5.70734	-2.04831	5e-05	0.00187649
TCONS_00028845	LOC_Os12g27830	12:16393622-16398134	Os12g27830	1.02293	0.270518	-1.91891	0.0023	0.0451418
TCONS_00028856	LOC_Os12g28015	12:16517003-16517624	Os12g28015	482.12	268.937	-0.842127	5e-05	0.00187649
TCONS_00028884	LOC_Os12g28590	12:16902969-16904824	Os12g28590	23.3956	61.0826	1.38452	5e-05	0.00187649
TCONS_00028892	LOC_Os12g28710	12:16957999-16959602	Os12g28710	1.69142	8.78901	2.37747	5e-05	0.00187649
TCONS_00028924	LOC_Os12g29330	12:17384802-17387774	Os12g29330	5.32468	33.0207	2.63261	0.0001	0.0034939
TCONS_00028928	LOC_Os12g29330	12:17384802-17387774	Os12g29330	67.4192	117.116	0.79671	0.00095	0.0227585
TCONS_00029036	LOC_Os12g30610	12:18354938-18359140	Os12g30610	13.1831	7.1698	-0.878689	5e-05	0.00187649
TCONS_00029096	LOC_Os12g31540	12:18938866-18941966	Os12g31540	9.30665	3.51148	-1.40618	5e-05	0.00187649
TCONS_00029197	LOC_Os12g32620	12:19651497-19653558	Os12g32620	7.78213	20.3457	1.38649	5e-05	0.00187649
TCONS_00029255	LOC_Os12g33830	12:20371728-20373002	Os12g33830	4.67052	1.28853	-1.85786	0.00025	0.00764355
TCONS_00029415		12:21560374-21563525		0.823755	3.42747	2.05686	0.0005	0.013547
TCONS_00029442	LOC_Os12g35670	12:21658155-21662145	Os12g35670	19.217	40.7218	1.08342	5e-05	0.00187649
TCONS_00029473	LOC_Os12g36100	12:22093031-22103558	Os12g36100	0.483691	3.48609	2.84945	0.00075	0.0188327
TCONS_00029526	LOC_Os12g36840	12:22551619-22553001	Os12g36840	24.65	8.34943	-1.56184	5e-05	0.00187649
TCONS_00029531	LOC_Os12g36880	12:22566390-22567697	Os12g36880	28.6055	9.48986	-1.59183	5e-05	0.00187649
TCONS_00029646	LOC_Os12g38140	12:23386501-23387330	Os12g38140	190.315	456.64	1.26267	5e-05	0.00187649
TCONS_00029647	LOC_Os12g38150	12:23394138-23395341	Os12g38150	100.76	57.9664	-0.797639	0.0001	0.0034939
TCONS_00029648	LOC_Os12g38170	12:23401917-23403054	Os12g38170	1.69483	4.69611	1.47033	0.00025	0.00764355
TCONS_00029760	LOC_Os12g39200	12:24104228-24108314	Os12g39200	87.9848	55.1868	-0.67293	0.00095	0.0227585
TCONS_00029768	LOC_Os12g39330	12:24169200-24170641	Os12g39330	3.97634	8.16305	1.03767	0.0002	0.00632634
TCONS_00029859	LOC_Os12g40180	12:24838162-24838787	Os12g40180	11.7624	24.9645	1.08569	5e-05	0.00187649
TCONS_00029862	LOC_Os12g40260	12:24881963-24883484	Os12g40260	0.473193	2.2933	2.27692	0.00035	0.0101193
TCONS_00029880	LOC_Os12g40330	12:24940846-24941599	Os12g40330	2.34974	20.6585	3.13617	5e-05	0.00187649
TCONS_00029945	LOC_Os12g41110	12:25428983-25429913	Os12g41110	10.3739	25.889	1.31937	5e-05	0.00187649
TCONS_00029949	LOC_Os12g41124	12:25446815-25450808	Os12g41124	2.97239	1.11139	-1.41925	5e-05	0.00187649
TCONS_00029995	LOC_Os12g41634	12:25729140-25731021	Os12g41634	2.36083	0.700868	-1.75208	5e-05	0.00187649
TCONS_00030071	LOC_Os12g42280	12:26234623-26237188	Os12g42280	2.63428	32.4228	3.62153	5e-05	0.00187649
TCONS_00030166	LOC_Os12g43580	12:27012592-27016344	Os12g43580	11.9249	25.8361	1.11541	5e-05	0.00187649
TCONS_00030188	LOC_Os12g43870	12:27205412-27205739	Os12g43870	1.62678	23.8535	3.87411	0.00025	0.00764355
TCONS_00030190	LOC_Os12g43880	12:27209987-27212736	Os12g43880	15.3886	8.89169	-0.791334	0.00175	0.0364903
TCONS_00030222	LOC_Os12g44220	12:27392709-27394145	Os12g44220	6.04908	15.869	1.39143	5e-05	0.00187649
TCONS_00030232	LOC_Os12g44300	12:27428035-27430784	Os12g44300	4.15327	2.24589	-0.886962	0.0013	0.0289358
TCONS_00030270	LOC_Os12g01370	12:225238-229189	Os12g01370	4.83972	9.11597	0.913472	0.0003	0.00887554
TCONS_00030271	LOC_Os12g01400	12:259310-260030	Os12g01400	0	0.595921	inf	5e-05	0.00187649
TCONS_00030276	LOC_Os12g01449	12:272545-281070	Os12g01449	0.891588	0.410201	-1.12005	0.0016	0.0340434
TCONS_00030301	LOC_Os12g01590	12:354522-358529	Os12g01590	6.86777	2.9924	-1.19854	5e-05	0.00187649
TCONS_00030440	LOC_Os12g02710	12:946046-949199	Os12g02710	0.662628	1.34996	1.02664	0.00205	0.0410386
TCONS_00030504	LOC_Os12g03260	12:1250150-1255056	Os12g03260	1.49705	4.32875	1.53183	0.00245	0.0473724
TCONS_00030616	LOC_Os12g04340	12:1836789-1837993	Os12g04340	6.40792	3.21024	-0.997174	0.00105	0.0246002
TCONS_00030686	LOC_Os12g05050	12:2214860-2218490	Os12g05050	24.4777	49.8825	1.02707	5e-05	0.00187649
TCONS_00030721	LOC_Os12g05440	12:2467055-2468585	Os12g05440	1.85283	58.6565	4.98449	5e-05	0.00187649
TCONS_00030751	LOC_Os12g05840	12:2687757-2688828	Os12g05840	3.81102	16.9055	2.14924	5e-05	0.00187649
TCONS_00030752	LOC_Os12g05860	12:2691486-2692513	Os12g05860	1.6403	15.2941	3.22094	5e-05	0.00187649
TCONS_00030753	LOC_Os12g05870	12:2695408-2696216	Os12g05870	2.6903	12.203	2.1814	5e-05	0.00187649
TCONS_00030772	LOC_Os12g06190	12:2926789-2934938	Os12g06190	0.496475	2.03705	2.03669	5e-05	0.00187649
TCONS_00030778	LOC_Os12g06220	12:2949599-2950601	Os12g06220	60.8309	132.362	1.12161	5e-05	0.00187649
TCONS_00030806	LOC_Os12g06490	12:3127500-3130910	Os12g06490	156.263	73.7328	-1.0836	5e-05	0.00187649
TCONS_00030824	LOC_Os12g06660	12:3230452-3233557	Os12g06660	4.16947	8.29659	0.992654	0.0003	0.00887554
TCONS_00030851	LOC_Os12g06980	12:3401722-3412989	Os12g06980	1.07118	2.02222	0.916739	0.00015	0.00495209
TCONS_00030962	LOC_Os12g08130	12:4119913-4145618	Os12g08130	15.5588	48.8528	1.65071	5e-05	0.00187649
TCONS_00031100	LOC_Os12g09640	12:5075146-5079920	Os12g09640	1.98243	19.0199	3.26217	5e-05	0.00187649
TCONS_00031600	LOC_Os12g16010	12:9121520-9122856	Os12g16010	84.291	129.949	0.624493	0.00125	0.0280989
TCONS_00031670	LOC_Os12g16720	12:9577155-9579423	Os12g16720	6.10715	21.014	1.78278	5e-05	0.00187649
TCONS_00031693	LOC_Os12g17090	12:9775160-9784168	Os12g17090	1.74263	4.79873	1.46138	0.0012	0.0273046
TCONS_00031720	LOC_Os12g17430	12:9991210-9993981	Os12g17430	1.57336	5.03259	1.67746	5e-05	0.00187649
TCONS_00031722	LOC_Os12g17430	12:9991210-9993981	Os12g17430	1.95114	8.62395	2.14403	5e-05	0.00187649
TCONS_00032121	LOC_Os12g23780	12:13509419-13510789	Os12g23780	110.326	49.2229	-1.16436	5e-05	0.00187649
TCONS_00032156	LOC_Os12g24550	12:14024002-14034695	Os12g24550	1.68396	3.30826	0.974211	0.0002	0.00632634
TCONS_00032190	LOC_Os12g25200	12:14484736-14488368	Os12g25200	123.934	50.2505	-1.30237	5e-05	0.00187649
TCONS_00032219	LOC_Os12g25660	12:14863346-14865154	Os12g25660	0.280851	3.70441	3.72136	0.00015	0.00495209
TCONS_00032398	LOC_Os12g28100	12:16586308-16593642	Os12g28100	4.25837	8.15497	0.937379	0.0021	0.0418307
TCONS_00032435	LOC_Os12g28550	12:16866550-16868534	Os12g28550	1.84794	0.445513	-2.05238	5e-05	0.00187649
TCONS_00032469	LOC_Os12g29220	12:17296027-17299281	Os12g29220	5.31693	31.5304	2.56808	5e-05	0.00187649
TCONS_00032490	LOC_Os12g29400	12:17457583-17459220	Os12g29400	5.8785	14.0891	1.26106	5e-05	0.00187649
TCONS_00032509	LOC_Os12g29605	12:17654787-17659727	Os12g29605	76.2481	21.121	-1.85203	5e-05	0.00187649
TCONS_00032661	LOC_Os12g31810	12:19109809-19114981	Os12g31810	1.93659	4.3735	1.17527	5e-05	0.00187649
TCONS_00032700	LOC_Os12g32190	12:19396077-19402721	Os12g32190	7.80659	42.2326	2.43559	5e-05	0.00187649
TCONS_00032720	LOC_Os12g32580	12:19628293-19632057	Os12g32580	0.796136	3.30991	2.0557	0.0009	0.021791
TCONS_00032724	LOC_Os12g32610	12:19646822-19647784	Os12g32610	0.368621	3.0003	3.0249	0.0007	0.0178088
TCONS_00032777	LOC_Os12g33165	12:20038578-20039229	Os12g33165	3.38409	8.43281	1.31725	0.00105	0.0246002
TCONS_00032798	LOC_Os12g33300	12:20099840-20112642	Os12g33300	0.945648	5.42202	2.51946	0.001	0.0236735
TCONS_00032983	LOC_Os12g36110	12:22093031-22103558	Os12g36110	8.5479	35.2583	2.04432	5e-05	0.00187649
TCONS_00032992	LOC_Os12g36210	12:22156929-22160470	Os12g36210	61.312	180.639	1.55887	5e-05	0.00187649
TCONS_00032993	LOC_Os12g36220	12:22164464-22165009	Os12g36220	26.6683	129.856	2.28372	5e-05	0.00187649
TCONS_00032994	LOC_Os12g36240	12:22169385-22169987	Os12g36240	131.551	350.018	1.41181	5e-05	0.00187649
TCONS_00033058	LOC_Os12g36890	12:22569318-22573754	Os12g36890	5.21028	10.0291	0.944766	5e-05	0.00187649
TCONS_00033142	LOC_Os12g37970	12:23291985-23293748	Os12g37970	18.0906	4.39066	-2.04273	5e-05	0.00187649
TCONS_00033143	LOC_Os12g37970	12:23291985-23293748	Os12g37970	28.293	6.12932	-2.20665	5e-05	0.00187649
TCONS_00033159	LOC_Os12g38210	12:23434626-23440030	Os12g38210	64.9379	41.0237	-0.662602	0.00185	0.037968
TCONS_00033175	LOC_Os12g38610	12:23683488-23686084	Os12g38610	12.9598	33.2087	1.35751	5e-05	0.00187649
TCONS_00033196	LOC_Os12g38720	12:23703675-23749984	Os12g38720	44.2742	24.0463	-0.880654	0.0016	0.0340434
TCONS_00033240	LOC_Os12g39180	12:24086314-24090178	Os12g39180	24.5433	15.7179	-0.642919	0.0015	0.0323247
TCONS_00033242	LOC_Os12g39220	12:24109066-24113385	Os12g39220	140.262	68.8387	-1.02683	5e-05	0.00187649
TCONS_00033251	LOC_Os12g39310	12:24150651-24152998	Os12g39310	27.8274	69.0475	1.31108	5e-05	0.00187649
TCONS_00033255	LOC_Os12g39400	12:24203616-24205234	Os12g39400	6.50011	43.3894	2.73881	5e-05	0.00187649
TCONS_00033263	LOC_Os12g39440	12:24240307-24242060	Os12g39440	10.8407	5.28109	-1.03756	0.0012	0.0273046
TCONS_00033271	LOC_Os12g39520	12:24319971-24327046	Os12g39520	15.4077	8.90469	-0.791014	0.00075	0.0188327
TCONS_00033306	LOC_Os12g39980	12:24669541-24685756	Os12g39980	0.391999	1.12813	1.52501	0.00255	0.0489069
TCONS_00033370	LOC_Os12g41090	12:25411137-25412669	Os12g41090	44.859	18.0985	-1.30953	5e-05	0.00187649
TCONS_00033440	LOC_Os12g41810	12:25860611-25864763	Os12g41810	4.21942	1.96202	-1.1047	0.0007	0.0178088
TCONS_00033462	LOC_Os12g41910	12:25943948-25949410	Os12g41910	0.424823	1.38474	1.70468	0.00125	0.0280989
TCONS_00033473	LOC_Os12g41980	12:26000434-26001631	Os12g41980	6.99131	14.7062	1.07279	5e-05	0.00187649
TCONS_00033513	LOC_Os12g42160	12:26097272-26102858	Os12g42160	0.76705	1.83863	1.26124	0.00015	0.00495209
TCONS_00033554	LOC_Os12g42400	12:26313221-26317766	Os12g42400	6.8405	2.43771	-1.48858	0.00055	0.0146355
TCONS_00033569	LOC_Os12g42570	12:26399654-26404411	Os12g42570	36.6864	19.1874	-0.935088	5e-05	0.00187649
TCONS_00033634	LOC_Os12g43380	12:26879372-26880250	Os12g43380	20.0899	11.4148	-0.815566	0.00115	0.0264673
TCONS_00033688	LOC_Os12g44010	12:27266679-27269227	Os12g44010	2.26336	0.779224	-1.53836	0.0001	0.0034939
TCONS_00033700	LOC_Os12g44110	12:27325823-27327854	Os12g44110	3.35438	6.80981	1.02157	0.0002	0.00632634
TCONS_00033702	LOC_Os12g44190	12:27378611-27380780	Os12g44190	39.4552	22.9578	-0.781231	0.0001	0.0034939
TCONS_00033771		12:23629546-23630354		16.2346	30.7419	0.921137	5e-05	0.00187649
TCONS_00033784	LOC_Os02g01060	2:33028-33967	Os02g01060	30.5253	18.1337	-0.751331	0.0021	0.0418307
TCONS_00033794	LOC_Os02g01240	2:132938-135167	Os02g01240	41.0332	23.3536	-0.813148	0.0002	0.00632634
TCONS_00033827	LOC_Os02g01540	2:307057-310927	Os02g01540	0.963268	2.75588	1.5165	0.0012	0.0273046
TCONS_00033831	LOC_Os02g01590	2:343056-347196	Os02g01590	16.8389	78.1807	2.21501	5e-05	0.00187649
TCONS_00034020	LOC_Os02g03250	2:1302272-1304324	Os02g03250	10.5489	6.0457	-0.803111	0.0008	0.0198021
TCONS_00034022	LOC_Os02g03280	2:1326688-1330329	Os02g03280	2.09774	86.5348	5.36637	0.0001	0.0034939
TCONS_00034072	LOC_Os02g03560	2:1447114-1449636	Os02g03560	0.675289	4.02463	2.57528	0.0002	0.00632634
TCONS_00034353	LOC_Os02g05810	2:2865045-2869031	Os02g05810	2.36868	0.326098	-2.8607	0.0009	0.021791
TCONS_00034470	LOC_Os02g06890	2:3470531-3474166	Os02g06890	12.202	21.0989	0.790041	0.0005	0.013547
TCONS_00034496		2:3557229-3560984		8.65063	4.63419	-0.900488	0.00105	0.0246002
TCONS_00034499	LOC_Os02g06990	2:3566450-3566954	Os02g06990	0	1.33215	inf	5e-05	0.00187649
TCONS_00034500		2:3572130-3573179		2.1637	0.64025	-1.75679	0.0014	0.0307935
TCONS_00034549	LOC_Os02g07340	2:3777987-3791873	Os02g07340	0.789653	2.03541	1.36603	0.0011	0.0255876
TCONS_00034605	LOC_Os02g07690	2:4008987-4010133	Os02g07690	36.1886	366.546	3.34039	5e-05	0.00187649
TCONS_00034637	LOC_Os02g07870	2:4119972-4127539	Os02g07870	5.9348	11.2361	0.920876	5e-05	0.00187649
TCONS_00034694	LOC_Os02g08440	2:4542758-4544980	Os02g08440	24.2634	179.268	2.88526	5e-05	0.00187649
TCONS_00034695	LOC_Os02g08440	2:4542758-4544980	Os02g08440	2.02611	125.381	5.95147	5e-05	0.00187649
TCONS_00034701	LOC_Os02g08540	2:4616823-4622126	Os02g08540	0.338323	5.94601	4.13545	0.0006	0.0157331
TCONS_00034723	LOC_Os02g09240	2:4754169-4756306	Os02g09240	23.9754	12.3691	-0.954815	5e-05	0.00187649
TCONS_00034724	LOC_Os02g09250	2:4765147-4767212	Os02g09250	12.8877	5.59159	-1.20466	5e-05	0.00187649
TCONS_00034791	LOC_Os02g09960	2:5179749-5182121	Os02g09960	16.0203	63.847	1.99472	5e-05	0.00187649
TCONS_00034794	LOC_Os02g10020	2:5209230-5212384	Os02g10020	1.766	4.44626	1.33211	5e-05	0.00187649
TCONS_00034820	LOC_Os02g10290	2:5404702-5410764	Os02g10290	66.1731	41.2004	-0.683586	0.0013	0.0289358
TCONS_00034920	LOC_Os02g11760	2:6069016-6077293	Os02g11760	0.337846	2.89789	3.10056	5e-05	0.00187649
TCONS_00035030	LOC_Os02g12770	2:6687458-6689840	Os02g12770	0.812387	9.48638	3.54562	5e-05	0.00187649
TCONS_00035045	LOC_Os02g12870	2:6790685-6795165	Os02g12870	0.216074	2.72534	3.65684	0.0017	0.0357769
TCONS_00035078	LOC_Os02g13020	2:6902073-6903970	Os02g13020	20.1504	9.9021	-1.025	5e-05	0.00187649
TCONS_00035083	LOC_Os02g13100	2:6956580-6959847	Os02g13100	248.908	127.795	-0.961782	5e-05	0.00187649
TCONS_00035103	LOC_Os02g13260	2:7062836-7064444	Os02g13260	1.71434	7.66791	2.16118	5e-05	0.00187649
TCONS_00035105	LOC_Os02g13290	2:7078702-7080035	Os02g13290	0.689679	3.21833	2.22232	0.00015	0.00495209
TCONS_00035162	LOC_Os02g13800	2:7463931-7465506	Os02g13800	15.0079	50.0474	1.73758	5e-05	0.00187649
TCONS_00035202	LOC_Os02g14160	2:7751282-7753743	Os02g14160	26.6277	53.861	1.01632	5e-05	0.00187649
TCONS_00035301	LOC_Os02g14890	2:8292470-8293262	Os02g14890	2.96985	7.36321	1.30994	0.0002	0.00632634
TCONS_00035317	LOC_Os02g15120	2:8422787-8423853	Os02g15120	7.39652	22.0178	1.57375	5e-05	0.00187649
TCONS_00035348	LOC_Os02g15340	2:8582541-8584540	Os02g15340	1.43382	3.42784	1.25744	0.00065	0.0168242
TCONS_00035397	LOC_Os02g16000	2:9082726-9088011	Os02g16000	60.8632	38.0724	-0.676825	0.001	0.0236735
TCONS_00035527	LOC_Os02g17350	2:9972504-9978097	Os02g17350	25.2459	14.8196	-0.768541	0.00235	0.045847
TCONS_00035566	LOC_Os02g17850	2:10330690-10333820	Os02g17850	45.6665	24.936	-0.872905	5e-05	0.00187649
TCONS_00035748	LOC_Os02g19770	2:11568243-11569110	Os02g19770	21.792	38.5153	0.821634	0.00025	0.00764355
TCONS_00035757	LOC_Os02g19970	2:11749037-11757664	Os02g19970	0.443816	1.35514	1.61041	0.00155	0.0331419
TCONS_00035759	LOC_Os02g19970	2:11749037-11757664	Os02g19970	6.62869	14.2993	1.10915	5e-05	0.00187649
TCONS_00035862	LOC_Os02g21040	2:12464397-12466567	Os02g21040	9.83776	62.5888	2.6695	5e-05	0.00187649
TCONS_00035918	LOC_Os02g21700	2:12893453-12895429	Os02g21700	10.9107	18.1662	0.735515	0.00175	0.0364903
TCONS_00035935	LOC_Os02g21880	2:13006946-13013156	Os02g21880	100.396	58.1695	-0.787375	0.0005	0.013547
TCONS_00035938	LOC_Os02g21920	2:13039008-13040259	Os02g21920	62.9279	96.9519	0.623569	0.0021	0.0418307
TCONS_00035977	LOC_Os02g22160	2:13192806-13203780	Os02g22160	0.685544	5.57358	3.02328	5e-05	0.00187649
TCONS_00035979	LOC_Os02g22160	2:13192806-13203780	Os02g22160	14.8246	53.4524	1.85026	5e-05	0.00187649
TCONS_00036210	LOC_Os02g25700	2:15038885-15039944	Os02g25700	27.3462	12.3436	-1.14758	5e-05	0.00187649
TCONS_00036217	LOC_Os02g25780	2:15100431-15101523	Os02g25780	59.7309	37.4412	-0.673851	0.00115	0.0264673
TCONS_00036293	LOC_Os02g26720	2:15691971-15693521	Os02g26720	1.19857	20.2667	4.07972	5e-05	0.00187649
TCONS_00036457	LOC_Os02g28220	2:16696260-16698079	Os02g28220	0.183016	3.04064	4.05433	0.0001	0.0034939
TCONS_00036464	LOC_Os02g28340	2:16720504-16745957	Os02g28340	23.0166	58.5288	1.34647	5e-05	0.00187649
TCONS_00036588	LOC_Os02g30100	2:17867792-17870206	Os02g30100	4.63935	13.088	1.49625	5e-05	0.00187649
TCONS_00036655	LOC_Os02g30630	2:18230154-18232596	Os02g30630	116.264	53.4509	-1.12112	5e-05	0.00187649
TCONS_00036670	LOC_Os02g30800	2:18342657-18365090	Os02g30800	0.832885	1.85026	1.15154	5e-05	0.00187649
TCONS_00036793	LOC_Os02g32370	2:19116034-19119974	Os02g32370	7.37571	19.3621	1.39238	5e-05	0.00187649
TCONS_00036799	LOC_Os02g32420	2:19160228-19162565	Os02g32420	5.81979	1.74496	-1.73777	0.0009	0.021791
TCONS_00036818	LOC_Os02g32520	2:19245029-19250474	Os02g32520	6.23388	15.6527	1.32821	5e-05	0.00187649
TCONS_00036825	LOC_Os02g32620	2:19333217-19339306	Os02g32620	2.35187	10.7583	2.19356	5e-05	0.00187649
TCONS_00036826	LOC_Os02g32620	2:19333217-19339306	Os02g32620	21.6871	155.459	2.84162	5e-05	0.00187649
TCONS_00036844	LOC_Os02g32840	2:19482319-19483082	Os02g32840	89.5966	50.9065	-0.815592	0.00015	0.00495209
TCONS_00036850	LOC_Os02g32970	2:19585399-19589662	Os02g32970	75.0174	32.3362	-1.21408	5e-05	0.00187649
TCONS_00036866	LOC_Os02g33110	2:19676674-19681382	Os02g33110	13.7107	24.4677	0.835577	5e-05	0.00187649
TCONS_00036901	LOC_Os02g33600	2:19995125-19995953	Os02g33600	23.5108	72.0626	1.61593	5e-05	0.00187649
TCONS_00036909	LOC_Os02g33680	2:20076290-20077808	Os02g33680	5.99355	62.0441	3.37181	5e-05	0.00187649
TCONS_00036911	LOC_Os02g33710	2:20103134-20106588	Os02g33710	191.052	110.423	-0.790925	0.00075	0.0188327
TCONS_00036912	LOC_Os02g33720	2:20111841-20114003	Os02g33720	2.96297	1.18869	-1.31767	0.0013	0.0289358
TCONS_00036917	LOC_Os02g33780	2:20146584-20148253	Os02g33780	12.9767	25.1274	0.953334	5e-05	0.00187649
TCONS_00036966	LOC_Os02g34470	2:20646602-20654726	Os02g34470	0.771169	3.44824	2.16074	0.0001	0.0034939
TCONS_00037110	LOC_Os02g36070	2:21684508-21686317	Os02g36070	2.22178	4.34323	0.967049	0.00235	0.045847
TCONS_00037134	LOC_Os02g36210	2:21835189-21841968	Os02g36210	0.587211	0.184342	-1.67149	0.00145	0.0316529
TCONS_00037138	LOC_Os02g36300	2:21911498-21912810	Os02g36300	1.31808	4.16449	1.65971	0.0002	0.00632633
TCONS_00037144	LOC_Os02g36414	2:21989506-21996866	Os02g36414	162.319	70.2833	-1.20758	5e-05	0.00187649
TCONS_00037146	LOC_Os02g36440	2:22001526-22011778	Os02g36440	8.25738	4.81223	-0.77898	0.00245	0.0473724
TCONS_00037160	LOC_Os02g36590	2:22090099-22095043	Os02g36590	0.513335	2.49845	2.28306	0.0013	0.0289358
TCONS_00037164	LOC_Os02g36600	2:22096618-22099255	Os02g36600	2.23795	0.587175	-1.93032	0.00025	0.00764355
TCONS_00037182	LOC_Os02g36845	2:22227591-22228378	Os02g36845	19.6455	9.51796	-1.04548	0.00065	0.0168242
TCONS_00037195	LOC_Os02g36924	2:22288559-22299454	Os02g36924	0.40919	4.3272	3.40259	5e-05	0.00187649
TCONS_00037243	LOC_Os02g37109	2:22427674-22429383	Os02g37109	32.3675	13.4673	-1.26509	5e-05	0.00187649
TCONS_00037249	LOC_Os02g37250	2:22503608-22504801	Os02g37250	503.709	202.593	-1.31401	5e-05	0.00187649
TCONS_00037258	LOC_Os02g37480	2:22616509-22617319	Os02g37480	395.829	137.013	-1.53056	5e-05	0.00187649
TCONS_00037266	LOC_Os02g37590	2:22681408-22686411	Os02g37590	15.2496	24.1198	0.661446	0.00135	0.0298829
TCONS_00037301	LOC_Os02g37930	2:22921677-22924728	Os02g37930	17.5648	33.7121	0.940578	5e-05	0.00187649
TCONS_00037345	LOC_Os02g38320	2:23166738-23168824	Os02g38320	1.75418	5.0499	1.52546	0.0008	0.0198021
TCONS_00037495	LOC_Os02g39340	2:23739366-23743105	Os02g39340	0.375392	4.48973	3.58016	0.00225	0.0443274
TCONS_00037498	LOC_Os02g39360	2:23753031-23760155	Os02g39360	160.794	27.0663	-2.57065	5e-05	0.00187649
TCONS_00037528	LOC_Os02g39710	2:23983880-23985424	Os02g39710	23.6845	11.4514	-1.04842	5e-05	0.00187649
TCONS_00037529	LOC_Os02g39740	2:23995061-23997323	Os02g39740	14.51	8.24009	-0.816311	0.00125	0.0280989
TCONS_00037586	LOC_Os02g40500	2:24560149-24562454	Os02g40500	0.568014	7.93069	3.80345	5e-05	0.00187649
TCONS_00037587	LOC_Os02g40500	2:24560149-24562454	Os02g40500	0.916651	9.0116	3.29734	5e-05	0.00187649
TCONS_00037599	LOC_Os02g40700	2:24670493-24671495	Os02g40700	10.1982	34.7608	1.76914	5e-05	0.00187649
TCONS_00037600	LOC_Os02g40710	2:24677763-24679336	Os02g40710	12.1151	26.8781	1.14962	5e-05	0.00187649
TCONS_00037601	LOC_Os02g40730	2:24685014-24687015	Os02g40730	55.9819	122.733	1.13249	5e-05	0.00187649
TCONS_00037629	LOC_Os02g41580	2:24929064-24930599	Os02g41580	21.7854	63.7902	1.54997	5e-05	0.00187649
TCONS_00037645	LOC_Os02g41780	2:25113013-25117123	Os02g41780	6.03687	9.86502	0.708522	0.00165	0.0349078
TCONS_00037659	LOC_Os02g41904	2:25184614-25185352	Os02g41904	34.1586	85.7968	1.32868	5e-05	0.00187649
TCONS_00037660	LOC_Os02g41910	2:25185929-25187446	Os02g41910	5.72545	2.53691	-1.17432	0.0001	0.0034939
TCONS_00037701	LOC_Os02g42310	2:25437005-25444260	Os02g42310	10.791	19.3952	0.845864	0.00045	0.012438
TCONS_00037756	LOC_Os02g42810	2:25727110-25730807	Os02g42810	1.70787	0.317579	-2.42701	0.001	0.0236735
TCONS_00037795	LOC_Os02g43170	2:26021915-26023624	Os02g43170	2.07894	9.24275	2.15248	0.00035	0.0101193
TCONS_00037820	LOC_Os02g43540	2:26265809-26266788	Os02g43540	42.6296	26.4967	-0.686043	0.0015	0.0323247
TCONS_00037829	LOC_Os02g43700	2:26373450-26379970	Os02g43700	39.5626	106.415	1.42749	5e-05	0.00187649
TCONS_00037857	LOC_Os02g43940	2:26518703-26520150	Os02g43940	1.73573	6.56148	1.91848	5e-05	0.00187649
TCONS_00037859	LOC_Os02g43970	2:26545045-26546349	Os02g43970	2.93449	7.60783	1.37438	5e-05	0.00187649
TCONS_00037873	LOC_Os02g44108	2:26642967-26644738	Os02g44108	42.5975	70.717	0.731288	0.00025	0.00764355
TCONS_00037909	LOC_Os02g44310	2:26799118-26799956	Os02g44310	698.074	1820.26	1.38269	5e-05	0.00187649
TCONS_00037944	LOC_Os02g44610	2:27017027-27030389	Os02g44610	5.72599	1.84389	-1.63478	0.00185	0.037968
TCONS_00037965	LOC_Os02g44880	2:27177023-27180836	Os02g44880	30.5731	149.836	2.29305	5e-05	0.00187649
TCONS_00037968	LOC_Os02g44940	2:27222959-27223854	Os02g44940	211.352	123.474	-0.775438	0.0001	0.0034939
TCONS_00037971	LOC_Os02g45000	2:27256100-27257726	Os02g45000	30.5453	62.6666	1.03674	5e-05	0.00187649
TCONS_00037997	LOC_Os02g45380	2:27585293-27587144	Os02g45380	1.23379	8.3744	2.76288	5e-05	0.00187649
TCONS_00038029	LOC_Os02g45750	2:27831764-27835366	Os02g45750	5.71388	17.1451	1.58526	5e-05	0.00187649
TCONS_00038077	LOC_Os02g46340	2:28240459-28242591	Os02g46340	2.46955	7.26247	1.55621	0.0001	0.0034939
TCONS_00038086	LOC_Os02g46480	2:28327061-28329535	Os02g46480	166.114	104.022	-0.675282	0.0007	0.0178088
TCONS_00038098	LOC_Os02g46500	2:28346182-28347672	Os02g46500	0.685814	6.89818	3.33033	5e-05	0.00187649
TCONS_00038201	LOC_Os02g47130	2:28762899-28766231	Os02g47130	8.57526	16.9257	0.980965	5e-05	0.00187649
TCONS_00038207	LOC_Os02g47180	2:28796923-28800123	Os02g47180	5.94214	13.8085	1.21651	0.0001	0.0034939
TCONS_00038232	LOC_Os02g47470	2:28989847-28992712	Os02g47470	4.17894	45.4239	3.44224	5e-05	0.00187649
TCONS_00038357	LOC_Os02g48710	2:29807342-29807886	Os02g48710	19.9757	52.7216	1.40015	5e-05	0.00187649
TCONS_00038506	LOC_Os02g50130	2:30619798-30621022	Os02g50130	137.915	73.6222	-0.905564	5e-05	0.00187649
TCONS_00038544	LOC_Os02g50470	2:30807612-30808852	Os02g50470	3.80141	7.48401	0.977275	0.00155	0.0331419
TCONS_00038596	LOC_Os02g51040	2:31214698-31216360	Os02g51040	7.10755	15.5809	1.13235	5e-05	0.00187649
TCONS_00038598	LOC_Os02g51080	2:31240355-31242949	Os02g51080	48.9517	31.567	-0.632939	0.0017	0.0357769
TCONS_00038633	LOC_Os02g51280	2:31390837-31393236	Os02g51280	2.43164	5.27255	1.11657	5e-05	0.00187649
TCONS_00038715	LOC_Os02g51930	2:31800107-31802022	Os02g51930	1.54984	4.27533	1.46392	5e-05	0.00187649
TCONS_00038720	LOC_Os02g52040	2:31845486-31846777	Os02g52040	11.3114	23.4395	1.05116	5e-05	0.00187649
TCONS_00038738	LOC_Os02g52150	2:31910237-31916843	Os02g52150	6.00973	80.9595	3.75183	5e-05	0.00187649
TCONS_00038758	LOC_Os02g52300	2:32015702-32017364	Os02g52300	18.8605	8.10815	-1.21792	5e-05	0.00187649
TCONS_00038780	LOC_Os02g52620	2:32183381-32184277	Os02g52620	15.789	9.09338	-0.796033	0.00175	0.0364903
TCONS_00038802	LOC_Os02g52990	2:32412623-32413492	Os02g52990	124.334	67.9083	-0.872556	5e-05	0.00187649
TCONS_00038828	LOC_Os02g53169	2:32540051-32541514	Os02g53169	3.89701	1.452	-1.42433	0.00025	0.00764355
TCONS_00038897	LOC_Os02g53870	2:32985609-32986342	Os02g53870	30.3664	49.6076	0.708084	0.0011	0.0255876
TCONS_00038942	LOC_Os02g54140	2:33173616-33174589	Os02g54140	1.07149	74.2187	6.11409	5e-05	0.00187649
TCONS_00038973	LOC_Os02g54540	2:33402198-33402717	Os02g54540	5.51951	14.8912	1.43185	5e-05	0.00187649
TCONS_00039001	LOC_Os02g54890	2:33612371-33614461	Os02g54890	26.7661	48.8906	0.869151	5e-05	0.00187649
TCONS_00039014	LOC_Os02g54974	2:33674191-33675732	Os02g54974	3.9668	6.68901	0.753819	0.00125	0.0280989
TCONS_00039015	LOC_Os02g54980	2:33682480-33684619	Os02g54980	26.394	13.5606	-0.960796	5e-05	0.00187649
TCONS_00039097	LOC_Os02g55480	2:33960164-33972518	Os02g55480	39.6953	17.3794	-1.19159	0.0001	0.0034939
TCONS_00039107	LOC_Os02g55560	2:34020121-34024433	Os02g55560	0.584354	3.68621	2.65722	0.0012	0.0273046
TCONS_00039109	LOC_Os02g55560	2:34020121-34024433	Os02g55560	7.28257	14.5562	0.999116	0.00145	0.0316529
TCONS_00039115	LOC_Os02g55600	2:34047227-34047988	Os02g55600	9.79102	87.4814	3.15944	5e-05	0.00187649
TCONS_00039139	LOC_Os02g55870	2:34193386-34200853	Os02g55870	2.6772	8.09911	1.59704	0.0004	0.0113386
TCONS_00039162	LOC_Os02g55970	2:34248772-34257349	Os02g55970	2.72701	11.6494	2.09487	5e-05	0.00187649
TCONS_00039248	LOC_Os02g56540	2:34626438-34630769	Os02g56540	2.09381	4.80026	1.19699	5e-05	0.00187649
TCONS_00039347	LOC_Os02g57240	2:35062106-35066744	Os02g57240	29.8661	46.6996	0.644903	0.0011	0.0255876
TCONS_00039470	LOC_Os02g58210	2:35618267-35624954	Os02g58210	0.3858	1.59006	2.04316	5e-05	0.00187649
TCONS_00039624	LOC_Os02g01930	2:502330-504224	Os02g01930	20.9221	74.6384	1.83489	5e-05	0.00187649
TCONS_00039626	LOC_Os02g01940	2:508750-517439	Os02g01940	1.0817	1.94979	0.850022	0.00155	0.0331419
TCONS_00039671	LOC_Os02g02400	2:824849-827644	Os02g02400	43.2393	149.664	1.79131	5e-05	0.00187649
TCONS_00039781	LOC_Os02g03210	2:1273222-1275549	Os02g03210	0.468753	2.37811	2.34291	0.0002	0.00632634
TCONS_00039782	LOC_Os02g03230	2:1288970-1292421	Os02g03230	41.7979	25.6749	-0.703072	0.0003	0.00887554
TCONS_00039822	LOC_Os02g03710	2:1558478-1559143	Os02g03710	1.50606	199.319	7.04816	5e-05	0.00187649
TCONS_00039836	LOC_Os02g03870	2:1643965-1648808	Os02g03870	47.9463	81.0608	0.757585	0.00025	0.00764355
TCONS_00039873	LOC_Os02g04130	2:1799732-1800811	Os02g04130	16.5765	270.552	4.0287	5e-05	0.00187649
TCONS_00039877	LOC_Os02g04160	2:1816284-1819094	Os02g04160	32.0231	19.0729	-0.747592	0.0015	0.0323247
TCONS_00039922	LOC_Os02g04540	2:2020968-2023488	Os02g04540	7.31752	12.6845	0.793637	0.00085	0.0207831
TCONS_00039952	LOC_Os02g04730	2:2148472-2153488	Os02g04730	3.13748	6.22148	0.987652	5e-05	0.00187649
TCONS_00039964	LOC_Os02g04840	2:2230651-2239525	Os02g04840	10.7969	16.9766	0.652928	0.00105	0.0246002
TCONS_00040067	LOC_Os02g05980	2:2978228-2985276	Os02g05980	6.28182	3.75954	-0.740627	0.0007	0.0178088
TCONS_00040163	LOC_Os02g06830	2:3440048-3451212	Os02g06830	1.33571	3.72724	1.4805	5e-05	0.00187649
TCONS_00040222	LOC_Os02g07450	2:3846021-3850128	Os02g07450	71.6019	46.4353	-0.624775	0.0014	0.0307935
TCONS_00040300	LOC_Os02g08230	2:4355041-4362385	Os02g08230	0.29124	1.67371	2.52277	5e-05	0.00187649
TCONS_00040301	LOC_Os02g08270	2:4390129-4393561	Os02g08270	6.04711	13.5627	1.16533	5e-05	0.00187649
TCONS_00040370	LOC_Os02g09510	2:4888509-4890156	Os02g09510	27.7694	79.8784	1.52431	5e-05	0.00187649
TCONS_00040416	LOC_Os02g09970	2:5183529-5184377	Os02g09970	0.658192	3.7653	2.51618	0.0001	0.0034939
TCONS_00040417	LOC_Os02g09980	2:5188882-5189799	Os02g09980	3.39103	36.7784	3.43907	5e-05	0.00187649
TCONS_00040418	LOC_Os02g09990	2:5193970-5195287	Os02g09990	1.93681	34.3862	4.15008	5e-05	0.00187649
TCONS_00040484	LOC_Os02g10490	2:5511108-5518063	Os02g10490	1.02697	2.32959	1.18168	5e-05	0.00187649
TCONS_00040489	LOC_Os02g10520	2:5529905-5537319	Os02g10520	39.5975	12.5996	-1.65203	5e-05	0.00187649
TCONS_00040503	LOC_Os02g10660	2:5611552-5614461	Os02g10660	17.8647	10.7636	-0.730943	0.0005	0.013547
TCONS_00040510	LOC_Os02g10730	2:5654428-5655494	Os02g10730	29.1628	71.8712	1.30129	5e-05	0.00187649
TCONS_00040553	LOC_Os02g11020	2:5862708-5865852	Os02g11020	2.4958	18.7363	2.90826	5e-05	0.00187649
TCONS_00040558	LOC_Os02g11040	2:5912590-5914192	Os02g11040	3.21186	9.48681	1.56252	5e-05	0.00187649
TCONS_00040562	LOC_Os02g11070	2:5924719-5933192	Os02g11070	0.656628	22.625	5.1067	0.0006	0.0157331
TCONS_00040563	LOC_Os02g11070	2:5924719-5933192	Os02g11070	7.26702	90.9582	3.64577	5e-05	0.00187649
TCONS_00040592	LOC_Os02g11859	2:6145981-6146678	Os02g11859	5.49154	187.974	5.09718	5e-05	0.00187649
TCONS_00040593	LOC_Os02g11870	2:6149277-6150318	Os02g11870	0.361279	4.75018	3.71679	0.0004	0.0113386
TCONS_00040765	LOC_Os02g13190	2:7026616-7028304	Os02g13190	1.76515	3.80403	1.10774	0.00075	0.0188327
TCONS_00040769	LOC_Os02g13220	2:7044616-7046245	Os02g13220	2.62903	11.0284	2.06862	5e-05	0.00187649
TCONS_00040792	LOC_Os02g13510	2:7220337-7224509	Os02g13510	21.8982	13.5436	-0.693204	0.00065	0.0168242
TCONS_00040923	LOC_Os02g15280	2:8539271-8539739	Os02g15280	1.23177	29.0175	4.55811	5e-05	0.00187649
TCONS_00040924	LOC_Os02g15290	2:8541336-8542124	Os02g15290	1.09936	23.8783	4.44096	5e-05	0.00187649
TCONS_00040994	LOC_Os02g15810	2:8935089-8937179	Os02g15810	19.0379	39.2609	1.04422	5e-05	0.00187649
TCONS_00041032	LOC_Os02g16500	2:9417102-9418631	Os02g16500	43.6205	99.8424	1.19465	0.0021	0.0418307
TCONS_00041131	LOC_Os02g17620	2:10135282-10143835	Os02g17620	21.8974	35.4084	0.693334	0.00085	0.0207831
TCONS_00041146	LOC_Os02g17780	2:10273715-10283725	Os02g17780	0.144009	0.572658	1.99152	0.00035	0.0101193
TCONS_00041187	LOC_Os02g18410	2:10714980-10716778	Os02g18410	25.6387	47.5792	0.892009	0.0001	0.0034939
TCONS_00041227	LOC_Os02g18880	2:11009374-11018152	Os02g18880	29.9604	10.7374	-1.48042	5e-05	0.00187649
TCONS_00041231	LOC_Os02g18930	2:11056994-11060462	Os02g18930	6.7728	1.64785	-2.03917	0.0002	0.00632634
TCONS_00041232	LOC_Os02g18930	2:11056994-11060462	Os02g18930	16.048	5.57672	-1.52491	5e-05	0.00187649
TCONS_00041294	LOC_Os02g19820	2:11592215-11596468	Os02g19820	9.51915	18.7796	0.980264	0.00015	0.00495209
TCONS_00041313	LOC_Os02g19950	2:11737253-11741911	Os02g19950	0.965427	2.22786	1.20642	0.00115	0.0264673
TCONS_00041616	LOC_Os02g24080	2:13943549-13946014	Os02g24080	12.5582	26.7573	1.0913	0.0008	0.0198021
TCONS_00041689	LOC_Os02g25060	2:14523791-14531770	Os02g25060	27.2687	47.6044	0.803849	0.0001	0.0034939
TCONS_00041846	LOC_Os02g26700	2:15670352-15673819	Os02g26700	451.146	238.364	-0.92043	0.0002	0.00632634
TCONS_00041896	LOC_Os02g27360	2:16109026-16114570	Os02g27360	18.5481	28.6863	0.629091	0.0019	0.0388108
TCONS_00041952	LOC_Os02g27810	2:16458907-16462633	Os02g27810	7.02565	3.57293	-0.975525	0.00185	0.037968
TCONS_00041984	LOC_Os02g28110	2:16633795-16635410	Os02g28110	2.56148	0.566613	-2.17654	0.00015	0.00495209
TCONS_00042071	LOC_Os02g29500	2:17514550-17515783	Os02g29500	24.5561	15.2968	-0.682854	0.00065	0.0168242
TCONS_00042178	LOC_Os02g31080	2:18569163-18575865	Os02g31080	0.347208	4.11658	3.56757	0.00015	0.00495209
TCONS_00042209	LOC_Os02g31840	2:18799613-18800720	Os02g31840	3.12606	6.64473	1.08787	0.0008	0.0198021
TCONS_00042229	LOC_Os02g31990	2:18897950-18898370	Os02g31990	1.39765	7.6321	2.44908	0.00125	0.0280989
TCONS_00042276	LOC_Os02g32450	2:19178398-19181250	Os02g32450	38.7516	97.6432	1.33326	0.0017	0.0357769
TCONS_00042277	LOC_Os02g32450	2:19178398-19181250	Os02g32450	57.8257	137.379	1.24838	5e-05	0.00187649
TCONS_00042289	LOC_Os02g32580	2:19287879-19298753	Os02g32580	41.1215	78.6995	0.936461	0.00015	0.00495209
TCONS_00042291	LOC_Os02g32590	2:19303663-19307224	Os02g32590	0.375816	2.76016	2.87665	0.0009	0.021791
TCONS_00042292	LOC_Os02g32590	2:19303663-19307224	Os02g32590	1.20822	7.06618	2.54805	5e-05	0.00187649
TCONS_00042309	LOC_Os02g32660	2:19349820-19361824	Os02g32660	2.41248	4.37955	0.860263	0.00125	0.0280989
TCONS_00042323	LOC_Os02g32760	2:19449253-19452482	Os02g32760	22.7148	44.8559	0.981662	5e-05	0.00187649
TCONS_00042339	LOC_Os02g32980	2:19590008-19592937	Os02g32980	13.899	31.0706	1.16057	0.0002	0.00632634
TCONS_00042381	LOC_Os02g33590	2:19975628-19977312	Os02g33590	1.29488	40.9404	4.98263	5e-05	0.00187649
TCONS_00042428	LOC_Os02g34250	2:20483131-20484110	Os02g34250	0	0.391531	inf	5e-05	0.00187649
TCONS_00042436	LOC_Os02g34410	2:20581489-20584124	Os02g34410	3.40969	15.6994	2.203	0.00035	0.0101193
TCONS_00042437	LOC_Os02g34410	2:20581489-20584124	Os02g34410	46.8492	210.416	2.16715	5e-05	0.00187649
TCONS_00042511	LOC_Os02g35180	2:21122751-21125502	Os02g35180	45.2883	26.7665	-0.758712	5e-05	0.00187649
TCONS_00042630	LOC_Os02g36340	2:21921697-21929786	Os02g36340	0.89608	18.1461	4.33989	0.0008	0.0198021
TCONS_00042632	LOC_Os02g36350	2:21944014-21945906	Os02g36350	440.078	233.22	-0.916067	0.00115	0.0264673
TCONS_00042653	LOC_Os02g36500	2:22037824-22041031	Os02g36500	5.34598	11.7865	1.14061	5e-05	0.00187649
TCONS_00042655	LOC_Os02g36530	2:22059359-22059626	Os02g36530	18.5336	221.839	3.5813	5e-05	0.00187649
TCONS_00042681	LOC_Os02g36924	2:22288559-22299454	Os02g36924	0.997268	5.18827	2.3792	0.00225	0.0443274
TCONS_00042691	LOC_Os02g37000	2:22341193-22342316	Os02g37000	6.37156	16.2915	1.3544	5e-05	0.00187649
TCONS_00042699	LOC_Os02g37040	2:22364037-22368547	Os02g37040	10.1673	17.2464	0.762359	0.0008	0.0198021
TCONS_00042724	LOC_Os02g37180	2:22468707-22469820	Os02g37180	19.4294	62.752	1.69142	5e-05	0.00187649
TCONS_00042725	LOC_Os02g37190	2:22471424-22473077	Os02g37190	2862.09	791.865	-1.85374	5e-05	0.00187649
TCONS_00042728	LOC_Os02g37254	2:22508895-22509646	Os02g37254	11.2103	4.64696	-1.27047	0.0001	0.0034939
TCONS_00042729	LOC_Os02g37260	2:22523515-22525454	Os02g37260	74.9245	23.6864	-1.66138	0.00095	0.0227585
TCONS_00042732	LOC_Os02g37290	2:22544922-22545719	Os02g37290	38.6499	132.689	1.77951	5e-05	0.00187649
TCONS_00042733	LOC_Os02g37300	2:22547420-22548373	Os02g37300	11.6321	66.1982	2.50868	5e-05	0.00187649
TCONS_00042737	LOC_Os02g37320	2:22552914-22554480	Os02g37320	2.57021	19.2014	2.90125	5e-05	0.00187649
TCONS_00042738	LOC_Os02g37320	2:22552914-22554480	Os02g37320	9.45128	84.1623	3.15459	5e-05	0.00187649
TCONS_00042739	LOC_Os02g37330	2:22556028-22557077	Os02g37330	3.98769	98.4905	4.62636	5e-05	0.00187649
TCONS_00042740	LOC_Os02g37360	2:22566344-22567472	Os02g37360	27.3333	3.75786	-2.86268	5e-05	0.00187649
TCONS_00042742	LOC_Os02g37380	2:22573290-22574744	Os02g37380	14.7769	1.75789	-3.07143	5e-05	0.00187649
TCONS_00042750	LOC_Os02g37610	2:22690672-22691925	Os02g37610	78.8012	38.9143	-1.01792	5e-05	0.00187649
TCONS_00042808	LOC_Os02g38140	2:23063753-23066740	Os02g38140	1.22743	5.48548	2.15998	0.00015	0.00495209
TCONS_00042819	LOC_Os02g38190	2:23099670-23100700	Os02g38190	202.183	132.946	-0.60482	0.0025	0.048214
TCONS_00042865	LOC_Os02g38820	2:23460099-23462202	Os02g38820	21.8234	13.9645	-0.64411	0.0022	0.0435068
TCONS_00043002	LOC_Os02g39900	2:24104162-24108171	Os02g39900	0.9919	0.217049	-2.19217	5e-05	0.00187649
TCONS_00043073	LOC_Os02g40530	2:24574501-24576658	Os02g40530	2.00986	4.91444	1.28993	0.0003	0.00887554
TCONS_00043083	LOC_Os02g40664	2:24639628-24645335	Os02g40664	1.26551	2.46651	0.962754	0.00055	0.0146355
TCONS_00043094	LOC_Os02g40820	2:24729748-24733424	Os02g40820	14.4029	26.668	0.888756	0.0005	0.013547
TCONS_00043095	LOC_Os02g40840	2:24743572-24749050	Os02g40840	30.7625	48.9545	0.670271	0.00045	0.012438
TCONS_00043120	LOC_Os02g41510	2:24872905-24874065	Os02g41510	13.6488	125.387	3.19954	5e-05	0.00187649
TCONS_00043130	LOC_Os02g41670	2:24986957-24989545	Os02g41670	8.94651	59.9344	2.74399	5e-05	0.00187649
TCONS_00043131	LOC_Os02g41680	2:25000597-25003252	Os02g41680	33.3092	56.1597	0.753615	0.0002	0.00632634
TCONS_00043149	LOC_Os02g41840	2:25147329-25148396	Os02g41840	35.0622	87.2604	1.31541	5e-05	0.00187649
TCONS_00043212	LOC_Os02g42560	2:25577600-25579828	Os02g42560	3.07591	8.5887	1.48143	5e-05	0.00187649
TCONS_00043215	LOC_Os02g42585	2:25589542-25591738	Os02g42585	7.27024	51.087	2.81288	5e-05	0.00187649
TCONS_00043281	LOC_Os02g43290	2:26084546-26086318	Os02g43290	42.6076	78.8789	0.888528	5e-05	0.00187649
TCONS_00043336	LOC_Os02g43770	2:26403770-26406232	Os02g43770	9.13434	17.9222	0.972373	5e-05	0.00187649
TCONS_00043338	LOC_Os02g43790	2:26416312-26417616	Os02g43790	41.5712	265.233	2.6736	5e-05	0.00187649
TCONS_00043392	LOC_Os02g44230	2:26761659-26765765	Os02g44230	3.32927	13.872	2.0589	5e-05	0.00187649
TCONS_00043463	LOC_Os02g44710	2:27085983-27086940	Os02g44710	18.1985	29.4053	0.692254	0.00125	0.0280989
TCONS_00043548	LOC_Os02g45225	2:27468083-27469891	Os02g45225	3.09391	7.81719	1.33722	0.0009	0.021791
TCONS_00043558	LOC_Os02g45310	2:27524952-27528754	Os02g45310	3.21287	5.37383	0.742088	0.00245	0.0473724
TCONS_00043582	LOC_Os02g45590	2:27728210-27735859	Os02g45590	3.77029	1.66792	-1.17663	0.00025	0.00764355
TCONS_00043590	LOC_Os02g45670	2:27770497-27775734	Os02g45670	9.11274	3.63515	-1.32587	5e-05	0.00187649
TCONS_00043594	LOC_Os02g45710	2:27801182-27802465	Os02g45710	65.2326	156.881	1.26601	5e-05	0.00187649
TCONS_00043598	LOC_Os02g45760	2:27847983-27850294	Os02g45760	8.12366	15.9085	0.969594	5e-05	0.00187649
TCONS_00043599	LOC_Os02g45780	2:27881107-27882381	Os02g45780	4.82389	40.6233	3.07404	5e-05	0.00187649
TCONS_00043630	LOC_Os02g46100	2:28091109-28092164	Os02g46100	7.75832	58.7152	2.91992	5e-05	0.00187649
TCONS_00043648	LOC_Os02g46210	2:28147402-28148772	Os02g46210	1.32971	5.04592	1.92401	5e-05	0.00187649
TCONS_00043684	LOC_Os02g46460	2:28306719-28310329	Os02g46460	34.8548	16.4967	-1.07918	0.00175	0.0364903
TCONS_00043686	LOC_Os02g46473	2:28312861-28313439	Os02g46473	66.2062	40.5911	-0.705804	0.00205	0.0410386
TCONS_00043746	LOC_Os02g47150	2:28771134-28778718	Os02g47150	6.27789	12.2784	0.967772	5e-05	0.00187649
TCONS_00043774	LOC_Os02g47370	2:28915306-28915926	Os02g47370	0.498994	2.5258	2.33965	0.0019	0.0388108
TCONS_00043805	LOC_Os02g47580	2:29066542-29070713	Os02g47580	0.726933	12.1064	4.05781	0.00025	0.00764355
TCONS_00043831	LOC_Os02g47790	2:29220758-29223212	Os02g47790	1.08861	2.94433	1.43545	0.0003	0.00887554
TCONS_00043840	LOC_Os02g47940	2:29318841-29322756	Os02g47940	7.88401	12.4362	0.657547	0.00185	0.037968
TCONS_00043868	LOC_Os02g48190	2:29495240-29501104	Os02g48190	5.64136	16.0885	1.51192	5e-05	0.00187649
TCONS_00043874	LOC_Os02g48210	2:29509427-29522459	Os02g48210	81.389	135.835	0.738948	0.00165	0.0349078
TCONS_00043887	LOC_Os02g48360	2:29598579-29604374	Os02g48360	11.108	25.1351	1.17811	5e-05	0.00187649
TCONS_00043914	LOC_Os02g48570	2:29730293-29735844	Os02g48570	0	0.888632	inf	5e-05	0.00187649
TCONS_00044007	LOC_Os02g49670	2:30346771-30353274	Os02g49670	11.8335	6.44347	-0.876962	0.00025	0.00764355
TCONS_00044012	LOC_Os02g49720	2:30386677-30390906	Os02g49720	20.6137	11.4336	-0.850324	0.0009	0.021791
TCONS_00044026	LOC_Os02g49840	2:30450796-30458644	Os02g49840	0.488029	6.11717	3.64782	0.0001	0.0034939
TCONS_00044030	LOC_Os02g49880	2:30466110-30469904	Os02g49880	3.15849	1.74811	-0.853434	0.0023	0.0451418
TCONS_00044064	LOC_Os02g50374	2:30759404-30760274	Os02g50374	2.24153	7.61721	1.76478	5e-05	0.00187649
TCONS_00044067	LOC_Os02g50460	2:30800117-30801741	Os02g50460	1.52561	5.66298	1.89217	5e-05	0.00187649
TCONS_00044071	LOC_Os02g50570	2:30866901-30880725	Os02g50570	12.812	22.2422	0.795801	0.00045	0.012438
TCONS_00044076	LOC_Os02g50630	2:30918519-30922153	Os02g50630	2.0277	4.2001	1.05058	0.00115	0.0264673
TCONS_00044093	LOC_Os02g50710	2:30968357-30968915	Os02g50710	16.9064	65.1476	1.94614	5e-05	0.00187649
TCONS_00044095	LOC_Os02g50730	2:30974995-30977090	Os02g50730	5.62362	27.1732	2.27262	5e-05	0.00187649
TCONS_00044110	LOC_Os02g50910	2:31114736-31123683	Os02g50910	1.34424	3.39267	1.33563	5e-05	0.00187649
TCONS_00044113	LOC_Os02g50940	2:31139332-31140270	Os02g50940	30.273	66.6858	1.13935	5e-05	0.00187649
TCONS_00044156	LOC_Os02g51300	2:31404009-31410563	Os02g51300	0.610424	2.97305	2.28406	5e-05	0.00187649
TCONS_00044199	LOC_Os02g51750	2:31688257-31694634	Os02g51750	216.465	115.076	-0.911545	5e-05	0.00187649
TCONS_00044202	LOC_Os02g51799	2:31718950-31720452	Os02g51799	2.76005	6.55148	1.24713	0.0003	0.00887554
TCONS_00044213	LOC_Os02g51910	2:31784968-31788685	Os02g51910	6.06307	3.45208	-0.812581	0.00185	0.037968
TCONS_00044219	LOC_Os02g52000	2:31828938-31830484	Os02g52000	13.6674	28.2404	1.04702	5e-05	0.00187649
TCONS_00044220	LOC_Os02g52010	2:31834557-31835978	Os02g52010	11.5774	21.9773	0.924702	5e-05	0.00187649
TCONS_00044229	LOC_Os02g52170	2:31926413-31927447	Os02g52170	3.13146	7.18392	1.19793	5e-05	0.00187649
TCONS_00044233	LOC_Os02g52250	2:31989348-31991828	Os02g52250	91.129	50.6555	-0.84719	0.0001	0.0034939
TCONS_00044268	LOC_Os02g52490	2:32113138-32118245	Os02g52490	8.6669	27.8843	1.68586	0.0001	0.0034939
TCONS_00044282	LOC_Os02g52670	2:32198522-32199466	Os02g52670	0.309508	3.8718	3.64495	0.0012	0.0273046
TCONS_00044294	LOC_Os02g52780	2:32270629-32275801	Os02g52780	0.710254	14.0108	4.30206	5e-05	0.00187649
TCONS_00044334	LOC_Os02g53050	2:32452554-32458873	Os02g53050	0.609213	4.66079	2.93556	0.00055	0.0146355
TCONS_00044347	LOC_Os02g53130	2:32507869-32511286	Os02g53130	1.04907	6.4919	2.62953	5e-05	0.00187649
TCONS_00044382	LOC_Os02g53410	2:32678280-32681409	Os02g53410	30.6463	114.588	1.90267	5e-05	0.00187649
TCONS_00044444	LOC_Os02g54060	2:33108910-33111434	Os02g54060	2.36142	5.45403	1.20767	0.0002	0.00632634
TCONS_00044511	LOC_Os02g54650	2:33470358-33478343	Os02g54650	0.896944	5.23827	2.546	0.0002	0.00632634
TCONS_00044514	LOC_Os02g54720	2:33496561-33499893	Os02g54720	13.197	7.193	-0.875542	5e-05	0.00187649
TCONS_00044518	LOC_Os02g54730	2:33502985-33512079	Os02g54730	13.6763	26.3218	0.94458	0.0001	0.0034939
TCONS_00044550	LOC_Os02g55090	2:33732721-33736381	Os02g55090	7.02716	4.30926	-0.705503	0.002	0.0403475
TCONS_00044581	LOC_Os02g55410	2:33930318-33934669	Os02g55410	4.49357	7.21028	0.682192	0.00135	0.0298829
TCONS_00044604	LOC_Os02g55610	2:34052269-34053164	Os02g55610	34.6246	94.9191	1.4549	5e-05	0.00187649
TCONS_00044686	LOC_Os02g56310	2:34462876-34465156	Os02g56310	175.348	288.377	0.717734	0.00105	0.0246002
TCONS_00044693	LOC_Os02g56380	2:34510015-34513605	Os02g56380	0.404707	1.90684	2.23624	0.00015	0.00495209
TCONS_00044695	LOC_Os02g56380	2:34510015-34513605	Os02g56380	0.316423	4.46441	3.81854	0.00015	0.00495209
TCONS_00044697	LOC_Os02g56440	2:34553368-34554505	Os02g56440	19.1183	10.1602	-0.912029	0.0004	0.0113386
TCONS_00044721	LOC_Os02g56900	2:34873610-34875225	Os02g56900	29.6292	144.322	2.2842	5e-05	0.00187649
TCONS_00044763	LOC_Os02g57250	2:35067501-35069932	Os02g57250	51.2319	29.6838	-0.787365	0.00095	0.0227585
TCONS_00044825	LOC_Os02g57490	2:35221426-35222740	Os02g57490	4.51219	13.426	1.57312	5e-05	0.00187649
TCONS_00044914	LOC_Os02g58220	2:35633875-35636706	Os02g58220	4.25457	7.78542	0.87176	0.001	0.0236735
TCONS_00045008		2:6262558-6263535		0	0.319554	inf	5e-05	0.00187649
TCONS_00045048		2:22520163-22521064		9.21265	3.32386	-1.47076	5e-05	0.00187649
TCONS_00045066		2:32324895-32326230		1.17208	8.81981	2.91168	5e-05	0.00187649
TCONS_00045077	LOC_Os03g01020	3:25525-27075	Os03g01020	4.46778	9.52795	1.09261	5e-05	0.00187649
TCONS_00045086	LOC_Os03g01110	3:70903-84719	Os03g01110	3.79032	6.26134	0.724152	0.00175	0.0364903
TCONS_00045102	LOC_Os03g01210	3:134223-136675	Os03g01210	71.5001	46.2082	-0.629796	0.00215	0.0426474
TCONS_00045132	LOC_Os03g01300	3:207329-210839	Os03g01300	180.164	299.53	0.733391	0.0005	0.013547
TCONS_00045200	LOC_Os03g01740	3:468690-475760	Os03g01740	77.3213	224.357	1.53686	0.0001	0.0034939
TCONS_00045222	LOC_Os03g01880	3:536606-541769	Os03g01880	5.67476	2.25122	-1.33385	5e-05	0.00187649
TCONS_00045230	LOC_Os03g01990	3:619994-623190	Os03g01990	0.792114	7.00287	3.14417	5e-05	0.00187649
TCONS_00045232		3:625630-628865		1.06316	0.186297	-2.51267	0.00235	0.045847
TCONS_00045290	LOC_Os03g02290	3:784293-790697	Os03g02290	0.964342	1.95764	1.0215	0.0002	0.00632634
TCONS_00045305	LOC_Os03g02400	3:849762-851121	Os03g02400	6.06616	13.1383	1.11492	5e-05	0.00187649
TCONS_00045356	LOC_Os03g02710	3:1014287-1019206	Os03g02710	0.47816	1.15507	1.27241	0.00215	0.0426474
TCONS_00045362	LOC_Os03g02780	3:1079708-1080440	Os03g02780	54.1699	102.886	0.925478	5e-05	0.00187649
TCONS_00045375	LOC_Os03g02900	3:1151915-1153874	Os03g02900	11.6238	5.68569	-1.03168	5e-05	0.00187649
TCONS_00045395	LOC_Os03g03200	3:1354428-1357183	Os03g03200	2.01367	19.734	3.29278	5e-05	0.00187649
TCONS_00045396	LOC_Os03g03200	3:1354428-1357183	Os03g03200	18.6971	83.2074	2.1539	5e-05	0.00187649
TCONS_00045397	LOC_Os03g03200	3:1354428-1357183	Os03g03200	7.18352	50.2611	2.80668	5e-05	0.00187649
TCONS_00045407	LOC_Os03g03320	3:1418775-1419984	Os03g03320	3.52042	8.08682	1.19983	0.0002	0.00632634
TCONS_00045476	LOC_Os03g04080	3:1869798-1870499	Os03g04080	0	1.70196	inf	5e-05	0.00187649
TCONS_00045491	LOC_Os03g04430	3:2054436-2057972	Os03g04430	80.4047	44.2564	-0.861396	0.00075	0.0188327
TCONS_00045509	LOC_Os03g04550	3:2122683-2124733	Os03g04550	4.11747	7.93063	0.945676	0.00015	0.00495209
TCONS_00045519	LOC_Os03g04660	3:2210802-2212937	Os03g04660	10.0398	4.64391	-1.11232	5e-05	0.00187649
TCONS_00045528	LOC_Os03g04770	3:2271960-2275463	Os03g04770	3.10726	9.32445	1.58538	5e-05	0.00187649
TCONS_00045542	LOC_Os03g04950	3:2386582-2389167	Os03g04950	0.905595	0.216842	-2.06222	0.00105	0.0246002
TCONS_00045630	LOC_Os03g05500	3:2722030-2722932	Os03g05500	22.0277	59.1748	1.42566	5e-05	0.00187649
TCONS_00045651	LOC_Os03g05760	3:2868970-2874956	Os03g05760	0.156665	2.798	4.15864	0.0003	0.00887554
TCONS_00045688	LOC_Os03g06040	3:3020241-3021563	Os03g06040	3.60185	8.56625	1.24993	0.0002	0.00632634
TCONS_00045735	LOC_Os03g06420	3:3207851-3210594	Os03g06420	99.4964	56.4414	-0.81789	0.0012	0.0273046
TCONS_00045763	LOC_Os03g06620	3:3336810-3343544	Os03g06620	0.468311	7.49492	4.00037	0.00225	0.0443274
TCONS_00045784	LOC_Os03g06670	3:3370369-3371406	Os03g06670	27.3465	44.3848	0.698711	0.00125	0.0280989
TCONS_00045830	LOC_Os03g07100	3:3625387-3627631	Os03g07100	27.5168	8.45535	-1.70238	5e-05	0.00187649
TCONS_00045832	LOC_Os03g07120	3:3636625-3641458	Os03g07120	25.7859	12.7585	-1.01512	5e-05	0.00187649
TCONS_00045874	LOC_Os03g07570	3:3853299-3857407	Os03g07570	16.6146	26.2616	0.660504	0.0023	0.0451418
TCONS_00045886	LOC_Os03g07810	3:3973952-3976411	Os03g07810	1.89874	4.98929	1.39379	5e-05	0.00187649
TCONS_00045927	LOC_Os03g08170	3:4172179-4178257	Os03g08170	15.7261	8.34363	-0.914418	5e-05	0.00187649
TCONS_00045939	LOC_Os03g08320	3:4235725-4237276	Os03g08320	4.06674	37.1782	3.19251	5e-05	0.00187649
TCONS_00045940	LOC_Os03g08330	3:4247885-4248987	Os03g08330	21.7303	254.002	3.54707	5e-05	0.00187649
TCONS_00045973	LOC_Os03g08580	3:4415605-4418384	Os03g08580	4.21416	15.2087	1.85158	0.00165	0.0349078
TCONS_00045998	LOC_Os03g08790	3:4540352-4542109	Os03g08790	32.181	70.7589	1.1367	5e-05	0.00187649
TCONS_00046013	LOC_Os03g08940	3:4634139-4635317	Os03g08940	4.97229	34.0828	2.77706	5e-05	0.00187649
TCONS_00046018	LOC_Os03g08970	3:4659802-4661072	Os03g08970	25.3232	55.3148	1.12721	5e-05	0.00187649
TCONS_00046021	LOC_Os03g09045	3:4693815-4694945	Os03g09045	16.8604	31.7465	0.91296	0.0002	0.00632634
TCONS_00046061	LOC_Os03g09900	3:4914225-4925169	Os03g09900	242.577	472.173	0.960872	0.00075	0.0188327
TCONS_00046062	LOC_Os03g09910	3:4935473-4940039	Os03g09910	5.72931	2.85592	-1.00441	0.001	0.0236735
TCONS_00046070	LOC_Os03g09980	3:4976963-5001308	Os03g09980	31.4053	10.3164	-1.60606	5e-05	0.00187649
TCONS_00046082	LOC_Os03g10180	3:5160511-5165771	Os03g10180	14.487	8.94282	-0.695961	0.00045	0.012438
TCONS_00046130	LOC_Os03g10640	3:5432905-5439327	Os03g10640	3.11661	10.6124	1.7677	5e-05	0.00187649
TCONS_00046215	LOC_Os03g11400	3:5864058-5868520	Os03g11400	1.01712	2.45798	1.27299	0.0004	0.0113386
TCONS_00046252	LOC_Os03g11540	3:5978593-5982099	Os03g11540	7.57034	12.3666	0.708022	0.00095	0.0227585
TCONS_00046277	LOC_Os03g11840	3:6202129-6203006	Os03g11840	18.9197	30.9245	0.708857	0.0018	0.0372498
TCONS_00046298	LOC_Os03g12020	3:6294471-6298676	Os03g12020	21.154	12.2414	-0.789158	0.0007	0.0178088
TCONS_00046322	LOC_Os03g12140	3:6368444-6372705	Os03g12140	6.04697	10.8129	0.838469	0.00035	0.0101193
TCONS_00046375	LOC_Os03g12370	3:6536433-6540427	Os03g12370	0.395374	4.94812	3.64559	0.00035	0.0101193
TCONS_00046387	LOC_Os03g12500	3:6607576-6609598	Os03g12500	2.22799	13.5154	2.60079	5e-05	0.00187649
TCONS_00046426	LOC_Os03g12820	3:6893852-6897426	Os03g12820	6.77964	20.8691	1.62209	5e-05	0.00187649
TCONS_00046451	LOC_Os03g13050	3:7060766-7062317	Os03g13050	19.5803	41.0354	1.06746	5e-05	0.00187649
TCONS_00046467	LOC_Os03g13150	3:7095667-7096508	Os03g13150	0	0.587419	inf	0.00025	0.00764355
TCONS_00046477	LOC_Os03g13300	3:7180047-7183166	Os03g13300	10.9926	19.6475	0.837817	0.00125	0.0280989
TCONS_00046541	LOC_Os03g14050	3:7625392-7628620	Os03g14050	204.28	85.9425	-1.24911	5e-05	0.00187649
TCONS_00046554	LOC_Os03g14180	3:7695952-7697222	Os03g14180	0	0.680104	inf	5e-05	0.00187649
TCONS_00046563	LOC_Os03g14300	3:7784499-7788770	Os03g14300	91.3766	37.0357	-1.30291	5e-05	0.00187649
TCONS_00046576	LOC_Os03g14370	3:7813469-7816737	Os03g14370	1.08463	10.049	3.21177	0.0004	0.0113386
TCONS_00046600	LOC_Os03g14840	3:8086098-8087890	Os03g14840	2.17896	5.49322	1.33401	5e-05	0.00187649
TCONS_00046623	LOC_Os03g15270	3:8350958-8352661	Os03g15270	14.0158	59.2737	2.08034	5e-05	0.00187649
TCONS_00046628	LOC_Os03g15340	3:8395506-8396383	Os03g15340	32.9762	109.858	1.73614	5e-05	0.00187649
TCONS_00046660	LOC_Os03g15680	3:8650434-8652162	Os03g15680	8.42059	3.72237	-1.1777	0.0001	0.0034939
TCONS_00046701	LOC_Os03g16010	3:8804492-8834740	Os03g16010	15.4193	84.1745	2.44864	0.0021	0.0418307
TCONS_00046702	LOC_Os03g15960	3:8804492-8834740	Os03g15960	40.5712	182.703	2.17098	0.0013	0.0289358
TCONS_00046726	LOC_Os03g16350	3:9021527-9022914	Os03g16350	18.7887	73.4469	1.96683	5e-05	0.00187649
TCONS_00046741	LOC_Os03g16480	3:9083410-9084896	Os03g16480	41.8073	106.198	1.34493	5e-05	0.00187649
TCONS_00046766	LOC_Os03g16760	3:9284263-9287793	Os03g16760	8.96114	3.92964	-1.18928	5e-05	0.00187649
TCONS_00046777	LOC_Os03g16860	3:9369094-9372019	Os03g16860	192.053	797.865	2.05464	5e-05	0.00187649
TCONS_00046781	LOC_Os03g16910	3:9401558-9404492	Os03g16910	40.9506	24.1731	-0.760481	0.00205	0.0410386
TCONS_00046842	LOC_Os03g17350	3:9653265-9655992	Os03g17350	18.3452	31.4893	0.779455	0.0002	0.00632634
TCONS_00046932	LOC_Os03g18110	3:10104916-10106962	Os03g18110	4.87369	8.95136	0.877094	0.002	0.0403475
TCONS_00046936	LOC_Os03g18150	3:10162323-10164429	Os03g18150	25.6846	140.934	2.45604	5e-05	0.00187649
TCONS_00046952	LOC_Os03g18210	3:10211306-10214685	Os03g18210	7.47025	4.42151	-0.756617	0.00045	0.012438
TCONS_00047001	LOC_Os03g18630	3:10436629-10439418	Os03g18630	3.68862	9.24032	1.32486	5e-05	0.00187649
TCONS_00047009	LOC_Os03g18740	3:10500930-10502371	Os03g18740	33.3586	128.125	1.94142	5e-05	0.00187649
TCONS_00047013	LOC_Os03g18850	3:10561146-10562195	Os03g18850	802.761	473.593	-0.761323	0.00115	0.0264673
TCONS_00047015	LOC_Os03g18890	3:10582720-10585508	Os03g18890	25.7071	40.0044	0.637993	0.00235	0.045847
TCONS_00047017	LOC_Os03g18910	3:10597776-10600493	Os03g18910	6.65535	18.8398	1.50119	5e-05	0.00187649
TCONS_00047057	LOC_Os03g19370	3:10904319-10905725	Os03g19370	5.5013	31.4922	2.51715	5e-05	0.00187649
TCONS_00047058	LOC_Os03g19380	3:10909257-10910262	Os03g19380	42.3043	24.1279	-0.810103	5e-05	0.00187649
TCONS_00047095	LOC_Os03g19720	3:11091487-11094697	Os03g19720	8.13032	106.52	3.71168	5e-05	0.00187649
TCONS_00047096	LOC_Os03g19720	3:11091487-11094697	Os03g19720	19.4529	415.925	4.41827	5e-05	0.00187649
TCONS_00047148	LOC_Os03g19990	3:11265538-11268816	Os03g19990	32.3545	18.2223	-0.828263	5e-05	0.00187649
TCONS_00047156	LOC_Os03g20120	3:11365916-11367637	Os03g20120	3.4776	41.0073	3.55971	5e-05	0.00187649
TCONS_00047173	LOC_Os03g20210	3:11420811-11423024	Os03g20210	16.5302	7.68788	-1.10445	5e-05	0.00187649
TCONS_00047181	LOC_Os03g20330	3:11496503-11497395	Os03g20330	1.28652	8.15865	2.66486	5e-05	0.00187649
TCONS_00047184	LOC_Os03g20370	3:11521391-11523191	Os03g20370	129.5	215.487	0.734645	0.0003	0.00887554
TCONS_00047227	LOC_Os03g20870	3:11815090-11816976	Os03g20870	22.4761	77.2633	1.78139	5e-05	0.00187649
TCONS_00047279	LOC_Os03g21640	3:12353422-12357303	Os03g21640	0.305965	8.33885	4.76841	0.00165	0.0349078
TCONS_00047281	LOC_Os03g21640	3:12353422-12357303	Os03g21640	2.0867	13.0713	2.64711	5e-05	0.00187649
TCONS_00047291	LOC_Os03g21710	3:12393295-12395722	Os03g21710	0.215373	1.91303	3.15095	0.0014	0.0307935
TCONS_00047292	LOC_Os03g21710	3:12393295-12395722	Os03g21710	0.7899	2.47566	1.64807	0.00155	0.0331419
TCONS_00047324	LOC_Os03g22040	3:12626007-12629108	Os03g22040	2.88625	5.20455	0.850577	0.00035	0.0101193
TCONS_00047332	LOC_Os03g22170	3:12712046-12713302	Os03g22170	8.14343	18.7051	1.19972	5e-05	0.00187649
TCONS_00047392	LOC_Os03g22770	3:13151417-13154262	Os03g22770	1.52225	31.736	4.38184	5e-05	0.00187649
TCONS_00047395	LOC_Os03g22790	3:13160630-13162732	Os03g22790	23.8695	49.3562	1.04806	5e-05	0.00187649
TCONS_00047397	LOC_Os03g22820	3:13188195-13189084	Os03g22820	0.879907	3.16538	1.84696	0.00055	0.0146355
TCONS_00047412	LOC_Os03g22890	3:13226003-13230819	Os03g22890	182.978	111.164	-0.718982	0.0018	0.0372498
TCONS_00047426	LOC_Os03g23010	3:13281909-13283252	Os03g23010	25.6277	113.438	2.14613	0.00185	0.037968
TCONS_00047520	LOC_Os03g24930	3:14205669-14207853	Os03g24930	69.8638	41.3521	-0.756584	0.0007	0.0178088
TCONS_00047530	LOC_Os03g25030	3:14288280-14292005	Os03g25030	233.393	129.086	-0.854433	5e-05	0.00187649
TCONS_00047556	LOC_Os03g25360	3:14493565-14495051	Os03g25360	3.73222	9.93316	1.41222	5e-05	0.00187649
TCONS_00047558	LOC_Os03g25370	3:14503525-14504661	Os03g25370	8.58164	21.4598	1.32231	5e-05	0.00187649
TCONS_00047591	LOC_Os03g25690	3:14699469-14703786	Os03g25690	0.944531	3.16409	1.74412	5e-05	0.00187649
TCONS_00047692	LOC_Os03g26910	3:15380270-15382921	Os03g26910	2.07505	8.31998	2.00343	0.0008	0.0198021
TCONS_00047738	LOC_Os03g27110	3:15526872-15528818	Os03g27110	0.450546	1.58691	1.81648	0.00195	0.0396148
TCONS_00047841	LOC_Os03g28960	3:16419611-16438241	Os03g28960	3.28347	5.26335	0.680762	0.00205	0.0410386
TCONS_00047870	LOC_Os03g29250	3:16643960-16645067	Os03g29250	5.70337	11.6699	1.03291	0.0003	0.00887554
TCONS_00048030		3:17808443-17809710		23.4674	14.3938	-0.705214	0.0015	0.0323247
TCONS_00048322	LOC_Os03g36560	3:20262553-20268139	Os03g36560	45.9804	79.0416	0.781594	0.0001	0.0034939
TCONS_00048327	LOC_Os03g36630	3:20311683-20316895	Os03g36630	16.941	9.86786	-0.779708	0.00155	0.0331419
TCONS_00048383	LOC_Os03g37864	3:21028948-21029843	Os03g37864	113.402	69.7526	-0.701124	0.00025	0.00764355
TCONS_00048458	LOC_Os03g38730	3:21496566-21499125	Os03g38730	63.2959	31.2181	-1.01973	5e-05	0.00187649
TCONS_00048681	LOC_Os03g42235	3:23490168-23496160	Os03g42235	28.7558	16.1916	-0.828605	0.00055	0.0146355
TCONS_00048766	LOC_Os03g43010	3:23987313-23995710	Os03g43010	33.8034	62.6182	0.889414	5e-05	0.00187649
TCONS_00048842	LOC_Os03g44020	3:24742150-24743813	Os03g44020	5.01299	10.718	1.09629	0.0002	0.00632634
TCONS_00048863	LOC_Os03g44380	3:24957186-24959857	Os03g44380	0.534096	5.74521	3.42719	5e-05	0.00187649
TCONS_00048920	LOC_Os03g45280	3:25561594-25562595	Os03g45280	101.468	159.321	0.650907	0.0019	0.0388108
TCONS_00048949	LOC_Os03g45830	3:25882216-25883582	Os03g45830	0	0.671358	inf	5e-05	0.00187649
TCONS_00048951	LOC_Os03g45850	3:25891217-25892897	Os03g45850	0	0.921474	inf	0.0001	0.0034939
TCONS_00048952	LOC_Os03g45860	3:25896723-25897044	Os03g45860	0	3.08336	inf	5e-05	0.00187649
TCONS_00048954	LOC_Os03g45920	3:25940732-25944757	Os03g45920	79.9587	142.1	0.829583	0.00025	0.00764355
TCONS_00049009	LOC_Os03g46550	3:26330774-26335030	Os03g46550	6.77797	3.99032	-0.76435	0.0002	0.00632634
TCONS_00049040	LOC_Os03g47034	3:26595206-26625445	Os03g47034	47.3614	156.573	1.72505	0.00035	0.0101193
TCONS_00049073	LOC_Os03g47500	3:26856014-26858602	Os03g47500	1.00857	5.84655	2.53527	0.0015	0.0323247
TCONS_00049075	LOC_Os03g47530	3:26871194-26872772	Os03g47530	4.39002	22.3438	2.34757	5e-05	0.00187649
TCONS_00049124	LOC_Os03g47930	3:27228387-27244021	Os03g47930	7.87088	12.8914	0.711814	0.0004	0.0113386
TCONS_00049143	LOC_Os03g48060	3:27327255-27330963	Os03g48060	17.5872	36.3206	1.04627	5e-05	0.00187649
TCONS_00049253	LOC_Os03g49380	3:28099956-28106396	Os03g49380	17.0892	30.4512	0.833414	0.0002	0.00632634
TCONS_00049296	LOC_Os03g49770	3:28322920-28332233	Os03g49770	0.588616	4.93795	3.06851	0.0018	0.0372498
TCONS_00049333	LOC_Os03g50310	3:28680011-28682770	Os03g50310	14.9154	6.01211	-1.31086	5e-05	0.00187649
TCONS_00049338	LOC_Os03g50420	3:28763016-28765176	Os03g50420	0.70041	1.79701	1.35933	0.00115	0.0264673
TCONS_00049440	LOC_Os03g51479	3:29447989-29453823	Os03g51479	0.765433	4.44628	2.53825	0.00135	0.0298829
TCONS_00049510	LOC_Os03g52284	3:30020002-30022948	Os03g52284	6.50096	3.08681	-1.07454	5e-05	0.00187649
TCONS_00049515	LOC_Os03g52360	3:30059734-30065410	Os03g52360	189.42	57.9006	-1.70994	5e-05	0.00187649
TCONS_00049520	LOC_Os03g52390	3:30071362-30071968	Os03g52390	101.344	49.6287	-1.03001	5e-05	0.00187649
TCONS_00049530	LOC_Os03g52650	3:30185922-30187171	Os03g52650	18.363	36.7976	1.00281	5e-05	0.00187649
TCONS_00049567	LOC_Os03g53020	3:30392017-30402382	Os03g53020	0.537988	2.9116	2.43616	0.00085	0.0207831
TCONS_00049569	LOC_Os03g53020	3:30392017-30402382	Os03g53020	4.59844	99.2126	4.43131	5e-05	0.00187649
TCONS_00049573	LOC_Os03g53070	3:30429415-30430746	Os03g53070	37.715	58.1422	0.624449	0.00185	0.037968
TCONS_00049611	LOC_Os03g53400	3:30631908-30633034	Os03g53400	0.500208	8.59646	4.10314	5e-05	0.00187649
TCONS_00049671	LOC_Os03g53920	3:30903606-30912493	Os03g53920	2.17442	3.93495	0.855714	5e-05	0.00187649
TCONS_00049684	LOC_Os03g54050	3:30982783-30984826	Os03g54050	15.1336	27.9752	0.886394	5e-05	0.00187649
TCONS_00049746	LOC_Os03g55070	3:31308689-31311280	Os03g55070	114.534	200.417	0.807228	0.0009	0.021791
TCONS_00049768	LOC_Os03g55200	3:31403768-31406231	Os03g55200	0.469626	1.36209	1.53624	0.00045	0.012438
TCONS_00049781	LOC_Os03g55240	3:31432450-31439004	Os03g55240	1.47738	18.5495	3.65027	5e-05	0.00187649
TCONS_00049797	LOC_Os03g55420	3:31523653-31526404	Os03g55420	11.2425	21.91	0.962628	5e-05	0.00187649
TCONS_00049798	LOC_Os03g55430	3:31530731-31531727	Os03g55430	5.25716	9.82388	0.90201	0.00135	0.0298829
TCONS_00049815	LOC_Os03g55590	3:31636213-31639038	Os03g55590	6.09791	43.2738	2.82711	0.0002	0.00632634
TCONS_00049816	LOC_Os03g55590	3:31636213-31639038	Os03g55590	3.3612	45.3701	3.75469	0.00025	0.00764355
TCONS_00049830	LOC_Os03g55776	3:31750835-31751684	Os03g55776	2.70589	11.7491	2.11838	5e-05	0.00187649
TCONS_00049874	LOC_Os03g56160	3:32001276-32003535	Os03g56160	8.27447	21.6729	1.38915	5e-05	0.00187649
TCONS_00049904	LOC_Os03g56540	3:32201503-32205280	Os03g56540	0.173877	3.49457	4.32898	5e-05	0.00187649
TCONS_00049909	LOC_Os03g56580	3:32227185-32229646	Os03g56580	0.421237	1.31974	1.64755	0.0023	0.0451418
TCONS_00049958	LOC_Os03g56974	3:32446885-32450783	Os03g56974	0.861908	0.337983	-1.35058	0.0008	0.0198021
TCONS_00049990	LOC_Os03g57220	3:32621398-32625406	Os03g57220	37.9861	22.0885	-0.782173	0.00015	0.00495209
TCONS_00049998	LOC_Os03g57310	3:32687404-32688981	Os03g57310	37.0459	105.712	1.51275	5e-05	0.00187649
TCONS_00050001	LOC_Os03g57340	3:32701138-32705224	Os03g57340	92.4188	225.027	1.28384	5e-05	0.00187649
TCONS_00050015	LOC_Os03g57520	3:32790872-32791376	Os03g57520	5.00906	14.9465	1.5772	0.00025	0.00764355
TCONS_00050018	LOC_Os03g57560	3:32806477-32816339	Os03g57560	0.619407	1.40831	1.18501	0.00095	0.0227585
TCONS_00050023	LOC_Os03g57640	3:32844294-32845652	Os03g57640	0.450227	15.4062	5.09672	5e-05	0.00187649
TCONS_00050059	LOC_Os03g58010	3:33023175-33028499	Os03g58010	5.64296	22.9366	2.02313	5e-05	0.00187649
TCONS_00050060	LOC_Os03g58020	3:33029184-33030004	Os03g58020	48.6126	28.0597	-0.792833	0.00025	0.00764355
TCONS_00050066	LOC_Os03g58070	3:33054226-33058062	Os03g58070	254.305	124.583	-1.02945	5e-05	0.00187649
TCONS_00050087	LOC_Os03g58330	3:33225810-33231154	Os03g58330	44.0532	24.933	-0.821189	0.0001	0.0034939
TCONS_00050115	LOC_Os03g58580	3:33352932-33355263	Os03g58580	5.72633	19.3422	1.75607	5e-05	0.00187649
TCONS_00050137	LOC_Os03g58790	3:33474903-33477025	Os03g58790	44.4741	217.029	2.28685	5e-05	0.00187649
TCONS_00050205	LOC_Os03g59570	3:33898695-33900484	Os03g59570	1.57849	3.53884	1.16473	0.00075	0.0188327
TCONS_00050254	LOC_Os03g60080	3:34158968-34160416	Os03g60080	88.354	942.967	3.41584	5e-05	0.00187649
TCONS_00050270	LOC_Os03g60260	3:34264185-34265937	Os03g60260	22.1179	34.8222	0.654794	0.00255	0.0489069
TCONS_00050314	LOC_Os03g60560	3:34417049-34417974	Os03g60560	4.85483	858.413	7.46611	5e-05	0.00187649
TCONS_00050315	LOC_Os03g60570	3:34420568-34421483	Os03g60570	4.50989	232.372	5.6872	5e-05	0.00187649
TCONS_00050338	LOC_Os03g60760	3:34526108-34526378	Os03g60760	5.63662	25.5004	2.17762	5e-05	0.00187649
TCONS_00050353	LOC_Os03g60920	3:34607440-34609845	Os03g60920	42.5284	23.4479	-0.85897	5e-05	0.00187649
TCONS_00050421	LOC_Os03g61740	3:34995467-34997060	Os03g61740	6.19593	12.8538	1.05281	5e-05	0.00187649
TCONS_00050427	LOC_Os03g61780	3:35018788-35021641	Os03g61780	42.1361	20.8885	-1.01235	5e-05	0.00187649
TCONS_00050453	LOC_Os03g61960	3:35114879-35117929	Os03g61960	3.72987	22.5398	2.59528	5e-05	0.00187649
TCONS_00050468	LOC_Os03g62060	3:35153253-35156086	Os03g62060	2.15266	13.4262	2.64087	5e-05	0.00187649
TCONS_00050492	LOC_Os03g62280	3:35277866-35280258	Os03g62280	86.5427	51.3907	-0.751905	0.0003	0.00887554
TCONS_00050612	LOC_Os03g63270	3:35746096-35750924	Os03g63270	0.678752	2.48465	1.87209	0.002	0.0403475
TCONS_00050613	LOC_Os03g63270	3:35746096-35750924	Os03g63270	14.9684	23.95	0.678106	0.00235	0.045847
TCONS_00050656	LOC_Os03g63700	3:35966418-35967520	Os03g63700	31.0179	19.1046	-0.699179	0.0019	0.0388108
TCONS_00050664	LOC_Os03g63850	3:36066097-36067508	Os03g63850	36.1511	19.4062	-0.897521	5e-05	0.00187649
TCONS_00050689	LOC_Os03g63970	3:36143463-36145443	Os03g63970	40.5099	18.6823	-1.1166	5e-05	0.00187649
TCONS_00050716	LOC_Os03g64320	3:36340671-36351479	Os03g64320	5.71221	10.5496	0.885068	5e-05	0.00187649
TCONS_00050785	LOC_Os03g01570	3:355716-358719	Os03g01570	8.96737	5.3071	-0.75676	0.00195	0.0396148
TCONS_00050836	LOC_Os03g02040	3:645944-648525	Os03g02040	18.3177	41.2833	1.17232	0.0002	0.00632634
TCONS_00050849	LOC_Os03g02190	3:731483-733245	Os03g02190	32.8895	14.8206	-1.15002	5e-05	0.00187649
TCONS_00050881	LOC_Os03g02590	3:948632-959247	Os03g02590	21.1017	10.4945	-1.00772	0.0001	0.0034939
TCONS_00050922	LOC_Os03g03034	3:1234370-1244058	Os03g03034	1.46344	7.74416	2.40374	0.00025	0.00764355
TCONS_00050926	LOC_Os03g03034	3:1234370-1244058	Os03g03034	2.78123	11.7968	2.08461	5e-05	0.00187649
TCONS_00050943	LOC_Os03g03370	3:1435334-1438258	Os03g03370	9.75748	17.4773	0.840905	0.00255	0.0489069
TCONS_00050961	LOC_Os03g03510	3:1513618-1518294	Os03g03510	7.6909	12.6031	0.712556	0.0006	0.0157331
TCONS_00050987	LOC_Os03g03630	3:1607016-1608051	Os03g03630	8.43021	19.6496	1.22086	5e-05	0.00187649
TCONS_00051044	LOC_Os03g04070	3:1861230-1863241	Os03g04070	1.63445	4.18007	1.35472	0.0024	0.0465958
TCONS_00051055	LOC_Os03g04220	3:1937197-1938687	Os03g04220	16.4309	35.5142	1.11198	5e-05	0.00187649
TCONS_00051057	LOC_Os03g04240	3:1947310-1948539	Os03g04240	11.7746	26.6261	1.17716	5e-05	0.00187649
TCONS_00051058	LOC_Os03g04250	3:1951267-1952448	Os03g04250	6.30745	17.7237	1.49055	5e-05	0.00187649
TCONS_00051087	LOC_Os03g04420	3:2039274-2042438	Os03g04420	0.58548	0.142048	-2.04324	0.00035	0.0101193
TCONS_00051148	LOC_Os03g05140	3:2494801-2497894	Os03g05140	6.60569	12.1928	0.884253	5e-05	0.00187649
TCONS_00051195	LOC_Os03g05510	3:2725691-2726555	Os03g05510	2.9136	14.1208	2.27695	5e-05	0.00187649
TCONS_00051198	LOC_Os03g05530	3:2746951-2753639	Os03g05530	169.457	97.4786	-0.797766	5e-05	0.00187649
TCONS_00051203	LOC_Os03g05570	3:2775275-2776902	Os03g05570	25.1999	49.464	0.972959	5e-05	0.00187649
TCONS_00051219	LOC_Os03g05750	3:2865296-2867692	Os03g05750	0.53702	89.4528	7.38001	0.0001	0.0034939
TCONS_00051221	LOC_Os03g05750	3:2865296-2867692	Os03g05750	9.0093	212.676	4.5611	5e-05	0.00187649
TCONS_00051285	LOC_Os03g06520	3:3270145-3275906	Os03g06520	4.25787	9.11846	1.09866	0.00015	0.00495209
TCONS_00051386	LOC_Os03g07400	3:3756515-3757131	Os03g07400	10.16	21.7975	1.10126	0.00025	0.00764355
TCONS_00051411	LOC_Os03g07510	3:3813220-3822212	Os03g07510	3.33242	6.65014	0.996813	0.00125	0.0280989
TCONS_00051505	LOC_Os03g08310	3:4231002-4232044	Os03g08310	1.87718	27.2624	3.86027	5e-05	0.00187649
TCONS_00051510	LOC_Os03g08460	3:4342726-4344718	Os03g08460	91.7526	42.4699	-1.11131	5e-05	0.00187649
TCONS_00051520	LOC_Os03g08490	3:4366118-4367401	Os03g08490	215.274	81.7325	-1.39719	5e-05	0.00187649
TCONS_00051521	LOC_Os03g08500	3:4371116-4372462	Os03g08500	538.168	256.437	-1.06946	5e-05	0.00187649
TCONS_00051524	LOC_Os03g08520	3:4378667-4379738	Os03g08520	6.58315	59.9302	3.18643	5e-05	0.00187649
TCONS_00051534	LOC_Os03g08620	3:4433561-4438876	Os03g08620	2.14498	4.10438	0.936199	0.00135	0.0298829
TCONS_00051543	LOC_Os03g08680	3:4468248-4475111	Os03g08680	2.53165	1.26686	-0.998824	0.002	0.0403475
TCONS_00051547	LOC_Os03g08720	3:4491085-4495415	Os03g08720	71.3531	25.2977	-1.49597	5e-05	0.00187649
TCONS_00051558	LOC_Os03g08880	3:4597925-4599432	Os03g08880	19.1444	121.575	2.66685	5e-05	0.00187649
TCONS_00051582	LOC_Os03g09170	3:4779242-4780572	Os03g09170	20.4404	218.216	3.41627	5e-05	0.00187649
TCONS_00051631	LOC_Os03g09940	3:4945324-4958727	Os03g09940	23.5865	40.6584	0.785596	0.0015	0.0323247
TCONS_00051641	LOC_Os03g10050	3:5062814-5064199	Os03g10050	2.84887	252.842	6.4717	5e-05	0.00187649
TCONS_00051732	LOC_Os03g10880	3:5588560-5591525	Os03g10880	8.57035	4.54678	-0.914509	0.0002	0.00632634
TCONS_00051771	LOC_Os03g11420	3:5875243-5882304	Os03g11420	6.40717	15.832	1.30508	5e-05	0.00187649
TCONS_00051853	LOC_Os03g12030	3:6301789-6303928	Os03g12030	9.14608	17.5935	0.94382	0.0001	0.0034939
TCONS_00051870	LOC_Os03g12290	3:6456909-6461727	Os03g12290	172.693	87.3531	-0.983276	5e-05	0.00187649
TCONS_00051878	LOC_Os03g12390	3:6543946-6545478	Os03g12390	28.5331	85.6381	1.58562	5e-05	0.00187649
TCONS_00051967	LOC_Os03g13200	3:7123840-7126283	Os03g13200	4.18743	11.1258	1.40977	5e-05	0.00187649
TCONS_00052066	LOC_Os03g13870	3:7518672-7520416	Os03g13870	29.5802	48.2785	0.706746	0.0008	0.0198021
TCONS_00052096	LOC_Os03g14170	3:7685641-7687780	Os03g14170	6.18494	13.8829	1.16647	5e-05	0.00187649
TCONS_00052167	LOC_Os03g14880	3:8105274-8107319	Os03g14880	32.8044	63.2113	0.946294	5e-05	0.00187649
TCONS_00052210	LOC_Os03g15230	3:8328051-8330707	Os03g15230	38.4662	23.8943	-0.686926	0.0009	0.021791
TCONS_00052287	LOC_Os03g16040	3:8836070-8837876	Os03g16040	13.6444	96.2747	2.81885	5e-05	0.00187649
TCONS_00052288	LOC_Os03g16040	3:8836070-8837876	Os03g16040	49.2476	352.496	2.83948	5e-05	0.00187649
TCONS_00052289	LOC_Os03g16050	3:8840205-8842007	Os03g16050	20.2415	11.7134	-0.789156	0.0002	0.00632634
TCONS_00052326	LOC_Os03g16170	3:8920307-8922375	Os03g16170	0.206703	1.06426	2.36422	0.0016	0.0340434
TCONS_00052372	LOC_Os03g16610	3:9166493-9169270	Os03g16610	1.19255	3.94849	1.72726	5e-05	0.00187649
TCONS_00052397	LOC_Os03g16950	3:9420624-9421861	Os03g16950	265.395	54.121	-2.29388	5e-05	0.00187649
TCONS_00052398	LOC_Os03g16960	3:9424425-9425779	Os03g16960	78.4145	30.6747	-1.35407	5e-05	0.00187649
TCONS_00052410	LOC_Os03g17100	3:9497835-9498762	Os03g17100	104.373	199.004	0.931049	5e-05	0.00187649
TCONS_00052417	LOC_Os03g17150	3:9523854-9524786	Os03g17150	18.2762	43.5215	1.25176	5e-05	0.00187649
TCONS_00052437		3:9676075-9677075		0.873411	3.19298	1.87017	0.002	0.0403475
TCONS_00052441	LOC_Os03g17470	3:9711159-9713985	Os03g17470	4.30312	7.9499	0.885554	0.00045	0.012438
TCONS_00052471	LOC_Os03g17700	3:9846635-9849615	Os03g17700	59.5127	102.62	0.78604	0.00135	0.0298829
TCONS_00052475	LOC_Os03g17710	3:9851646-9854979	Os03g17710	56.3118	35.3364	-0.67228	0.00145	0.0316529
TCONS_00052492	LOC_Os03g18030	3:10037775-10043365	Os03g18030	3.16706	8.79886	1.47417	5e-05	0.00187649
TCONS_00052496	LOC_Os03g18070	3:10079183-10082415	Os03g18070	11.7012	37.1552	1.6669	5e-05	0.00187649
TCONS_00052497	LOC_Os03g18070	3:10079183-10082415	Os03g18070	0.864421	10.9357	3.66117	5e-05	0.00187649
TCONS_00052565	LOC_Os03g18600	3:10417549-10418835	Os03g18600	278.167	81.0053	-1.77986	5e-05	0.00187649
TCONS_00052594	LOC_Os03g18980	3:10628797-10635068	Os03g18980	2.65334	5.06699	0.933318	0.0014	0.0307935
TCONS_00052605	LOC_Os03g19200	3:10771195-10774714	Os03g19200	4.57454	10.0452	1.13481	5e-05	0.00187649
TCONS_00052614	LOC_Os03g19260	3:10829976-10831058	Os03g19260	5.99796	16.3093	1.44316	5e-05	0.00187649
TCONS_00052676	LOC_Os03g20090	3:11324796-11327040	Os03g20090	16.0195	49.2709	1.62091	5e-05	0.00187649
TCONS_00052729	LOC_Os03g20600	3:11666183-11666957	Os03g20600	32.4873	90.2834	1.47459	5e-05	0.00187649
TCONS_00052766	LOC_Os03g21030	3:11936153-11938191	Os03g21030	77.5251	160.536	1.05016	5e-05	0.00187649
TCONS_00052770	LOC_Os03g21060	3:11972659-11975170	Os03g21060	9.5441	18.0963	0.923016	0.0004	0.0113386
TCONS_00052801	LOC_Os03g21380	3:12222603-12224818	Os03g21380	5.34776	14.686	1.45744	0.0007	0.0178088
TCONS_00052810	LOC_Os03g21480	3:12270103-12272478	Os03g21480	46.1452	24.9469	-0.887323	5e-05	0.00187649
TCONS_00052871	LOC_Os03g21960	3:12555562-12558420	Os03g21960	10.1364	26.7975	1.40255	5e-05	0.00187649
TCONS_00052953	LOC_Os03g22590	3:13003403-13006848	Os03g22590	2.05983	0.510705	-2.01196	0.00095	0.0227585
TCONS_00052962		3:13080052-13082816		2.5416	0.957616	-1.40822	0.00055	0.0146355
TCONS_00052985	LOC_Os03g22780	3:13154517-13156122	Os03g22780	4.37161	10.5534	1.27147	5e-05	0.00187649
TCONS_00052992	LOC_Os03g22830	3:13196761-13200117	Os03g22830	66.2108	39.5326	-0.744024	0.00055	0.0146355
TCONS_00053033	LOC_Os03g24040	3:13632445-13636208	Os03g24040	27.4135	14.5709	-0.911796	5e-05	0.00187649
TCONS_00053037	LOC_Os03g24100	3:13677417-13678572	Os03g24100	1.52882	9.49358	2.63454	5e-05	0.00187649
TCONS_00053153	LOC_Os03g25760	3:14737234-14740919	Os03g25760	1.58867	9.66685	2.60523	5e-05	0.00187649
TCONS_00053233	LOC_Os03g27090	3:15510960-15512762	Os03g27090	3.22347	10.039	1.63893	5e-05	0.00187649
TCONS_00053235	LOC_Os03g27120	3:15529259-15531106	Os03g27120	3.9941	20.1327	2.33359	5e-05	0.00187649
TCONS_00053348	LOC_Os03g28940	3:16406314-16408725	Os03g28940	0.510222	33.5157	6.03757	0.00085	0.0207831
TCONS_00053350	LOC_Os03g28940	3:16406314-16408725	Os03g28940	38.166	106.381	1.47888	5e-05	0.00187649
TCONS_00053412	LOC_Os03g29930	3:17051998-17053110	Os03g29930	5.08776	30.5741	2.58721	5e-05	0.00187649
TCONS_00053418	LOC_Os03g30060	3:17141798-17143217	Os03g30060	6.41123	2.63638	-1.28204	0.0001	0.0034939
TCONS_00053441	LOC_Os03g30420	3:17338546-17345264	Os03g30420	57.4294	21.599	-1.41083	5e-05	0.00187649
TCONS_00053572	LOC_Os03g31880	3:18236957-18239695	Os03g31880	8.85038	3.76188	-1.23429	5e-05	0.00187649
TCONS_00053581	LOC_Os03g32170	3:18403761-18405625	Os03g32170	26.4049	54.1785	1.03692	5e-05	0.00187649
TCONS_00053584	LOC_Os03g32220	3:18428892-18430011	Os03g32220	0.697993	28.4774	5.35046	5e-05	0.00187649
TCONS_00053585	LOC_Os03g32230	3:18434770-18435872	Os03g32230	3.54677	162.251	5.51558	5e-05	0.00187649
TCONS_00053592	LOC_Os03g32314	3:18484356-18487181	Os03g32314	49.2588	85.9833	0.803673	0.0004	0.0113386
TCONS_00053598	LOC_Os03g32490	3:18574230-18576369	Os03g32490	20.1756	12.5741	-0.682156	0.0021	0.0418307
TCONS_00053759	LOC_Os03g36080	3:20017154-20018210	Os03g36080	127.482	69.462	-0.875999	5e-05	0.00187649
TCONS_00053870	LOC_Os03g37490	3:20791562-20798315	Os03g37490	3.16302	6.27784	0.988963	0.0002	0.00632634
TCONS_00053996	LOC_Os03g39020	3:21683713-21691695	Os03g39020	3.27017	6.93273	1.08406	5e-05	0.00187649
TCONS_00054056	LOC_Os03g40000	3:22214760-22216713	Os03g40000	17.1692	8.67212	-0.985367	0.00055	0.0146355
TCONS_00054138	LOC_Os03g41110	3:22849327-22850621	Os03g41110	31.1117	18.1864	-0.774597	0.00045	0.012438
TCONS_00054155	LOC_Os03g41330	3:22975442-22978424	Os03g41330	57.9211	21.3924	-1.43699	5e-05	0.00187649
TCONS_00054158	LOC_Os03g41390	3:23034715-23035925	Os03g41390	5.06238	13.8822	1.45534	5e-05	0.00187649
TCONS_00054218	LOC_Os03g42130	3:23448337-23450373	Os03g42130	3.31877	6.61259	0.994566	0.00105	0.0246002
TCONS_00054227	LOC_Os03g42259	3:23510785-23511753	Os03g42259	290.824	132.187	-1.13757	5e-05	0.00187649
TCONS_00054259	LOC_Os03g42730	3:23787204-23791383	Os03g42730	2.66966	1.06163	-1.33038	0.0005	0.013547
TCONS_00054305	LOC_Os03g43440	3:24224302-24226009	Os03g43440	14.6971	25.9451	0.819929	5e-05	0.00187649
TCONS_00054320	LOC_Os03g43590	3:24349689-24355363	Os03g43590	0.145288	0.765145	2.39682	0.0025	0.048214
TCONS_00054329	LOC_Os03g43770	3:24485954-24487386	Os03g43770	7.34685	14.5115	0.981998	0.00015	0.00495209
TCONS_00054335	LOC_Os03g43880	3:24614400-24616002	Os03g43880	1.4062	7.28448	2.37303	5e-05	0.00187649
TCONS_00054419	LOC_Os03g44670	3:25145509-25149623	Os03g44670	73.3852	36.6616	-1.00122	5e-05	0.00187649
TCONS_00054506	LOC_Os03g45730	3:25803338-25808857	Os03g45730	4.2334	7.10779	0.747587	0.0007	0.0178088
TCONS_00054509	LOC_Os03g45760	3:25841464-25847344	Os03g45760	1.73762	4.23306	1.28459	0.0008	0.0198021
TCONS_00054520	LOC_Os03g45960	3:25970240-25971486	Os03g45960	46.5821	22.9554	-1.02094	5e-05	0.00187649
TCONS_00054559	LOC_Os03g46470	3:26274319-26285071	Os03g46470	14.6796	2.4568	-2.57897	0.00025	0.00764355
TCONS_00054591	LOC_Os03g46920	3:26524355-26527448	Os03g46920	4.83128	10.1795	1.07519	5e-05	0.00187649
TCONS_00054628	LOC_Os03g47280	3:26745065-26745753	Os03g47280	3.77826	49.6157	3.715	5e-05	0.00187649
TCONS_00054699	LOC_Os03g48030	3:27293779-27297099	Os03g48030	8.34678	1.74368	-2.25908	5e-05	0.00187649
TCONS_00054756	LOC_Os03g48480	3:27637603-27640586	Os03g48480	57.5936	37.3545	-0.624625	0.00225	0.0443274
TCONS_00054879	LOC_Os03g49610	3:28241784-28247101	Os03g49610	10.7632	16.5511	0.620817	0.0018	0.0372498
TCONS_00054894	LOC_Os03g49730	3:28301393-28305323	Os03g49730	0.88861	2.48663	1.48457	0.00065	0.0168242
TCONS_00054930	LOC_Os03g50130	3:28581433-28589796	Os03g50130	3.01729	96.5967	5.00065	0.00125	0.0280989
TCONS_00054941	LOC_Os03g50280	3:28648273-28650487	Os03g50280	7.5814	14.9969	0.984127	0.00075	0.0188327
TCONS_00055028	LOC_Os03g51390	3:29394989-29396155	Os03g51390	16.8623	44.075	1.38615	5e-05	0.00187649
TCONS_00055033	LOC_Os03g51470	3:29444135-29446665	Os03g51470	1.7954	4.5159	1.33071	0.0001	0.0034939
TCONS_00055159	LOC_Os03g52410	3:30075370-30075992	Os03g52410	8.80803	78.724	3.15991	5e-05	0.00187649
TCONS_00055260	LOC_Os03g53360	3:30606835-30609044	Os03g53360	9.0063	15.1311	0.748508	0.00145	0.0316529
TCONS_00055378	LOC_Os03g55120	3:31352239-31353359	Os03g55120	22.736	36.8099	0.695115	0.00105	0.0246002
TCONS_00055385	LOC_Os03g55210	3:31407398-31410302	Os03g55210	0.0610423	0.408752	2.74335	0.0022	0.0435068
TCONS_00055390	LOC_Os03g55320	3:31464966-31467782	Os03g55320	3.94724	34.8314	3.14147	0.00015	0.00495209
TCONS_00055404	LOC_Os03g55540	3:31597258-31599973	Os03g55540	134.665	985.343	2.87125	5e-05	0.00187649
TCONS_00055410	LOC_Os03g55610	3:31655151-31656838	Os03g55610	4.00792	8.629	1.10634	0.00025	0.00764355
TCONS_00055431	LOC_Os03g55800	3:31752038-31765495	Os03g55800	29.0316	146.446	2.33467	5e-05	0.00187649
TCONS_00055450	LOC_Os03g56070	3:31935456-31938018	Os03g56070	2.35443	4.92016	1.06333	5e-05	0.00187649
TCONS_00055470	LOC_Os03g56220	3:32020767-32022792	Os03g56220	20.3953	49.1289	1.26834	5e-05	0.00187649
TCONS_00055476	LOC_Os03g56280	3:32078877-32082562	Os03g56280	73.2206	47.1637	-0.634571	0.00145	0.0316529
TCONS_00055492	LOC_Os03g56500	3:32186196-32187968	Os03g56500	5.49565	9.79008	0.83303	0.0012	0.0273046
TCONS_00055542	LOC_Os03g56869	3:32381834-32390417	Os03g56869	0.683559	2.2438	1.7148	0.0024	0.0465958
TCONS_00055549	LOC_Os03g56900	3:32394809-32397624	Os03g56900	13.6547	23.0009	0.752288	0.00075	0.0188327
TCONS_00055577	LOC_Os03g57145	3:32580329-32580839	Os03g57145	155.45	90.7225	-0.776917	0.0001	0.0034939
TCONS_00055581	LOC_Os03g57200	3:32612052-32613160	Os03g57200	10.194	53.4888	2.39151	5e-05	0.00187649
TCONS_00055651	LOC_Os03g57980	3:33018771-33020300	Os03g57980	5.6934	11.0647	0.958596	0.0015	0.0323247
TCONS_00055658	LOC_Os03g58040	3:33030910-33036205	Os03g58040	67.6014	110.868	0.713721	0.00205	0.0410386
TCONS_00055666	LOC_Os03g58110	3:33076650-33078422	Os03g58110	47.7628	81.7331	0.775032	0.00015	0.00495209
TCONS_00055783	LOC_Os03g59750	3:34003708-34017638	Os03g59750	5.01649	8.25738	0.719005	0.00145	0.0316529
TCONS_00055800	LOC_Os03g60130	3:34187751-34194771	Os03g60130	78.5097	49.4412	-0.667158	0.00105	0.0246002
TCONS_00055817	LOC_Os03g60180	3:34220368-34225003	Os03g60180	1.44867	2.77042	0.935377	0.0007	0.0178088
TCONS_00055840	LOC_Os03g60540	3:34403731-34404292	Os03g60540	3.64473	20.3682	2.48243	5e-05	0.00187649
TCONS_00055846	LOC_Os03g60610	3:34432223-34437311	Os03g60610	7.33761	3.90092	-0.911495	0.0024	0.0465958
TCONS_00055857	LOC_Os03g60650	3:34467494-34471240	Os03g60650	8.60541	27.324	1.66685	0.00025	0.00764355
TCONS_00055874	LOC_Os03g60880	3:34590223-34594446	Os03g60880	2.61607	5.77811	1.1432	0.00015	0.00495209
TCONS_00055891	LOC_Os03g60910	3:34602630-34607324	Os03g60910	18.0078	11.9334	-0.59361	0.00245	0.0473724
TCONS_00055921	LOC_Os03g61160	3:34731875-34733530	Os03g61160	12.0236	3.88792	-1.6288	0.00155	0.0331419
TCONS_00055922	LOC_Os03g61160	3:34731875-34733530	Os03g61160	12.9858	5.80083	-1.16261	0.00255	0.0489069
TCONS_00055924	LOC_Os03g61160	3:34731875-34733530	Os03g61160	15.3159	3.80565	-2.00882	0.0005	0.013547
TCONS_00055946	LOC_Os03g61490	3:34870912-34871879	Os03g61490	6.24747	17.8553	1.51501	5e-05	0.00187649
TCONS_00055968	LOC_Os03g61900	3:35077059-35084782	Os03g61900	116.795	57.1654	-1.03077	5e-05	0.00187649
TCONS_00056042	LOC_Os03g62480	3:35373056-35374850	Os03g62480	2.30604	7.72928	1.74492	5e-05	0.00187649
TCONS_00056081	LOC_Os03g62790	3:35517090-35536145	Os03g62790	13.6962	60.2299	2.1367	5e-05	0.00187649
TCONS_00056151	LOC_Os03g63510	3:35870410-35875775	Os03g63510	34.6188	16.4355	-1.07474	5e-05	0.00187649
TCONS_00056237	LOC_Os03g64260	3:36294358-36295277	Os03g64260	2.80442	30.7235	3.45357	5e-05	0.00187649
TCONS_00056243	LOC_Os03g64340	3:36357714-36360927	Os03g64340	5.31119	12.4362	1.22743	0.00015	0.00495209
TCONS_00056272		3:5664104-5665061		84.2687	44.9843	-0.905575	5e-05	0.00187649
TCONS_00056291		3:15691817-15692365		0.376807	0	#NAME?	0.0013	0.0289358
TCONS_00056298		3:18930946-18931732		19.996	10.3929	-0.944111	0.00025	0.00764355
TCONS_00056364	LOC_Os04g01470	4:315365-318162	Os04g01470	6.53876	2.20145	-1.57056	5e-05	0.00187649
TCONS_00056371	LOC_Os04g01500	4:345546-346636	Os04g01500	23.6	45.5928	0.950017	5e-05	0.00187649
TCONS_00056387	LOC_Os04g01690	4:462735-466282	Os04g01690	2.57346	6.69148	1.37862	5e-05	0.00187649
TCONS_00056536	LOC_Os04g03796	4:1697357-1706089	Os04g03796	51.3262	15.2999	-1.74617	0.0016	0.0340434
TCONS_00056540	LOC_Os04g03796	4:1697357-1706089	Os04g03796	111.86	47.7378	-1.22849	0.00085	0.0207831
TCONS_00056579	LOC_Os04g04350	4:2042487-2043555	Os04g04350	16.4394	6.29374	-1.38517	0.00035	0.0101193
TCONS_00056723	LOC_Os04g06990	4:3677723-3679766	Os04g06990	0.698391	0.184839	-1.91777	0.00215	0.0426474
TCONS_00056731	LOC_Os04g07110	4:3761730-3764070	Os04g07110	5.49622	2.89828	-0.923242	0.00105	0.0246002
TCONS_00056741	LOC_Os04g07260	4:3848923-3853495	Os04g07260	1.72523	0.749142	-1.20348	0.0008	0.0198021
TCONS_00056866	LOC_Os04g08740	4:4733813-4737787	Os04g08740	68.9164	31.9608	-1.10854	5e-05	0.00187649
TCONS_00056928	LOC_Os04g09570	4:5130668-5137585	Os04g09570	2.83399	10.9114	1.94493	5e-05	0.00187649
TCONS_00056957	LOC_Os04g10160	4:5480208-5482214	Os04g10160	3.8042	1.85951	-1.03267	0.0007	0.0178088
TCONS_00056971	LOC_Os04g10410	4:5640275-5645370	Os04g10410	4.50959	2.29615	-0.973783	0.0005	0.013547
TCONS_00057014	LOC_Os04g11040	4:5982038-5986102	Os04g11040	494.12	211.847	-1.22184	0.0001	0.0034939
TCONS_00057016	LOC_Os04g11060	4:6007098-6008017	Os04g11060	97.5368	40.1132	-1.28187	5e-05	0.00187649
TCONS_00057061	LOC_Os04g11860	4:6499708-6500654	Os04g11860	0.337958	0	#NAME?	0.0013	0.0289358
TCONS_00057291	LOC_Os04g15840	4:8594284-8595573	Os04g15840	15.0955	28.3068	0.907035	5e-05	0.00187649
TCONS_00057547	LOC_Os04g19960	4:11121244-11122203	Os04g19960	5.37804	11.7935	1.13284	0.00015	0.00495209
TCONS_00057654	LOC_Os04g21130	4:11885389-11889255	Os04g21130	0.346626	0	#NAME?	5e-05	0.00187649
TCONS_00057891	LOC_Os04g24328	4:13928658-13929868	Os04g24328	1.07605	5.72944	2.41265	5e-05	0.00187649
TCONS_00057895	LOC_Os04g24430	4:13998959-14004155	Os04g24430	0.173559	0.526456	1.60088	0.00085	0.0207831
TCONS_00057897	LOC_Os04g24460	4:14018505-14020062	Os04g24460	1.91369	9.06104	2.24332	5e-05	0.00187649
TCONS_00058034	LOC_Os04g26920	4:15752314-15756195	Os04g26920	0.387154	6.8732	4.15	0.0002	0.00632634
TCONS_00058042	LOC_Os04g26960	4:15769702-15776670	Os04g26960	1.75981	5.28985	1.5878	5e-05	0.00187649
TCONS_00058135	LOC_Os04g28260	4:16527027-16535525	Os04g28260	2.30526	4.01721	0.801265	0.00215	0.0426474
TCONS_00058147	LOC_Os04g28390	4:16630120-16630349	Os04g28390	0	4.75165	inf	0.00015	0.00495209
TCONS_00058378	LOC_Os04g31290	4:18548194-18551585	Os04g31290	26.4099	13.8763	-0.928451	0.00015	0.00495209
TCONS_00058504	LOC_Os04g32480	4:19320611-19325192	Os04g32480	0.772783	2.65304	1.77951	0.001	0.0236735
TCONS_00058547	LOC_Os04g33030	4:19822452-19824317	Os04g33030	60.7609	31.0438	-0.968839	0.00065	0.0168242
TCONS_00058548	LOC_Os04g33030	4:19822452-19824317	Os04g33030	8.37253	27.0015	1.68931	0.0024	0.0465958
TCONS_00058574	LOC_Os04g33390	4:19997622-19999284	Os04g33390	40.8618	177.899	2.12223	5e-05	0.00187649
TCONS_00058591	LOC_Os04g33590	4:20166920-20173111	Os04g33590	58.5995	29.9947	-0.966182	5e-05	0.00187649
TCONS_00058593	LOC_Os04g33600	4:20176479-20181599	Os04g33600	28.1412	17.8032	-0.66055	0.0015	0.0323247
TCONS_00058595	LOC_Os04g33630	4:20193654-20197273	Os04g33630	11.6004	5.74061	-1.01489	0.001	0.0236735
TCONS_00058630	LOC_Os04g33860	4:20336659-20339932	Os04g33860	53.1443	99.0967	0.898922	5e-05	0.00187649
TCONS_00058656	LOC_Os04g34140	4:20518896-20520669	Os04g34140	20.8382	44.174	1.08396	5e-05	0.00187649
TCONS_00058777	LOC_Os04g35210	4:21224833-21229989	Os04g35210	0.795094	1.89433	1.25249	0.00065	0.0168242
TCONS_00058874	LOC_Os04g36670	4:21971910-21974749	Os04g36670	43.3463	21.4225	-1.01678	5e-05	0.00187649
TCONS_00058907	LOC_Os04g37490	4:22135944-22141789	Os04g37490	5.55426	15.7393	1.5027	5e-05	0.00187649
TCONS_00058961	LOC_Os04g37880	4:22345808-22346400	Os04g37880	3.01797	20.7059	2.7784	5e-05	0.00187649
TCONS_00058969	LOC_Os04g37960	4:22397676-22408083	Os04g37960	0.181303	0.545456	1.58906	5e-05	0.00187649
TCONS_00058971	LOC_Os04g37970	4:22408785-22410831	Os04g37970	118.364	43.0057	-1.46063	5e-05	0.00187649
TCONS_00058974	LOC_Os04g37980	4:22413380-22416298	Os04g37980	83.8034	46.8965	-0.837529	0.0006	0.0157331
TCONS_00059057	LOC_Os04g39010	4:22980409-22981184	Os04g39010	0.942861	3.68521	1.96663	0.0009	0.021791
TCONS_00059091	LOC_Os04g39610	4:23421482-23426363	Os04g39610	1.24262	2.3861	0.941276	0.00035	0.0101193
TCONS_00059230	LOC_Os04g41229	4:24276006-24283810	Os04g41229	106.089	62.9456	-0.7531	0.00035	0.0101193
TCONS_00059267	LOC_Os04g41500	4:24426206-24430044	Os04g41500	0.910679	33.5325	5.20247	5e-05	0.00187649
TCONS_00059290	LOC_Os04g41710	4:24540767-24543571	Os04g41710	1.28276	5.1195	1.99675	5e-05	0.00187649
TCONS_00059301	LOC_Os04g41810	4:24580952-24589933	Os04g41810	24.6123	49.2475	1.00067	5e-05	0.00187649
TCONS_00059371	LOC_Os04g42520	4:24980550-24985699	Os04g42520	27.1027	16.109	-0.750569	0.00175	0.0364903
TCONS_00059382	LOC_Os04g42740	4:25112049-25114431	Os04g42740	9.33519	4.68603	-0.994312	5e-05	0.00187649
TCONS_00059389	LOC_Os04g42900	4:25194923-25199808	Os04g42900	59.4824	19.5148	-1.60789	5e-05	0.00187649
TCONS_00059411	LOC_Os04g43070	4:25315017-25317493	Os04g43070	42.2757	86.3209	1.02988	5e-05	0.00187649
TCONS_00059425	LOC_Os04g43390	4:25473087-25481922	Os04g43390	3.33134	1.15973	-1.52232	0.00055	0.0146355
TCONS_00059441	LOC_Os04g43710	4:25682677-25684061	Os04g43710	23.3049	11.5046	-1.01842	5e-05	0.00187649
TCONS_00059484	LOC_Os04g44130	4:25935207-25935714	Os04g44130	4.35428	13.8904	1.67358	0.00025	0.00764355
TCONS_00059607	LOC_Os04g45020	4:26452692-26455536	Os04g45020	3.40579	8.1097	1.25166	5e-05	0.00187649
TCONS_00059656	LOC_Os04g45370	4:26645879-26646742	Os04g45370	4.26379	8.49918	0.995188	0.00165	0.0349078
TCONS_00059659	LOC_Os04g45480	4:26728192-26731804	Os04g45480	0.327624	1.77003	2.43366	5e-05	0.00187649
TCONS_00059674	LOC_Os04g45650	4:26815623-26818490	Os04g45650	50.2384	25.9973	-0.950431	5e-05	0.00187649
TCONS_00059688	LOC_Os04g45810	4:26939035-26940382	Os04g45810	1.93903	8.84223	2.18907	5e-05	0.00187649
TCONS_00059710	LOC_Os04g45940	4:27025026-27026138	Os04g45940	71.9997	128.511	0.835824	5e-05	0.00187649
TCONS_00059717	LOC_Os04g45970	4:27047907-27053075	Os04g45970	8.62724	19.4022	1.16925	0.00175	0.0364903
TCONS_00059739	LOC_Os04g46280	4:27238305-27241093	Os04g46280	10.348	27.5032	1.41025	5e-05	0.00187649
TCONS_00059749	LOC_Os04g46390	4:27320347-27324909	Os04g46390	430.245	208.978	-1.04181	0.00045	0.012438
TCONS_00059765	LOC_Os04g46630	4:27460457-27462380	Os04g46630	5.45618	9.9003	0.859581	0.00145	0.0316529
TCONS_00059781	LOC_Os04g46810	4:27554912-27555674	Os04g46810	31.2105	126.801	2.02246	5e-05	0.00187649
TCONS_00059791	LOC_Os04g46940	4:27644634-27650397	Os04g46940	39.7972	20.047	-0.989282	5e-05	0.00187649
TCONS_00059903	LOC_Os04g48030	4:28388917-28406215	Os04g48030	3.05408	14.0535	2.20212	0.0007	0.0178088
TCONS_00059918	LOC_Os04g48290	4:28587298-28591237	Os04g48290	3.71837	8.19305	1.13973	5e-05	0.00187649
TCONS_00059947	LOC_Os04g48460	4:28707418-28709692	Os04g48460	19.9528	11.3845	-0.809514	0.0002	0.00632634
TCONS_00059968	LOC_Os04g48760	4:28897200-28901651	Os04g48760	7.78474	13.8116	0.827161	0.00015	0.00495209
TCONS_00059981	LOC_Os04g48860	4:28964012-28965751	Os04g48860	2.25792	0.680134	-1.7311	0.00045	0.012438
TCONS_00059985	LOC_Os04g48880	4:28972074-28974143	Os04g48880	4.38456	8.36103	0.931249	0.0007	0.0178088
TCONS_00060003	LOC_Os04g49194	4:29146428-29153131	Os04g49194	15.7553	5.38197	-1.54963	5e-05	0.00187649
TCONS_00060005	LOC_Os04g49250	4:29205986-29207625	Os04g49250	8.10612	3.20122	-1.34039	5e-05	0.00187649
TCONS_00060081	LOC_Os04g50060	4:29672407-29675429	Os04g50060	18.5723	8.27756	-1.16588	5e-05	0.00187649
TCONS_00060091	LOC_Os04g50700	4:29816349-29817414	Os04g50700	12.7516	22.9355	0.846913	0.0006	0.0157331
TCONS_00060113	LOC_Os04g50960	4:29982081-29986782	Os04g50960	2.19283	4.68152	1.09418	5e-05	0.00187649
TCONS_00060126	LOC_Os04g51110	4:30082704-30085581	Os04g51110	3.41918	8.66757	1.34198	5e-05	0.00187649
TCONS_00060160	LOC_Os04g51560	4:30360049-30361452	Os04g51560	295.088	477.076	0.693072	0.00205	0.0410386
TCONS_00060200	LOC_Os04g52090	4:30754056-30755155	Os04g52090	82.6765	221.336	1.42069	5e-05	0.00187649
TCONS_00060209	LOC_Os04g52180	4:30814997-30816866	Os04g52180	344.852	182.676	-0.916691	5e-05	0.00187649
TCONS_00060227	LOC_Os04g52354	4:30918297-30920022	Os04g52354	0	0.458144	inf	0.0001	0.0034939
TCONS_00060422	LOC_Os04g53560	4:31747494-31748604	Os04g53560	44.8485	28.5905	-0.649527	0.00095	0.0227585
TCONS_00060531	LOC_Os04g54610	4:32291387-32292471	Os04g54610	1.62261	12.2345	2.91457	5e-05	0.00187649
TCONS_00060654	LOC_Os04g56110	4:33233325-33236257	Os04g56110	8.42008	27.733	1.7197	0.0006	0.0157331
TCONS_00060680	LOC_Os04g56390	4:33438010-33438814	Os04g56390	5.62747	11.2159	0.99499	0.00115	0.0264673
TCONS_00060681	LOC_Os04g56420	4:33450792-33453301	Os04g56420	21.2272	8.96739	-1.24315	5e-05	0.00187649
TCONS_00060682	LOC_Os04g56430	4:33456174-33457245	Os04g56430	434.187	86.0234	-2.33551	5e-05	0.00187649
TCONS_00060725	LOC_Os04g56980	4:33783500-33787432	Os04g56980	40.8585	26.0089	-0.651631	0.0015	0.0323247
TCONS_00060744	LOC_Os04g57200	4:33895392-33896819	Os04g57200	54.502	169.431	1.63632	5e-05	0.00187649
TCONS_00060745	LOC_Os04g57200	4:33895392-33896819	Os04g57200	3.09535	47.8457	3.95022	5e-05	0.00187649
TCONS_00060828	LOC_Os04g58200	4:34477944-34483612	Os04g58200	6.16231	20.2026	1.713	0.00215	0.0426474
TCONS_00060834	LOC_Os04g58220	4:34484283-34486534	Os04g58220	11.5354	18.8858	0.711237	0.0015	0.0323247
TCONS_00060842	LOC_Os04g58320	4:34529584-34532171	Os04g58320	13.8196	3.92397	-1.81633	0.0007	0.0178088
TCONS_00060846	LOC_Os04g58390	4:34552874-34557611	Os04g58390	1.26278	3.73277	1.56364	5e-05	0.00187649
TCONS_00060903	LOC_Os04g58810	4:34795489-34797092	Os04g58810	27.2434	309.525	3.50608	5e-05	0.00187649
TCONS_00060907	LOC_Os04g59020	4:34926342-34927394	Os04g59020	132.399	53.2211	-1.31482	5e-05	0.00187649
TCONS_00060911	LOC_Os04g59120	4:34982580-34985882	Os04g59120	0	0.402629	inf	5e-05	0.00187649
TCONS_00060913	LOC_Os04g59140	4:34996857-34998751	Os04g59140	22.2762	57.9828	1.38012	5e-05	0.00187649
TCONS_00060933	LOC_Os04g59440	4:35151947-35153073	Os04g59440	17.2484	6.98518	-1.30409	5e-05	0.00187649
TCONS_00061030	LOC_Os04g01950	4:592317-593453	Os04g01950	1.88826	49.9021	4.72397	5e-05	0.00187649
TCONS_00061038	LOC_Os04g02050	4:645027-649304	Os04g02050	0.120051	22.678	7.56151	0.00035	0.0101193
TCONS_00061040	LOC_Os04g02050	4:645027-649304	Os04g02050	0.801556	17.2718	4.42947	5e-05	0.00187649
TCONS_00061131	LOC_Os04g03180	4:1325205-1332292	Os04g03180	2.46876	1.09538	-1.17236	0.0003	0.00887554
TCONS_00061364	LOC_Os04g06520	4:3406330-3408042	Os04g06520	16.4078	30.9511	0.91561	5e-05	0.00187649
TCONS_00061472	LOC_Os04g08390	4:4480600-4485705	Os04g08390	0.902617	2.0659	1.19458	5e-05	0.00187649
TCONS_00061660	LOC_Os04g11390	4:6220531-6222017	Os04g11390	69.3096	34.5371	-1.00491	5e-05	0.00187649
TCONS_00061662	LOC_Os04g11400	4:6227072-6227919	Os04g11400	47.1256	25.6798	-0.875878	5e-05	0.00187649
TCONS_00061667	LOC_Os04g11440	4:6244645-6253836	Os04g11440	6.07892	3.1521	-0.947503	0.00185	0.037968
TCONS_00061744	LOC_Os04g12499	4:6908385-6922305	Os04g12499	0.994631	3.01677	1.60077	5e-05	0.00187649
TCONS_00061812	LOC_Os04g13220	4:7312501-7321058	Os04g13220	5.86113	3.02569	-0.953913	5e-05	0.00187649
TCONS_00061960	LOC_Os04g14680	4:8234510-8237142	Os04g14680	2.27534	4.95282	1.12217	0.00035	0.0101193
TCONS_00061961	LOC_Os04g14690	4:8238960-8245216	Os04g14690	2.58199	6.25472	1.27646	5e-05	0.00187649
TCONS_00062014	LOC_Os04g15800	4:8581482-8583578	Os04g15800	3.16171	6.97896	1.14231	5e-05	0.00187649
TCONS_00062021	LOC_Os04g15920	4:8632315-8634620	Os04g15920	4.0783	9.03056	1.14685	5e-05	0.00187649
TCONS_00062046	LOC_Os04g16450	4:8943482-8945506	Os04g16450	126.611	224.866	0.828657	0.00015	0.00495209
TCONS_00062113	LOC_Os04g17100	4:9358633-9359857	Os04g17100	2.63148	32.2777	3.61659	0.0002	0.00632634
TCONS_00062114	LOC_Os04g17100	4:9358633-9359857	Os04g17100	43.7195	123.375	1.4967	5e-05	0.00187649
TCONS_00062270	LOC_Os04g19670	4:10966001-10966544	Os04g19670	0	0.320466	inf	0.00075	0.0188327
TCONS_00062519	LOC_Os04g23550	4:13457133-13459583	Os04g23550	0.15551	9.33659	5.90782	5e-05	0.00187649
TCONS_00062595	LOC_Os04g24340	4:13939630-13941169	Os04g24340	1.22119	3.79984	1.63765	0.00095	0.0227585
TCONS_00062647	LOC_Os04g25060	4:14444179-14445525	Os04g25060	95.3819	32.9221	-1.53466	5e-05	0.00187649
TCONS_00062675	LOC_Os04g25560	4:14803983-14809994	Os04g25560	1.77523	3.7393	1.07476	0.0002	0.00632634
TCONS_00062684	LOC_Os04g25650	4:14854166-14855541	Os04g25650	2.97166	1.1366	-1.38654	0.0018	0.0372498
TCONS_00062832	LOC_Os04g27980	4:16347872-16349494	Os04g27980	4.2094	1.59845	-1.39694	0.00075	0.0188327
TCONS_00062916	LOC_Os04g29000	4:17013185-17014646	Os04g29000	0.48738	1.97636	2.01973	0.0003	0.00887554
TCONS_00063017	LOC_Os04g30720	4:18189233-18194245	Os04g30720	1.6265	3.1587	0.957559	0.00015	0.00495209
TCONS_00063031	LOC_Os04g30800	4:18242358-18245654	Os04g30800	2.47526	7.03489	1.50695	0.0006	0.0157331
TCONS_00063074	LOC_Os04g31120	4:18430649-18438358	Os04g31120	23.0985	7.78498	-1.56904	0.0011	0.0255876
TCONS_00063103	LOC_Os04g31630	4:18776812-18779097	Os04g31630	10.0194	45.7653	2.19146	5e-05	0.00187649
TCONS_00063104	LOC_Os04g31630	4:18776812-18779097	Os04g31630	0.789308	4.27078	2.43584	0.0013	0.0289358
TCONS_00063227	LOC_Os04g33080	4:19847939-19853402	Os04g33080	64.4262	28.0782	-1.1982	0.0003	0.00887554
TCONS_00063255	LOC_Os04g33310	4:19972060-19973569	Os04g33310	12.0391	33.4152	1.47278	5e-05	0.00187649
TCONS_00063262	LOC_Os04g33450	4:20049275-20051128	Os04g33450	20.7064	33.3742	0.688654	0.0008	0.0198021
TCONS_00063306	LOC_Os04g34030	4:20438187-20439543	Os04g34030	5.8912	39.1607	2.73277	5e-05	0.00187649
TCONS_00063329	LOC_Os04g34490	4:20710319-20713663	Os04g34490	0.316924	1.47717	2.22063	0.0007	0.0178088
TCONS_00063334	LOC_Os04g34600	4:20762878-20764112	Os04g34600	14.244	42.5461	1.57867	5e-05	0.00187649
TCONS_00063406	LOC_Os04g35250	4:21252259-21253774	Os04g35250	2.76113	5.43314	0.97653	0.00185	0.037968
TCONS_00063500	LOC_Os04g35910	4:21721308-21724456	Os04g35910	69.9976	45.4223	-0.623903	0.00155	0.0331419
TCONS_00063570	LOC_Os04g37670	4:22211366-22216683	Os04g37670	14.8772	26.5719	0.836798	0.00045	0.012438
TCONS_00063577	LOC_Os04g37770	4:22266906-22267580	Os04g37770	366.488	649.023	0.824503	0.0001	0.0034939
TCONS_00063578	LOC_Os04g37790	4:22281253-22283897	Os04g37790	6.57304	13.8292	1.07309	5e-05	0.00187649
TCONS_00063619	LOC_Os04g38450	4:22670243-22675891	Os04g38450	14.4397	9.2876	-0.636665	0.00255	0.0489069
TCONS_00063644	LOC_Os04g38810	4:22893170-22896292	Os04g38810	0.960378	2.00086	1.05895	0.00165	0.0349078
TCONS_00063739	LOC_Os04g39320	4:23223230-23225105	Os04g39320	505.49	277.379	-0.865823	0.0004	0.0113386
TCONS_00063742	LOC_Os04g39350	4:23237361-23238194	Os04g39350	4.56815	33.8661	2.89016	5e-05	0.00187649
TCONS_00063766	LOC_Os04g39540	4:23358794-23361838	Os04g39540	1.62	5.00109	1.62625	0.0016	0.0340434
TCONS_00063776	LOC_Os04g39600	4:23414396-23415562	Os04g39600	1.85957	8.24859	2.14918	5e-05	0.00187649
TCONS_00063845	LOC_Os04g39980	4:23610265-23612388	Os04g39980	2.688	11.9399	2.15119	0.0015	0.0323247
TCONS_00063857	LOC_Os04g40090	4:23682314-23687167	Os04g40090	60.9092	33.7678	-0.851013	5e-05	0.00187649
TCONS_00063864	LOC_Os04g40150	4:23707540-23711334	Os04g40150	31.0503	19.4647	-0.673751	0.0007	0.0178088
TCONS_00063933	LOC_Os04g40540	4:23888195-23895144	Os04g40540	16.288	8.09977	-1.00785	0.0004	0.0113386
TCONS_00063938	LOC_Os04g40560	4:23901194-23902936	Os04g40560	28.1587	68.9023	1.29097	5e-05	0.00187649
TCONS_00063974	LOC_Os04g40940	4:24116301-24118043	Os04g40940	4.03974	7.70264	0.93109	0.00145	0.0316529
TCONS_00063981	LOC_Os04g40990	4:24136235-24143661	Os04g40990	77.1647	42.2798	-0.867974	0.0002	0.00632634
TCONS_00063997	LOC_Os04g41160	4:24231181-24233335	Os04g41160	16.4227	53.7521	1.71063	5e-05	0.00187649
TCONS_00064028	LOC_Os04g41450	4:24375847-24381318	Os04g41450	0.625376	1.77626	1.50605	0.0003	0.00887554
TCONS_00064035	LOC_Os04g41560	4:24462762-24464258	Os04g41560	44.8136	27.17	-0.721922	0.00055	0.0146355
TCONS_00064067	LOC_Os04g41900	4:24645117-24646236	Os04g41900	14.2505	29.7064	1.05976	5e-05	0.00187649
TCONS_00064076	LOC_Os04g41960	4:24672900-24674522	Os04g41960	3.48636	15.5355	2.15577	5e-05	0.00187649
TCONS_00064149	LOC_Os04g42690	4:25066270-25068011	Os04g42690	17.8241	9.78589	-0.865056	0.0001	0.0034939
TCONS_00064196	LOC_Os04g42900	4:25194923-25199808	Os04g42900	6.54375	2.41179	-1.44001	0.00205	0.0410386
TCONS_00064202	LOC_Os04g42950	4:25219771-25222632	Os04g42950	1.14348	3.74558	1.71176	0.00025	0.00764355
TCONS_00064267	LOC_Os04g43440	4:25523160-25527409	Os04g43440	1.57904	5.00902	1.66548	5e-05	0.00187649
TCONS_00064283	LOC_Os04g43650	4:25641529-25645716	Os04g43650	3.42388	1.01843	-1.74928	0.0005	0.013547
TCONS_00064287	LOC_Os04g43680	4:25657873-25659866	Os04g43680	7.13575	45.1344	2.66109	5e-05	0.00187649
TCONS_00064288	LOC_Os04g43680	4:25657873-25659866	Os04g43680	40.991	202.018	2.30111	5e-05	0.00187649
TCONS_00064317	LOC_Os04g43800	4:25741862-25744607	Os04g43800	2.03657	4.71719	1.21179	5e-05	0.00187649
TCONS_00064330	LOC_Os04g43990	4:25889556-25890744	Os04g43990	11.1177	18.452	0.730923	0.0015	0.0323247
TCONS_00064336	LOC_Os04g44210	4:25983482-25988779	Os04g44210	4.64503	1.89208	-1.29572	0.0018	0.0372498
TCONS_00064340	LOC_Os04g44250	4:26028574-26030279	Os04g44250	7.38318	16.9558	1.19947	5e-05	0.00187649
TCONS_00064360	LOC_Os04g44500	4:26157315-26158654	Os04g44500	17.5991	49.8818	1.50301	5e-05	0.00187649
TCONS_00064361	LOC_Os04g44510	4:26162183-26163376	Os04g44510	51.058	244.454	2.25935	5e-05	0.00187649
TCONS_00064369	LOC_Os04g44640	4:26227678-26238824	Os04g44640	1.32435	2.58687	0.965929	0.00205	0.0410386
TCONS_00064386	LOC_Os04g44900	4:26387572-26390130	Os04g44900	33.3227	64.7372	0.95809	5e-05	0.00187649
TCONS_00064459	LOC_Os04g45730	4:26873248-26874992	Os04g45730	10.8709	32.4004	1.57554	5e-05	0.00187649
TCONS_00064477	LOC_Os04g45890	4:26984117-26992354	Os04g45890	0.101057	1.74499	4.10998	5e-05	0.00187649
TCONS_00064479	LOC_Os04g45900	4:26998741-27002884	Os04g45900	59.5266	22.3545	-1.41297	5e-05	0.00187649
TCONS_00064514	LOC_Os04g46220	4:27185725-27188493	Os04g46220	44.257	119.271	1.43027	5e-05	0.00187649
TCONS_00064596	LOC_Os04g46970	4:27658116-27663193	Os04g46970	0.093088	2.96354	4.99258	5e-05	0.00187649
TCONS_00064597	LOC_Os04g46980	4:27663423-27665176	Os04g46980	4.36789	17.1487	1.97309	5e-05	0.00187649
TCONS_00064737	LOC_Os04g48484	4:28718089-28719298	Os04g48484	136.586	63.7812	-1.09861	5e-05	0.00187649
TCONS_00064738	LOC_Os04g48490	4:28725107-28726790	Os04g48490	5.70192	10.4276	0.870892	0.00085	0.0207831
TCONS_00064761	LOC_Os04g48850	4:28946565-28949698	Os04g48850	1.64928	15.3699	3.2202	5e-05	0.00187649
TCONS_00064771	LOC_Os04g49000	4:29028047-29029287	Os04g49000	4.60611	9.39758	1.02874	0.0003	0.00887554
TCONS_00064780	LOC_Os04g49160	4:29132068-29133322	Os04g49160	6.52821	2.76694	-1.23839	5e-05	0.00187649
TCONS_00064813	LOC_Os04g49450	4:29308285-29319185	Os04g49450	5.70149	1.00861	-2.49897	5e-05	0.00187649
TCONS_00064820	LOC_Os04g49480	4:29328745-29329588	Os04g49480	5.19713	1.7605	-1.56173	0.0002	0.00632634
TCONS_00064823	LOC_Os04g49490	4:29329862-29333302	Os04g49490	5.00998	2.08075	-1.2677	0.0005	0.013547
TCONS_00064827	LOC_Os04g49550	4:29366856-29367975	Os04g49550	9.99104	21.1068	1.079	5e-05	0.00187649
TCONS_00064921	LOC_Os04g50680	4:29810619-29812128	Os04g50680	2.8493	8.92648	1.64749	5e-05	0.00187649
TCONS_00064965	LOC_Os04g51150	4:30102024-30104980	Os04g51150	14.4051	35.4693	1.29999	5e-05	0.00187649
TCONS_00064966	LOC_Os04g51150	4:30102024-30104980	Os04g51150	0.522356	19.0543	5.18894	5e-05	0.00187649
TCONS_00064968	LOC_Os04g51160	4:30106330-30107912	Os04g51160	0.662555	46.9877	6.1481	5e-05	0.00187649
TCONS_00065035	LOC_Os04g51580	4:30367796-30373474	Os04g51580	18.1852	3.96364	-2.19786	5e-05	0.00187649
TCONS_00065042	LOC_Os04g51680	4:30430834-30431050	Os04g51680	74.801	151.766	1.02072	0.00125	0.0280989
TCONS_00065102	LOC_Os04g52020	4:30702990-30722683	Os04g52020	4.71189	8.60135	0.868257	0.0006	0.0157331
TCONS_00065110	LOC_Os04g52050	4:30729097-30734197	Os04g52050	9.68997	6.36446	-0.606454	0.0024	0.0465958
TCONS_00065152	LOC_Os04g52390	4:30943156-30948307	Os04g52390	12.992	7.04924	-0.882083	0.00255	0.0489069
TCONS_00065215	LOC_Os04g52780	4:31235622-31239990	Os04g52780	2.09743	5.92947	1.49928	5e-05	0.00187649
TCONS_00065217	LOC_Os04g52800	4:31249833-31250853	Os04g52800	6.54105	38.0903	2.54183	5e-05	0.00187649
TCONS_00065379	LOC_Os04g54140	4:32069012-32073155	Os04g54140	2.59271	1.22139	-1.08593	0.0004	0.0113386
TCONS_00065390	LOC_Os04g54190	4:32092965-32096594	Os04g54190	36.4929	16.6783	-1.12965	5e-05	0.00187649
TCONS_00065432	LOC_Os04g54560	4:32263381-32265217	Os04g54560	1.98135	4.27912	1.11083	0.00035	0.0101193
TCONS_00065450	LOC_Os04g54810	4:32403830-32410784	Os04g54810	16.2288	26.2384	0.693123	0.00075	0.0188327
TCONS_00065518	LOC_Os04g55600	4:32916391-32917342	Os04g55600	320.858	126.528	-1.34248	5e-05	0.00187649
TCONS_00065519	LOC_Os04g55610	4:32922850-32923144	Os04g55610	137.976	63.2184	-1.126	5e-05	0.00187649
TCONS_00065647	LOC_Os04g56990	4:33787514-33791489	Os04g56990	14.4097	2.41875	-2.5747	0.001	0.0236735
TCONS_00065660	LOC_Os04g57140	4:33854820-33865092	Os04g57140	2.75094	5.01158	0.865341	5e-05	0.00187649
TCONS_00065672	LOC_Os04g57180	4:33879649-33885940	Os04g57180	3.24802	1.16726	-1.47644	5e-05	0.00187649
TCONS_00065700	LOC_Os04g57300	4:33929013-33931851	Os04g57300	101.293	59.2031	-0.774792	0.0005	0.013547
TCONS_00065707	LOC_Os04g57340	4:33948760-33949333	Os04g57340	37.4886	63.0643	0.750371	0.00095	0.0227585
TCONS_00065753	LOC_Os04g57540	4:34051264-34054067	Os04g57540	0.856608	4.91562	2.52067	0.0003	0.00887554
TCONS_00065760	LOC_Os04g57550	4:34054588-34058273	Os04g57550	15.9372	33.6126	1.0766	5e-05	0.00187649
TCONS_00065804	LOC_Os04g57760	4:34214928-34216539	Os04g57760	43.4878	93.5996	1.10589	5e-05	0.00187649
TCONS_00065814	LOC_Os04g57860	4:34265454-34269235	Os04g57860	0.637677	2.90506	2.18767	5e-05	0.00187649
TCONS_00065836	LOC_Os04g58090	4:34412535-34413672	Os04g58090	4.98736	93.4609	4.22802	5e-05	0.00187649
TCONS_00065861	LOC_Os04g58190	4:34464429-34471903	Os04g58190	21.7194	64.1817	1.56318	5e-05	0.00187649
TCONS_00065866	LOC_Os04g58280	4:34509189-34512091	Os04g58280	90.0033	462.859	2.36252	0.0007	0.0178088
TCONS_00065910	LOC_Os04g58710	4:34723330-34725551	Os04g58710	117.297	234.262	0.997957	5e-05	0.00187649
TCONS_00065916	LOC_Os04g58850	4:34815856-34817034	Os04g58850	239.076	523.359	1.13033	5e-05	0.00187649
TCONS_00065917	LOC_Os04g58860	4:34825827-34827340	Os04g58860	46.3974	72.0324	0.634604	0.0011	0.0255876
TCONS_00065927	LOC_Os04g58890	4:34846074-34847534	Os04g58890	14.6147	99.6107	2.76888	5e-05	0.00187649
TCONS_00065929	LOC_Os04g58920	4:34869350-34871049	Os04g58920	40.0794	104.325	1.38015	5e-05	0.00187649
TCONS_00065962	LOC_Os04g59190	4:35021924-35023534	Os04g59190	451.483	138.286	-1.70702	5e-05	0.00187649
TCONS_00065964	LOC_Os04g59210	4:35036524-35038877	Os04g59210	3.03928	0.951821	-1.67497	5e-05	0.00187649
TCONS_00066004	LOC_Os04g59624	4:35266789-35274816	Os04g59624	2.06249	4.9997	1.27745	0.00065	0.0168242
TCONS_00066024		4:22819375-22820274		86.9886	44.8631	-0.955297	5e-05	0.00187649
TCONS_00066049	LOC_Os05g01030	5:60820-70170	Os05g01030	19.6699	37.4451	0.928785	0.00085	0.0207831
TCONS_00066096	LOC_Os05g01530	5:312433-313863	Os05g01530	10.9773	3.07855	-1.8342	0.00015	0.00495209
TCONS_00066101	LOC_Os05g01570	5:338845-340879	Os05g01570	38.3233	24.7936	-0.628255	0.00235	0.045847
TCONS_00066130		5:483399-484594		44.0337	23.6126	-0.899052	5e-05	0.00187649
TCONS_00066140	LOC_Os05g01940	5:537845-539668	Os05g01940	34.1271	82.3567	1.27097	5e-05	0.00187649
TCONS_00066141	LOC_Os05g01950	5:542155-542984	Os05g01950	61.4952	39.6843	-0.631903	0.00245	0.0473724
TCONS_00066156	LOC_Os05g02070	5:605759-606871	Os05g02070	72.5351	148.816	1.03678	0.00015	0.00495209
TCONS_00066188	LOC_Os05g02300	5:738203-739079	Os05g02300	35.4143	67.1469	0.92299	5e-05	0.00187649
TCONS_00066216	LOC_Os05g02670	5:938256-946993	Os05g02670	2.40891	4.28865	0.832142	0.00065	0.0168242
TCONS_00066283	LOC_Os05g03450	5:1454703-1457304	Os05g03450	17.5217	28.4317	0.698355	0.001	0.0236735
TCONS_00066316	LOC_Os05g03620	5:1547416-1550147	Os05g03620	12.4544	64.7982	2.37929	5e-05	0.00187649
TCONS_00066317	LOC_Os05g03630	5:1553416-1557235	Os05g03630	0.712555	3.36326	2.23879	5e-05	0.00187649
TCONS_00066326	LOC_Os05g03760	5:1662004-1664422	Os05g03760	200.31	454.184	1.18104	5e-05	0.00187649
TCONS_00066332	LOC_Os05g03830	5:1704938-1707093	Os05g03830	16.2431	25.5053	0.650969	0.002	0.0403475
TCONS_00066334	LOC_Os05g03860	5:1717690-1719142	Os05g03860	325.975	691.848	1.0857	5e-05	0.00187649
TCONS_00066362	LOC_Os05g04215	5:1910022-1911438	Os05g04215	3.51983	11.9979	1.7692	5e-05	0.00187649
TCONS_00066363	LOC_Os05g04240	5:1931871-1934180	Os05g04240	3.26972	6.32497	0.951892	0.00085	0.0207831
TCONS_00066378	LOC_Os05g04450	5:2050475-2052090	Os05g04450	4.48918	11.0207	1.29569	5e-05	0.00187649
TCONS_00066381	LOC_Os05g04500	5:2080576-2082742	Os05g04500	23.8463	52.4698	1.13772	5e-05	0.00187649
TCONS_00066405	LOC_Os05g04584	5:2143763-2150254	Os05g04584	41.6265	24.6891	-0.75363	0.00015	0.00495209
TCONS_00066409	LOC_Os05g04620	5:2172179-2174187	Os05g04620	73.7663	45.9823	-0.681884	0.001	0.0236735
TCONS_00066633	LOC_Os05g06940	5:3638093-3640474	Os05g06940	25.2863	48.5372	0.940734	5e-05	0.00187649
TCONS_00066646	LOC_Os05g07120	5:3756367-3760908	Os05g07120	0.404818	3.58824	3.14793	0.00215	0.0426474
TCONS_00066677	LOC_Os05g07600	5:4075983-4078380	Os05g07600	5.02097	10.5143	1.06632	5e-05	0.00187649
TCONS_00066779	LOC_Os05g08830	5:4875784-4876359	Os05g08830	4.62025	11.574	1.32485	0.0007	0.0178088
TCONS_00066784	LOC_Os05g08860	5:4895017-4895854	Os05g08860	7.86303	23.844	1.60047	5e-05	0.00187649
TCONS_00066788	LOC_Os05g08900	5:4922611-4928153	Os05g08900	4.71467	8.92641	0.920924	0.00095	0.0227585
TCONS_00066878	LOC_Os05g10414	5:5673346-5673980	Os05g10414	338.329	207.11	-0.708026	0.0006	0.0157331
TCONS_00066892	LOC_Os05g10625	5:5790154-5791417	Os05g10625	18.5771	8.59482	-1.11199	5e-05	0.00187649
TCONS_00066895	LOC_Os05g10650	5:5813120-5815483	Os05g10650	5.74418	43.3172	2.91477	5e-05	0.00187649
TCONS_00066917	LOC_Os05g10930	5:6085650-6086997	Os05g10930	78.5034	256.871	1.71022	5e-05	0.00187649
TCONS_00066918	LOC_Os05g10940	5:6090739-6094081	Os05g10940	40.47	19.8135	-1.03037	5e-05	0.00187649
TCONS_00066950	LOC_Os05g11610	5:6576078-6576656	Os05g11610	0	0.985471	inf	5e-05	0.00187649
TCONS_00066951	LOC_Os05g11620	5:6582073-6582829	Os05g11620	1.33215	4.32778	1.69987	0.0005	0.013547
TCONS_00067025	LOC_Os05g12450	5:7152272-7153884	Os05g12450	1.53903	14.2226	3.20809	5e-05	0.00187649
TCONS_00067037	LOC_Os05g12640	5:7249919-7257274	Os05g12640	9.1902	100.785	3.45504	0.00015	0.00495209
TCONS_00067132	LOC_Os05g14590	5:8312834-8319327	Os05g14590	4.06967	6.91691	0.765216	0.00045	0.012438
TCONS_00067203	LOC_Os05g15230	5:8640100-8642174	Os05g15230	4.87618	2.20957	-1.14199	0.0005	0.013547
TCONS_00067306	LOC_Os05g16824	5:9585885-9595457	Os05g16824	0.136691	2.02685	3.89025	0.00045	0.012438
TCONS_00067581	LOC_Os05g21180	5:12453072-12457731	Os05g21180	0.447586	2.15785	2.26936	0.00185	0.037968
TCONS_00067708	LOC_Os05g23840	5:13645205-13648967	Os05g23840	8.28547	5.18777	-0.675467	0.00245	0.0473724
TCONS_00067720	LOC_Os05g23990	5:13759680-13764820	Os05g23990	5.69846	3.62505	-0.652571	0.0017	0.0357769
TCONS_00067809	LOC_Os05g25260	5:14605321-14607214	Os05g25260	27.9001	43.2253	0.631606	0.00195	0.0396148
TCONS_00067828	LOC_Os05g25390	5:14692058-14696813	Os05g25390	0.972036	5.21169	2.42267	5e-05	0.00187649
TCONS_00067838	LOC_Os05g25540	5:14783061-14786991	Os05g25540	1.7256	4.2786	1.31004	0.0002	0.00632634
TCONS_00067933	LOC_Os05g26820	5:15498599-15502950	Os05g26820	4.86703	7.71304	0.664258	0.00205	0.0410386
TCONS_00067969	LOC_Os05g27730	5:16092749-16095271	Os05g27730	101.448	430.591	2.08558	5e-05	0.00187649
TCONS_00068071	LOC_Os05g29676	5:17088979-17091947	Os05g29676	2.75119	0.409115	-2.74948	0.0003	0.00887554
TCONS_00068073	LOC_Os05g29710	5:17115342-17116728	Os05g29710	9.6959	1.65178	-2.55335	5e-05	0.00187649
TCONS_00068154	LOC_Os05g30500	5:17610414-17611223	Os05g30500	0.696334	25.3826	5.18791	5e-05	0.00187649
TCONS_00068165	LOC_Os05g30680	5:17705352-17707177	Os05g30680	9.84788	4.26855	-1.20607	5e-05	0.00187649
TCONS_00068281	LOC_Os05g31970	5:18566782-18567653	Os05g31970	1.69616	25.2144	3.89391	5e-05	0.00187649
TCONS_00068378	LOC_Os05g33030	5:19296673-19301034	Os05g33030	2.71657	5.6305	1.05148	5e-05	0.00187649
TCONS_00068388	LOC_Os05g33130	5:19363899-19365359	Os05g33130	404.313	185.671	-1.12272	5e-05	0.00187649
TCONS_00068394	LOC_Os05g33220	5:19418297-19419664	Os05g33220	4.94258	10.9584	1.1487	0.00015	0.00495209
TCONS_00068407	LOC_Os05g33400	5:19569445-19570927	Os05g33400	8.47649	28.43	1.74587	5e-05	0.00187649
TCONS_00068432	LOC_Os05g33730	5:19805894-19808759	Os05g33730	324.2	200.729	-0.691635	0.00255	0.0489069
TCONS_00068451	LOC_Os05g34030	5:20022542-20039086	Os05g34030	1.19624	2.72014	1.18517	0.00175	0.0364903
TCONS_00068452	LOC_Os05g34030	5:20022542-20039086	Os05g34030	2.91549	7.45398	1.35427	0.00145	0.0316529
TCONS_00068462	LOC_Os05g34220	5:20196133-20199947	Os05g34220	3.28588	8.23216	1.32499	0.0009	0.021791
TCONS_00068523	LOC_Os05g34830	5:20615362-20617858	Os05g34830	0.174217	6.30598	5.17776	0.00035	0.0101193
TCONS_00068546	LOC_Os05g34980	5:20714770-20718733	Os05g34980	8.76176	17.4195	0.991408	0.00055	0.0146355
TCONS_00068630	LOC_Os05g36260	5:21429100-21431146	Os05g36260	1.99092	6.27351	1.65583	5e-05	0.00187649
TCONS_00068632	LOC_Os05g36320	5:21449142-21450994	Os05g36320	109.136	63.4033	-0.783498	0.0003	0.00887554
TCONS_00068636	LOC_Os05g36360	5:21462605-21464228	Os05g36360	60.1344	176.455	1.55304	5e-05	0.00187649
TCONS_00068641	LOC_Os05g36960	5:21524660-21530990	Os05g36960	1.1287	3.68267	1.70609	0.00175	0.0364903
TCONS_00068672	LOC_Os05g37190	5:21674716-21677188	Os05g37190	2.22891	6.52722	1.55013	5e-05	0.00187649
TCONS_00068706	LOC_Os05g37690	5:21998108-22001307	Os05g37690	98.8441	59.7183	-0.726981	0.0011	0.0255876
TCONS_00068825	LOC_Os05g38480	5:22511493-22515164	Os05g38480	1.87739	3.6739	0.968583	0.0006	0.0157331
TCONS_00068838	LOC_Os05g38550	5:22553285-22557767	Os05g38550	386.842	211.077	-0.873979	5e-05	0.00187649
TCONS_00068936	LOC_Os05g39560	5:23141677-23156885	Os05g39560	5.37121	1.3645	-1.97688	0.0004	0.0113386
TCONS_00068938	LOC_Os05g39540	5:23141677-23156885	Os05g39540	97.219	25.4461	-1.93379	5e-05	0.00187649
TCONS_00068939	LOC_Os05g39560	5:23141677-23156885	Os05g39560	40.3454	9.20945	-2.13122	5e-05	0.00187649
TCONS_00068966	LOC_Os05g39850	5:23357013-23362017	Os05g39850	6.12573	10.3431	0.755718	0.0001	0.0034939
TCONS_00068970	LOC_Os05g39930	5:23400650-23403283	Os05g39930	13.3939	100.274	2.90429	5e-05	0.00187649
TCONS_00069048	LOC_Os05g40890	5:23915816-23917223	Os05g40890	11.1852	18.7591	0.746006	0.00255	0.0489069
TCONS_00069084	LOC_Os05g41390	5:24177819-24181073	Os05g41390	4.39454	10.8984	1.31034	5e-05	0.00187649
TCONS_00069095	LOC_Os05g41480	5:24224987-24227039	Os05g41480	41.7034	105.725	1.34208	0.0011	0.0255876
TCONS_00069109	LOC_Os05g41610	5:24308632-24312124	Os05g41610	29.4262	51.0126	0.79375	0.0001	0.0034939
TCONS_00069115	LOC_Os05g41750	5:24353918-24364010	Os05g41750	1.13203	2.57151	1.18371	5e-05	0.00187649
TCONS_00069142	LOC_Os05g41990	5:24520669-24522365	Os05g41990	139.171	223.236	0.681713	0.00145	0.0316529
TCONS_00069147	LOC_Os05g42040	5:24543134-24551061	Os05g42040	24.656	44.2634	0.844177	5e-05	0.00187649
TCONS_00069162	LOC_Os05g42220	5:24628674-24632907	Os05g42220	4.04692	1.90297	-1.08857	5e-05	0.00187649
TCONS_00069190	LOC_Os05g43040	5:24934683-24937013	Os05g43040	0.184036	13.1964	6.16402	0.00185	0.037968
TCONS_00069191	LOC_Os05g43040	5:24934683-24937013	Os05g43040	4.17521	9.97456	1.2564	0.0012	0.0273046
TCONS_00069195	LOC_Os05g43140	5:24982053-24983061	Os05g43140	7.57004	13.8404	0.870518	0.0018	0.0372498
TCONS_00069306	LOC_Os05g44060	5:25561443-25562289	Os05g44060	1.68359	8.54101	2.34287	5e-05	0.00187649
TCONS_00069330	LOC_Os05g44270	5:25697729-25698863	Os05g44270	48.1863	121.762	1.33738	5e-05	0.00187649
TCONS_00069333	LOC_Os05g44290	5:25709188-25713523	Os05g44290	21.335	10.5392	-1.01745	0.0004	0.0113386
TCONS_00069419	LOC_Os05g45030	5:26112946-26114487	Os05g45030	26.8634	13.8978	-0.950784	5e-05	0.00187649
TCONS_00069442	LOC_Os05g45460	5:26308650-26310223	Os05g45460	28.0667	51.6257	0.879231	5e-05	0.00187649
TCONS_00069453	LOC_Os05g45680	5:26407404-26408562	Os05g45680	0	0.52291	inf	5e-05	0.00187649
TCONS_00069477	LOC_Os05g45840	5:26492078-26497391	Os05g45840	0.394435	4.07211	3.36791	0.00125	0.0280989
TCONS_00069521	LOC_Os05g46020	5:26619706-26621574	Os05g46020	0.795879	9.77442	3.61839	0.0019	0.0388108
TCONS_00069522	LOC_Os05g46020	5:26619706-26621574	Os05g46020	9.23863	55.9509	2.59841	5e-05	0.00187649
TCONS_00069631	LOC_Os05g46830	5:27056476-27057680	Os05g46830	0.196724	3.68788	4.22855	0.00095	0.0227585
TCONS_00069632	LOC_Os05g46840	5:27059336-27060268	Os05g46840	1.73648	7.33534	2.0787	5e-05	0.00187649
TCONS_00069673	LOC_Os05g47650	5:27240340-27241953	Os05g47650	28.683	44.0895	0.620237	0.0026	0.0497378
TCONS_00069676	LOC_Os05g47700	5:27267999-27268706	Os05g47700	1324.25	754.585	-0.811419	0.00055	0.0146355
TCONS_00069683	LOC_Os05g47770	5:27298210-27304901	Os05g47770	2.49803	7.58435	1.60224	0.0013	0.0289358
TCONS_00069685	LOC_Os05g47770	5:27298210-27304901	Os05g47770	0.833839	3.85069	2.20728	5e-05	0.00187649
TCONS_00069716	LOC_Os05g48070	5:27496099-27500383	Os05g48070	28.6124	17.7211	-0.691173	0.00045	0.012438
TCONS_00069732	LOC_Os05g48210	5:27575450-27576333	Os05g48210	28.621	141.556	2.30623	5e-05	0.00187649
TCONS_00069752	LOC_Os05g48290	5:27621225-27625827	Os05g48290	10.4682	16.5665	0.662251	0.00125	0.0280989
TCONS_00069794	LOC_Os05g48690	5:27836411-27839857	Os05g48690	11.0658	51.8694	2.22878	5e-05	0.00187649
TCONS_00069797	LOC_Os05g48740	5:27872645-27873393	Os05g48740	51.3465	24.5215	-1.06622	0.00175	0.0364903
TCONS_00069798	LOC_Os05g48740	5:27872645-27873393	Os05g48740	100.438	54.7614	-0.875074	0.0025	0.048214
TCONS_00069799	LOC_Os05g48760	5:27881369-27885360	Os05g48760	25.042	42.2661	0.755152	0.00025	0.00764355
TCONS_00069811	LOC_Os05g48890	5:27984689-27985698	Os05g48890	59.2883	116.315	0.972213	5e-05	0.00187649
TCONS_00069815	LOC_Os05g48930	5:28005192-28006137	Os05g48930	17.02	144.042	3.08119	5e-05	0.00187649
TCONS_00069859	LOC_Os05g49260	5:28195536-28199819	Os05g49260	10.517	17.6264	0.745016	0.0019	0.0388108
TCONS_00069862	LOC_Os05g49270	5:28202235-28206848	Os05g49270	19.367	35.8657	0.889003	5e-05	0.00187649
TCONS_00069890	LOC_Os05g49620	5:28409156-28410416	Os05g49620	0.938031	18.4327	4.29649	5e-05	0.00187649
TCONS_00069981	LOC_Os05g50580	5:28937461-28939399	Os05g50580	6.03442	16.99	1.4934	5e-05	0.00187649
TCONS_00069982	LOC_Os05g50600	5:28941461-28943204	Os05g50600	16.9184	33.1554	0.970655	5e-05	0.00187649
TCONS_00070007	LOC_Os05g50890	5:29137325-29143085	Os05g50890	1.34076	9.83045	2.87421	5e-05	0.00187649
TCONS_00070014	LOC_Os05g50910	5:29150901-29157589	Os05g50910	4.12003	7.94627	0.947622	5e-05	0.00187649
TCONS_00070018	LOC_Os05g50920	5:29158491-29164978	Os05g50920	27.484	15.6492	-0.812501	0.00065	0.0168242
TCONS_00070075	LOC_Os05g51390	5:29407365-29411662	Os05g51390	0.153396	2.70819	4.142	0.0016	0.0340434
TCONS_00070103	LOC_Os05g51690	5:29593903-29597675	Os05g51690	59.4396	25.9323	-1.19667	5e-05	0.00187649
TCONS_00070254	LOC_Os05g02200	5:690755-691909	Os05g02200	10.5518	19.4861	0.884958	0.00035	0.0101193
TCONS_00070270	LOC_Os05g02390	5:783001-784116	Os05g02390	33.1264	110.42	1.73694	5e-05	0.00187649
TCONS_00070286	LOC_Os05g02520	5:872960-876104	Os05g02520	35.7067	59.3423	0.732865	0.00025	0.00764355
TCONS_00070380	LOC_Os05g03590	5:1515424-1523310	Os05g03590	25.9931	75.7029	1.54222	5e-05	0.00187649
TCONS_00070416	LOC_Os05g04180	5:1885019-1889421	Os05g04180	23.6851	14.3969	-0.718218	0.00025	0.00764355
TCONS_00070421	LOC_Os05g04210	5:1907523-1909464	Os05g04210	0.401932	22.8387	5.82839	5e-05	0.00187649
TCONS_00070422	LOC_Os05g04210	5:1907523-1909464	Os05g04210	1.11771	29.7079	4.73223	0.0003	0.00887554
TCONS_00070486	LOC_Os05g05040	5:2452637-2453294	Os05g05040	30.6588	50.8214	0.729138	0.0007	0.0178088
TCONS_00070611	LOC_Os05g05940	5:2970733-2972751	Os05g05940	172.818	274.317	0.66659	0.0015	0.0323247
TCONS_00070622	LOC_Os05g06140	5:3069553-3074470	Os05g06140	4.39229	8.03195	0.870776	0.00125	0.0280989
TCONS_00070633	LOC_Os05g06320	5:3232933-3237533	Os05g06320	10.7656	6.33045	-0.766045	0.0011	0.0255876
TCONS_00070646	LOC_Os05g06460	5:3313366-3319693	Os05g06460	6.28136	11.3019	0.84742	5e-05	0.00187649
TCONS_00070676	LOC_Os05g06710	5:3492592-3496819	Os05g06710	0.610993	5.06497	3.05133	0.00115	0.0264673
TCONS_00070677	LOC_Os05g06720	5:3499046-3507676	Os05g06720	7.16555	12.973	0.856357	0.0013	0.0289358
TCONS_00070682	LOC_Os05g06780	5:3539539-3540949	Os05g06780	865.65	462.752	-0.903543	5e-05	0.00187649
TCONS_00070688	LOC_Os05g06970	5:3645846-3648046	Os05g06970	522.104	239.118	-1.12661	5e-05	0.00187649
TCONS_00070691	LOC_Os05g07010	5:3679607-3681262	Os05g07010	0	0.695592	inf	5e-05	0.00187649
TCONS_00070721	LOC_Os05g07210	5:3807950-3810783	Os05g07210	66.5185	39.5813	-0.748936	0.00025	0.00764355
TCONS_00070734	LOC_Os05g07300	5:3875938-3881816	Os05g07300	3.27202	1.69046	-0.952772	0.0019	0.0388108
TCONS_00070735	LOC_Os05g07300	5:3875938-3881816	Os05g07300	5.8188	3.10253	-0.907277	0.0021	0.0418307
TCONS_00070741	LOC_Os05g07420	5:3956433-3973361	Os05g07420	7.3215	3.86151	-0.922975	0.0001	0.0034939
TCONS_00070821	LOC_Os05g08420	5:4593173-4594018	Os05g08420	184.343	354.93	0.945145	5e-05	0.00187649
TCONS_00070840	LOC_Os05g08640	5:4735026-4737026	Os05g08640	15.5786	58.5665	1.91051	5e-05	0.00187649
TCONS_00070871	LOC_Os05g09020	5:4998011-4999694	Os05g09020	1.47065	13.6467	3.21403	5e-05	0.00187649
TCONS_00070872	LOC_Os05g09020	5:4998011-4999694	Os05g09020	9.61507	51.4651	2.42022	5e-05	0.00187649
TCONS_00070909	LOC_Os05g09440	5:5293530-5297397	Os05g09440	1.23963	2.75534	1.15231	0.0006	0.0157331
TCONS_00070912	LOC_Os05g09500	5:5337151-5341244	Os05g09500	8.19001	15.0777	0.88048	0.00015	0.00495209
TCONS_00070918	LOC_Os05g09550	5:5394313-5398127	Os05g09550	1.37295	4.81413	1.81	0.0025	0.048214
TCONS_00070920	LOC_Os05g09660	5:5455244-5461631	Os05g09660	11.354	3.22949	-1.81382	5e-05	0.00187649
TCONS_00070947	LOC_Os05g10370	5:5652596-5654715	Os05g10370	7.88545	17.1051	1.11716	5e-05	0.00187649
TCONS_00071009	LOC_Os05g11010	5:6164935-6166228	Os05g11010	45.5607	79.0254	0.794527	5e-05	0.00187649
TCONS_00071072	LOC_Os05g11570	5:6546656-6547919	Os05g11570	0.718509	2.5668	1.83689	0.0009	0.021791
TCONS_00071107	LOC_Os05g12090	5:6919709-6919994	Os05g12090	0	8.65856	inf	5e-05	0.00187649
TCONS_00071133	LOC_Os05g12280	5:7049822-7050808	Os05g12280	61.5515	30.9581	-0.99148	5e-05	0.00187649
TCONS_00071191	LOC_Os05g13580	5:7533574-7534605	Os05g13580	46.3396	85.0578	0.876198	5e-05	0.00187649
TCONS_00071235	LOC_Os05g14220	5:7970728-7975873	Os05g14220	10.2376	1.65353	-2.63026	0.00025	0.00764355
TCONS_00071236	LOC_Os05g14220	5:7970728-7975873	Os05g14220	12.9383	6.16067	-1.07048	0.0004	0.0113386
TCONS_00071293	LOC_Os05g15170	5:8613184-8614098	Os05g15170	34.6106	17.352	-0.996117	0.00015	0.00495209
TCONS_00071578	LOC_Os05g18660	5:10804066-10807112	Os05g18660	43.0736	26.8148	-0.683771	0.00055	0.0146355
TCONS_00071600	LOC_Os05g19150	5:11114428-11116262	Os05g19150	8.01725	14.4382	0.848711	0.0002	0.00632634
TCONS_00071667	LOC_Os05g20100	5:11753210-11756311	Os05g20100	14.1688	26.3349	0.894255	5e-05	0.00187649
TCONS_00071956	LOC_Os05g24660	5:14204026-14205052	Os05g24660	0	0.507661	inf	5e-05	0.00187649
TCONS_00072046	LOC_Os05g25920	5:15020207-15020900	Os05g25920	7.60573	182.095	4.58146	5e-05	0.00187649
TCONS_00072097	LOC_Os05g26840	5:15516792-15518703	Os05g26840	21.1861	43.7349	1.04567	5e-05	0.00187649
TCONS_00072180	LOC_Os05g27580	5:15987170-15993299	Os05g27580	24.1808	10.9215	-1.14669	5e-05	0.00187649
TCONS_00072381	LOC_Os05g30454	5:17584453-17589306	Os05g30454	1.22081	2.83161	1.21379	0.0017	0.0357769
TCONS_00072398	LOC_Os05g30730	5:17733181-17734676	Os05g30730	6.0959	2.22378	-1.45483	0.0004	0.0113386
TCONS_00072475	LOC_Os05g31620	5:18345965-18346944	Os05g31620	11.0525	28.131	1.3478	5e-05	0.00187649
TCONS_00072479	LOC_Os05g31670	5:18368809-18369779	Os05g31670	0.371364	12.1892	5.03663	0.00045	0.012438
TCONS_00072482	LOC_Os05g31750	5:18433799-18436083	Os05g31750	10.2075	34.1265	1.74126	0.00035	0.0101193
TCONS_00072483	LOC_Os05g31750	5:18433799-18436083	Os05g31750	8.98035	24.2426	1.4327	5e-05	0.00187649
TCONS_00072534	LOC_Os05g32370	5:18809800-18813383	Os05g32370	0	0.460458	inf	5e-05	0.00187649
TCONS_00072628	LOC_Os05g33570	5:19655989-19675341	Os05g33570	27.2841	48.0061	0.815156	0.00015	0.00495209
TCONS_00072732	LOC_Os05g34730	5:20538701-20539295	Os05g34730	0	26.9799	inf	5e-05	0.00187649
TCONS_00072751	LOC_Os05g34950	5:20696886-20701762	Os05g34950	25.7173	49.7812	0.95286	5e-05	0.00187649
TCONS_00072773	LOC_Os05g35200	5:20835703-20841268	Os05g35200	6.30913	2.58568	-1.2869	0.0025	0.048214
TCONS_00072794	LOC_Os05g35290	5:20890850-20893364	Os05g35290	53.9219	205.503	1.93022	5e-05	0.00187649
TCONS_00072814	LOC_Os05g35410	5:20976851-20982339	Os05g35410	0.229314	0.967983	2.07765	0.00015	0.00495209
TCONS_00072836	LOC_Os05g35500	5:21036734-21038029	Os05g35500	18.1645	48.2343	1.40894	5e-05	0.00187649
TCONS_00072840	LOC_Os05g35570	5:21072678-21076056	Os05g35570	3.02434	5.42026	0.841742	0.00175	0.0364903
TCONS_00072845	LOC_Os05g35650	5:21109299-21129181	Os05g35650	11.3524	21.5259	0.923079	5e-05	0.00187649
TCONS_00072865	LOC_Os05g35970	5:21248256-21251607	Os05g35970	2.44591	6.59958	1.432	0.00215	0.0426474
TCONS_00072907	LOC_Os05g36280	5:21436859-21437620	Os05g36280	71.6172	131.587	0.877644	5e-05	0.00187649
TCONS_00072935	LOC_Os05g37060	5:21591623-21592822	Os05g37060	0.209401	2.77089	3.72601	0.0014	0.0307935
TCONS_00072937	LOC_Os05g37080	5:21605290-21607408	Os05g37080	0.340616	3.70234	3.44222	0.00025	0.00764355
TCONS_00072938	LOC_Os05g37080	5:21605290-21607408	Os05g37080	3.76559	9.58307	1.34761	5e-05	0.00187649
TCONS_00073044	LOC_Os05g38130	5:22304109-22306111	Os05g38130	6.91029	2.9972	-1.20513	5e-05	0.00187649
TCONS_00073074	LOC_Os05g38390	5:22436780-22440957	Os05g38390	1.50335	4.37414	1.54082	0.0004	0.0113386
TCONS_00073087	LOC_Os05g38530	5:22536797-22540022	Os05g38530	2.69618	13.5609	2.33046	5e-05	0.00187649
TCONS_00073137	LOC_Os05g38860	5:22737642-22738418	Os05g38860	15.0005	24.9161	0.73207	0.0026	0.0497378
TCONS_00073142	LOC_Os05g38950	5:22772387-22779502	Os05g38950	4.45856	7.18678	0.688767	0.00215	0.0426474
TCONS_00073188	LOC_Os05g39580	5:23176622-23178098	Os05g39580	50.7904	14.1656	-1.84216	5e-05	0.00187649
TCONS_00073199	LOC_Os05g39720	5:23247894-23250874	Os05g39720	5.79473	111.989	4.27247	5e-05	0.00187649
TCONS_00073200	LOC_Os05g39720	5:23247894-23250874	Os05g39720	0.398071	24.928	5.9686	0.00045	0.012438
TCONS_00073271	LOC_Os05g40420	5:23686097-23690829	Os05g40420	30.1951	52.3046	0.792623	5e-05	0.00187649
TCONS_00073287	LOC_Os05g40630	5:23762993-23764045	Os05g40630	5.09184	28.0449	2.46148	5e-05	0.00187649
TCONS_00073360	LOC_Os05g41180	5:24059856-24064096	Os05g41180	13.2258	23.2487	0.813793	5e-05	0.00187649
TCONS_00073362	LOC_Os05g41190	5:24064523-24065871	Os05g41190	7.13084	3.67592	-0.955965	0.0018	0.0372498
TCONS_00073366	LOC_Os05g41220	5:24074993-24078421	Os05g41220	74.537	44.6287	-0.739985	0.0006	0.0157331
TCONS_00073382	LOC_Os05g41460	5:24213082-24219291	Os05g41460	105.878	61.5479	-0.782627	0.00045	0.012438
TCONS_00073417	LOC_Os05g41760	5:24365305-24366290	Os05g41760	8.24668	25.5879	1.63357	5e-05	0.00187649
TCONS_00073419	LOC_Os05g41780	5:24381480-24382610	Os05g41780	117.359	234.855	1.00085	5e-05	0.00187649
TCONS_00073476	LOC_Os05g42360	5:24721069-24722726	Os05g42360	3.49302	10.0856	1.52975	0.00125	0.0280989
TCONS_00073489	LOC_Os05g43120	5:24973221-24976369	Os05g43120	9.01912	4.82591	-0.902186	0.0008	0.0198021
TCONS_00073511	LOC_Os05g43510	5:25228480-25230434	Os05g43510	0.490539	3.18793	2.70018	0.00015	0.00495209
TCONS_00073539	LOC_Os05g43940	5:25506507-25508308	Os05g43940	0	0.435472	inf	5e-05	0.00187649
TCONS_00073561	LOC_Os05g44340	5:25733717-25744581	Os05g44340	0.165243	15.1482	6.51841	0.0004	0.0113386
TCONS_00073591	LOC_Os05g44770	5:25954601-25963139	Os05g44770	32.5625	102.958	1.66077	5e-05	0.00187649
TCONS_00073603	LOC_Os05g44810	5:25980371-25994493	Os05g44810	10.5958	2.91404	-1.8624	0.00145	0.0316529
TCONS_00073618	LOC_Os05g45070	5:26127009-26127980	Os05g45070	1.08699	5.49471	2.3377	5e-05	0.00187649
TCONS_00073620	LOC_Os05g45110	5:26138491-26140132	Os05g45110	2.16388	25.1964	3.54153	5e-05	0.00187649
TCONS_00073628	LOC_Os05g45210	5:26174821-26183256	Os05g45210	5.48883	9.65958	0.815463	0.00035	0.0101193
TCONS_00073735	LOC_Os05g46240	5:26752900-26756294	Os05g46240	2.30318	11.5179	2.32218	0.0018	0.0372498
TCONS_00073742	LOC_Os05g46290	5:26773028-26777672	Os05g46290	6.68571	11.7549	0.814113	5e-05	0.00187649
TCONS_00073751	LOC_Os05g46340	5:26795721-26797607	Os05g46340	3.28514	10.4815	1.67382	5e-05	0.00187649
TCONS_00073772	LOC_Os05g46550	5:26889929-26893306	Os05g46550	7.07123	11.9556	0.757655	0.0001	0.0034939
TCONS_00073788	LOC_Os05g46750	5:27004720-27007371	Os05g46750	0.593374	2.46525	2.05472	5e-05	0.00187649
TCONS_00073789	LOC_Os05g46760	5:27013302-27014721	Os05g46760	2.78268	12.3913	2.15478	5e-05	0.00187649
TCONS_00073840	LOC_Os05g47840	5:27360343-27362151	Os05g47840	10.8079	1.93509	-2.48162	5e-05	0.00187649
TCONS_00073882	LOC_Os05g48390	5:27677324-27685307	Os05g48390	190.275	103.952	-0.872162	0.00155	0.0331419
TCONS_00073912	LOC_Os05g48650	5:27820859-27821767	Os05g48650	16.7918	41.5091	1.30567	5e-05	0.00187649
TCONS_00073917	LOC_Os05g48700	5:27848087-27850281	Os05g48700	1.12524	2.8421	1.33672	0.00045	0.012438
TCONS_00073944	LOC_Os05g48800	5:27904916-27908444	Os05g48800	250.208	130.297	-0.941323	5e-05	0.00187649
TCONS_00073947	LOC_Os05g48810	5:27909646-27911963	Os05g48810	6.37837	69.5702	3.44721	5e-05	0.00187649
TCONS_00073960	LOC_Os05g48940	5:28006471-28013898	Os05g48940	13.3524	7.97764	-0.74306	0.0005	0.013547
TCONS_00073998	LOC_Os05g49290	5:28215440-28218876	Os05g49290	106.016	198.454	0.904526	5e-05	0.00187649
TCONS_00074019	LOC_Os05g49590	5:28382265-28390476	Os05g49590	14.5697	8.43647	-0.788259	0.00025	0.00764355
TCONS_00074047	LOC_Os05g49840	5:28534930-28540621	Os05g49840	20.3973	47.1275	1.20819	5e-05	0.00187649
TCONS_00074068	LOC_Os05g50100	5:28647674-28648596	Os05g50100	6.34718	155.937	4.61871	5e-05	0.00187649
TCONS_00074086	LOC_Os05g50230	5:28724265-28725524	Os05g50230	4.40631	19.2076	2.12404	5e-05	0.00187649
[truncated: 720 more rows]
