# Supplementary material for: Comparative analysis of Cd-responsive maize and rice transcriptomes highlights Cd co-modulated orthologs
Source: BMC Genomics. 2018 Sep 26;19:709. doi: 10.1186/s12864-018-5109-8 (PMC6158873; doi:10.1186/s12864-018-5109-8)
Supplement: Supplementary file 6 — Table S6. Eight hundred eighty plant orthologous groups composed of Cd-responsive orthologs in maize and rice. (XLSX 78 kb) [file 12864_2018_5109_MOESM6_ESM.xlsx]

## Sheet: S6. Zm-Os 880 ortholog groups
Table S6. 880 plant orthologous groups composed of Cd-responsive orthologs in maize and rice.
Plant orthologs group	Gene ID	Log2(Cd1h/ck1h)
	Maie/Rice	Maize	Rice
APK_ORTHOMCL18500
	GRMZM2G110965	-2.31476
	LOC_Os11g14910		0.79533
APK_ORTHOMCL4060
	GRMZM2G002830	0.741068
	LOC_Os01g16650		1.07262
APK_ORTHOMCL18458
	GRMZM2G076972	1.52501
	LOC_Os06g05440		-0.7899
APK_ORTHOMCL3439
	GRMZM2G054032	1.22593
	GRMZM2G125004	0.932051
	LOC_Os07g42590		1.67588
APK_ORTHOMCL6695
	GRMZM2G119970	5.07698
	LOC_Os05g26840		1.04567
APK_ORTHOMCL363
	GRMZM2G015976	0.714645
	GRMZM2G173669	-0.992021
	LOC_Os12g29220		2.56808
APK_ORTHOMCL1348
	GRMZM2G031062	5.26494
	GRMZM2G342856	2.37558
	LOC_Os03g58010		2.02313
	LOC_Os03g58020		-0.792833
APK_ORTHOMCL17488
	GRMZM2G061487	2.26561
	LOC_Os08g31580		1.38952
APK_ORTHOMCL560
	GRMZM2G148074	1.00625
	LOC_Os10g41230		0.918507
APK_ORTHOMCL20424
	GRMZM2G116238	5.2316
	LOC_Os01g74370		2.61488
APK_ORTHOMCL17308
	GRMZM2G174860	3.59345
	LOC_Os08g04800		4.61366
APK_ORTHOMCL6696
	GRMZM2G157219	3.73
	LOC_Os05g48690		2.22878
APK_ORTHOMCL13774
	GRMZM2G070322	1.33669
	GRMZM2G099491	1.20519
	LOC_Os03g58110		0.775032
APK_ORTHOMCL1514
	GRMZM2G103152	3.09036
	GRMZM2G105466	2.26436
	LOC_Os02g36340		4.33989
APK_ORTHOMCL4168
	GRMZM2G080567	1.03097
	LOC_Os07g42220		1.91735
APK_ORTHOMCL21172
	GRMZM2G069335	2.10351
	LOC_Os06g03810		2.90217
APK_ORTHOMCL2778
	GRMZM2G041636	1.34328
	GRMZM2G112428	2.80137
	LOC_Os07g48900		2.36017
APK_ORTHOMCL3903
	GRMZM2G480364	4.62523
	LOC_Os02g50710		1.94614
	LOC_Os06g13190		2.90767
APK_ORTHOMCL14195
	GRMZM2G054807	2.42502
	LOC_Os01g62670		1.45111
APK_ORTHOMCL12543
	GRMZM2G097135	5.94528
	LOC_Os11g31060		8.30327
APK_ORTHOMCL21540
	GRMZM2G169121	0.742433
	LOC_Os01g04590		4.66644
APK_ORTHOMCL18243
	GRMZM2G168917	4.69201
	LOC_Os04g45730		1.57554
APK_ORTHOMCL4978
	GRMZM2G085086	2.4322
	LOC_Os04g17100		3.61659
APK_ORTHOMCL18310
	GRMZM5G882427	1.87296
	LOC_Os04g54560		1.11083
APK_ORTHOMCL4699
	GRMZM2G084005	4.34618
	LOC_Os12g13910		2.80169
APK_ORTHOMCL25321
	GRMZM2G081557	2.26876
	LOC_Os04g50680		1.64749
APK_ORTHOMCL8542
	GRMZM2G116614	3.88942
	GRMZM2G117513	1.38475
	LOC_Os03g28940		6.03757
APK_ORTHOMCL5845
	GRMZM5G856929	2.30131
	LOC_Os06g49750		-1.58169
APK_ORTHOMCL7677
	GRMZM2G083812	-0.76097
	LOC_Os02g55870		1.59704
APK_ORTHOMCL14001
	GRMZM2G013430	5.48225
	LOC_Os03g10050		6.4717
APK_ORTHOMCL18157
	GRMZM2G068590	2.85856
	LOC_Os04g33030		-0.968839
APK_ORTHOMCL16994
	GRMZM2G041774	6.27309
	LOC_Os01g50410		3.75704
APK_ORTHOMCL10795
	GRMZM2G324999	4.60758
	LOC_Os08g29660		3.96938
APK_ORTHOMCL21570
	GRMZM2G175856	4.57014
	LOC_Os08g43200		4.84952
APK_ORTHOMCL617
	GRMZM2G165919	0.979483
	LOC_Os03g20120		3.55971
	LOC_Os07g48830		2.77053
APK_ORTHOMCL17665
	GRMZM2G326825	4.0313
	LOC_Os02g44880		2.29305
APK_ORTHOMCL5811
	GRMZM2G174347	1.43191
	LOC_Os05g41780		1.00085
APK_ORTHOMCL2541
	GRMZM2G452717	-0.881461
	LOC_Os11g01780		-1.01598
APK_ORTHOMCL3229
	GRMZM2G116881	-0.804883
	LOC_Os06g09350		-0.659632
APK_ORTHOMCL11394
	GRMZM2G145412	5.84585
	GRMZM2G145458	5.02331
	LOC_Os10g25230		6.48877
APK_ORTHOMCL6158
	GRMZM2G119583	0.706274
	LOC_Os05g03830		0.650969
APK_ORTHOMCL17662
	GRMZM2G102681	0.643557
	LOC_Os02g45000		1.03674
APK_ORTHOMCL21190
	GRMZM2G074358	2.56968
	LOC_Os06g51070		1.34112
APK_ORTHOMCL16343
	GRMZM2G030571	-1.50191
	LOC_Os03g21960		1.40255
APK_ORTHOMCL1500
	GRMZM2G008216	1.13652
	GRMZM2G082924	0.810143
	LOC_Os07g14150		0.693945
APK_ORTHOMCL18534
	GRMZM2G146108	4.88803
	LOC_Os03g45850		8
	LOC_Os03g45860		10
APK_ORTHOMCL17840
	GRMZM2G324157	5.00795
	LOC_Os12g23700		2.75376
APK_ORTHOMCL17885
	GRMZM2G095873	2.25051
	LOC_Os11g37230		3.48279
APK_ORTHOMCL15788
	GRMZM2G061897	1.67751
	LOC_Os03g60540		2.48243
APK_ORTHOMCL21463
	GRMZM2G146475	-0.839967
	LOC_Os01g72160		1.27469
APK_ORTHOMCL610
	GRMZM5G864815	2.33471
	LOC_Os05g30454		1.21379
APK_ORTHOMCL10515
	GRMZM2G102183	-1.10115
	LOC_Os04g40990		-0.867974
APK_ORTHOMCL5332
	GRMZM2G161169	0.971494
	LOC_Os07g33560		-0.818535
APK_ORTHOMCL17679
	GRMZM2G134023	3.69488
	LOC_Os02g45780		3.07404
APK_ORTHOMCL561
	GRMZM2G077036	0.686661
	GRMZM2G128179	0.945632
	LOC_Os02g45310		0.742088
APK_ORTHOMCL14589
	GRMZM2G406099	3.97544
	GRMZM5G876379	2.93663
	LOC_Os04g58890		2.76888
APK_ORTHOMCL16038
	GRMZM2G168115	2.97067
	LOC_Os06g50390		1.43809
APK_ORTHOMCL2117
	GRMZM5G831993	2.00776
	LOC_Os06g07350		-0.629287
APK_ORTHOMCL227
	GRMZM5G888620	4.31472
	LOC_Os01g45110		6.18159
APK_ORTHOMCL4096
	GRMZM2G429617	5.43968
	LOC_Os09g27260		6.05458
APK_ORTHOMCL8778
	GRMZM2G098167	4.37381
	LOC_Os02g54140		6.11409
APK_ORTHOMCL216
	GRMZM2G032682	3.30479
	GRMZM2G045031	3.97086
	GRMZM2G071436	4.35588
	GRMZM2G334734	3.5202
	LOC_Os07g02880		2.02584
APK_ORTHOMCL14123
	GRMZM2G161891	0.962667
	LOC_Os10g38600		0.677023
APK_ORTHOMCL1411
	GRMZM2G120938	-0.775069
	LOC_Os08g20200		3.27192
APK_ORTHOMCL12751
	GRMZM2G001824	6.28262
	GRMZM2G425427	7.22568
	LOC_Os05g04210		5.82839
APK_ORTHOMCL17457
	GRMZM2G175134	0.676771
	LOC_Os10g39740		1.41891
APK_ORTHOMCL12540
	GRMZM2G127656	0.86673
	LOC_Os03g50420		1.35933
APK_ORTHOMCL8134
	GRMZM2G094664	-1.09993
	LOC_Os08g05440		-0.889159
	LOC_Os08g07330		-0.910905
APK_ORTHOMCL16722
	GRMZM2G093418	1.5266
	LOC_Os05g45070		2.3377
APK_ORTHOMCL16459
	GRMZM2G113060	3.62528
	LOC_Os03g09170		3.41627
APK_ORTHOMCL3596
	GRMZM2G002178	1.40073
	GRMZM2G067225	2.50769
	LOC_Os03g12500		2.60079
APK_ORTHOMCL369
	GRMZM2G114153	1.41868
	LOC_Os04g44510		2.25935
APK_ORTHOMCL16984
	LOC_Os01g47780		1.11743
APK_ORTHOMCL4359
	GRMZM2G024024	2.58734
	GRMZM2G026151	3.83059
	LOC_Os02g09960		1.99472
APK_ORTHOMCL12674
	GRMZM2G095822	6.20046
	LOC_Os03g08880		2.66685
APK_ORTHOMCL5711
	GRMZM2G149024	1.66019
	LOC_Os03g47530		2.34757
APK_ORTHOMCL9520
	GRMZM2G479249	2.63556
	LOC_Os03g63700		-0.699179
APK_ORTHOMCL16919
	GRMZM2G061723	4.99817
	LOC_Os01g38980		3.01993
APK_ORTHOMCL5080
	GRMZM2G032160	2.59252
	LOC_Os09g21210		0.912386
APK_ORTHOMCL2026
	GRMZM2G157168	3.72187
	GRMZM2G433162	1.46365
	LOC_Os12g08090		2.73355
	LOC_Os12g08130		1.65071
APK_ORTHOMCL13267
	GRMZM2G004519	4.18258
	LOC_Os01g20910		1.86911
APK_ORTHOMCL2179
	GRMZM2G075227	0.878701
	LOC_Os02g21920		0.623569
APK_ORTHOMCL8083
	GRMZM2G139293	2.99632
	LOC_Os02g53410		1.90267
APK_ORTHOMCL16644
	GRMZM2G378442	2.44495
	LOC_Os01g17050		1.6886
APK_ORTHOMCL659
	GRMZM2G071907	3.1568
	GRMZM2G102583	1.16278
	LOC_Os04g51560		0.693072
	LOC_Os08g13840		1.62856
APK_ORTHOMCL2236
	GRMZM2G144083	-1.82522
	LOC_Os04g46940		-0.989282
APK_ORTHOMCL14537
	GRMZM2G022627	1.60616
	GRMZM2G051852	0.848632
	LOC_Os04g40560		1.29097
APK_ORTHOMCL3389
	GRMZM2G118453	2.2689
	LOC_Os01g54550		0.901251
APK_ORTHOMCL4853
	GRMZM2G002147	0.714084
	LOC_Os01g70560		0.96445
APK_ORTHOMCL5177
	GRMZM2G043878	0.746445
	LOC_Os03g16950		-2.29388
	LOC_Os03g16960		-1.35407
APK_ORTHOMCL868
	GRMZM2G137593	-0.670346
	LOC_Os11g40070		4.18475
APK_ORTHOMCL17016
	GRMZM2G105092	7.1582
	LOC_Os03g32220		5.35046
APK_ORTHOMCL4436
	GRMZM2G016290	2.82225
	LOC_Os03g62790		2.1367
APK_ORTHOMCL3293
	GRMZM2G164074	3.62432
	GRMZM2G177668	2.1956
	LOC_Os11g29290		2.7846
	LOC_Os12g25660		3.72136
APK_ORTHOMCL284
	GRMZM2G168953	2.00718
	GRMZM2G468756	2.39316
	LOC_Os04g44900		0.95809
APK_ORTHOMCL15946
	GRMZM2G123212	3.95852
	LOC_Os07g43740		6.25527
APK_ORTHOMCL16513
	GRMZM2G159477	3.01694
	LOC_Os03g03200		3.29278
APK_ORTHOMCL251
	GRMZM2G047613	1.49027
	LOC_Os01g37630		3.81184
	LOC_Os01g57770		-0.773574
APK_ORTHOMCL12657
	GRMZM2G024234	0.703077
	LOC_Os03g25360		1.41222
	LOC_Os03g25370		1.32231
APK_ORTHOMCL10904
	GRMZM2G301089	6.11845
	LOC_Os03g53020		2.43616
APK_ORTHOMCL4241
	GRMZM2G154460	0.978426
	LOC_Os09g36600		-0.705886
APK_ORTHOMCL16489
	GRMZM2G056804	1.01079
	LOC_Os03g05570		0.972959
APK_ORTHOMCL6823
	GRMZM2G023204	5.05428
	GRMZM5G802115	5.43336
	LOC_Os04g41160		1.71063
APK_ORTHOMCL20106
	GRMZM2G404608	4.86451
	LOC_Os06g04240		5.34749
APK_ORTHOMCL20971
	GRMZM2G021388	4.99647
	LOC_Os08g04560		1.297
APK_ORTHOMCL918
	GRMZM2G027976	0.720052
	LOC_Os01g55150		0.840487
APK_ORTHOMCL13784
	GRMZM2G427697	2.11931
	LOC_Os03g56220		1.26834
APK_ORTHOMCL1965
	GRMZM2G106622	2.50388
	LOC_Os12g29400		1.26106
APK_ORTHOMCL55
	GRMZM2G069722	4.7797
	GRMZM2G087875	5.07226
	LOC_Os03g55240		3.65027
APK_ORTHOMCL1766
	GRMZM2G127990	1.19467
	GRMZM2G428370	1.53344
	LOC_Os06g08690		1.05666
	LOC_Os06g08710		1.32867
APK_ORTHOMCL12549
	GRMZM2G114036	2.56708
	GRMZM2G414047	2.6669
	LOC_Os03g43880		2.37303
APK_ORTHOMCL3740
	GRMZM2G147373	2.15453
	LOC_Os03g24930		-0.756584
APK_ORTHOMCL12897
	GRMZM2G067865	3.15569
	LOC_Os11g34020		2.01074
	LOC_Os11g34080		1.59027
APK_ORTHOMCL5863
	GRMZM2G001930	1.94081
	LOC_Os10g42430		0.642086
APK_ORTHOMCL14346
	GRMZM2G468585	2.08013
	LOC_Os02g41840		1.31541
APK_ORTHOMCL3368
	GRMZM2G050329	1.32238
	LOC_Os06g03860		2.10306
APK_ORTHOMCL1435
	GRMZM2G101024	1.09228
	GRMZM2G367094	3.40855
	LOC_Os03g52410		3.15991
APK_ORTHOMCL8692
	GRMZM2G025812	1.02401
	LOC_Os06g41770		2.88149
APK_ORTHOMCL16170
	GRMZM2G111394	2.98371
	LOC_Os06g11150		4.14227
APK_ORTHOMCL16821
	GRMZM2G045976	2.98987
	LOC_Os05g21180		2.26936
APK_ORTHOMCL13812
	GRMZM2G400281	2.20444
	LOC_Os03g41110		-0.774597
APK_ORTHOMCL16349
	GRMZM2G075262	1.21596
	LOC_Os03g21640		4.76841
APK_ORTHOMCL13884
	GRMZM2G069169	1.85239
	LOC_Os06g40090		1.08145
APK_ORTHOMCL679
	GRMZM2G010987	2.77399
	GRMZM2G051683	4.74313
	LOC_Os01g50200		1.79408
APK_ORTHOMCL14003
	GRMZM2G003506	2.66136
	GRMZM2G050159	2.60515
	LOC_Os03g09900		0.960872
APK_ORTHOMCL8058
	GRMZM2G006853	2.05897
	GRMZM2G136372	1.79094
	GRMZM2G402631	1.55155
	LOC_Os12g43380		-0.815566
APK_ORTHOMCL12754
	GRMZM2G468111	1.78311
	LOC_Os01g32670		2.94809
APK_ORTHOMCL5498
	GRMZM2G014653	3.17093
	LOC_Os01g66120		4.25026
APK_ORTHOMCL14009
	GRMZM2G036288	5.61239
	GRMZM2G343157	4.51546
	LOC_Os03g08310		3.86027
APK_ORTHOMCL17486
	LOC_Os11g05780		1.0579
APK_ORTHOMCL14318
	GRMZM2G351239	4.64172
	GRMZM2G443180	3.08832
	LOC_Os08g40910		7.94462
APK_ORTHOMCL5481
	AC234164.1_FG004	0.876545
	LOC_Os06g03710		1.70041
APK_ORTHOMCL14115
	GRMZM2G047762	-0.806038
	LOC_Os05g39560		-1.97688
APK_ORTHOMCL1012
	GRMZM2G173700	-0.686965
	LOC_Os01g54080		0.61421
APK_ORTHOMCL759
	GRMZM2G009818	-1.08021
	GRMZM2G168603	-0.809083
	GRMZM2G438840	-0.828435
	LOC_Os03g05140		0.884253
APK_ORTHOMCL17141
	GRMZM2G467184	2.07572
	LOC_Os01g72080		0.673968
APK_ORTHOMCL13694
	GRMZM2G335604	2.74063
	LOC_Os03g24100		2.63454
APK_ORTHOMCL17038
	GRMZM2G152451	2.15381
	LOC_Os01g56080		2.42826
APK_ORTHOMCL9668
	GRMZM2G014392	4.60858
	LOC_Os03g44380		3.42719
APK_ORTHOMCL17696
	GRMZM2G164912	0.92094
	LOC_Os02g48190		1.51192
APK_ORTHOMCL7752
	GRMZM2G014499	0.740534
	LOC_Os01g52750		1.45528
APK_ORTHOMCL313
	GRMZM2G012631	0.882535
	GRMZM2G069651	1.7183
	GRMZM2G112165	1.07851
	LOC_Os08g39140		1.48499
APK_ORTHOMCL11241
	GRMZM2G075974	3.12245
	GRMZM2G170338	1.92784
	LOC_Os03g48060		1.04627
APK_ORTHOMCL1717
	GRMZM2G093951	1.61633
	GRMZM2G449094	4.83927
	LOC_Os04g58090		4.22802
APK_ORTHOMCL14262
	GRMZM2G404530	2.75197
	LOC_Os08g05970		10
APK_ORTHOMCL1999
	GRMZM2G114093	2.10205
	LOC_Os05g44290		-1.01745
APK_ORTHOMCL14575
	GRMZM2G115716	-0.888992
	LOC_Os04g54190		-1.12965
APK_ORTHOMCL18167
	GRMZM2G098128	3.60348
	LOC_Os04g34030		2.73277
APK_ORTHOMCL3744
	GRMZM2G104626	1.74317
	LOC_Os03g14170		1.16647
APK_ORTHOMCL6901
	GRMZM2G107111	-0.78729
	LOC_Os01g36870		-0.784153
APK_ORTHOMCL12160
	GRMZM2G051135	5.29352
	LOC_Os06g39240		4.89951
APK_ORTHOMCL5615
	GRMZM2G057509	2.91355
	LOC_Os08g01890		1.35382
APK_ORTHOMCL1381
	GRMZM2G159691	1.43579
	LOC_Os02g37930		0.940578
	LOC_Os07g47670		1.66055
APK_ORTHOMCL8612
	GRMZM2G173377	4.06525
	LOC_Os11g33050		3.52559
APK_ORTHOMCL17893
	GRMZM2G071478	4.4239
	LOC_Os11g35330		1.10691
APK_ORTHOMCL3305
	GRMZM2G113349	0.818863
	LOC_Os01g31690		-0.680956
APK_ORTHOMCL5447
	GRMZM2G111711	3.72593
	LOC_Os06g44010		5.99875
APK_ORTHOMCL9906
	GRMZM2G406758	1.93194
	GRMZM2G425965	2.5309
	LOC_Os06g13080		0.850445
APK_ORTHOMCL3728
	GRMZM2G177867	1.59993
	LOC_Os03g53920		0.855714
APK_ORTHOMCL18468
	GRMZM2G083894	1.5688
	GRMZM2G134334	1.84446
	LOC_Os09g31200		0.826976
APK_ORTHOMCL7858
	GRMZM2G042895	6.86474
	LOC_Os04g23550		5.90782
APK_ORTHOMCL16302
	GRMZM2G105682	1.40282
	LOC_Os07g01440		0.934628
APK_ORTHOMCL1925
	GRMZM2G010016	1.73942
	LOC_Os01g19940		1.43708
APK_ORTHOMCL15924
	GRMZM2G177050	3.22194
	LOC_Os07g48090		0.972392
APK_ORTHOMCL194
	GRMZM2G138770	2.30473
	GRMZM5G893912	4.12585
	LOC_Os12g44190		-0.781231
APK_ORTHOMCL4831
	GRMZM2G164405	4.09189
	GRMZM5G894619	3.58831
	LOC_Os04g48850		3.2202
APK_ORTHOMCL412
	GRMZM2G166944	3.04677
	LOC_Os06g48180		-1.96784
	LOC_Os06g48200		0.999645
APK_ORTHOMCL543
	GRMZM2G059562	2.38274
	GRMZM2G432583	3.939
	LOC_Os01g60490		8
APK_ORTHOMCL6937
	GRMZM2G310321	2.37591
	LOC_Os10g39870		1.44203
APK_ORTHOMCL660
	GRMZM2G042412	1.12096
	LOC_Os01g56420		-0.723734
APK_ORTHOMCL92
	GRMZM2G456997	2.16539
	LOC_Os10g11500		-1.30796
APK_ORTHOMCL10206
	GRMZM2G053574	1.63705
	LOC_Os01g35040		4.49075
APK_ORTHOMCL957
	GRMZM2G013652	0.774957
	LOC_Os07g44740		0.727173
APK_ORTHOMCL3533
	GRMZM2G033098	4.06824
	GRMZM2G072653	4.06568
	GRMZM2G376661	3.69733
	LOC_Os03g55800		2.33467
APK_ORTHOMCL14243
	GRMZM2G038335	-1.28334
	GRMZM2G384913	-0.749263
	LOC_Os02g15120		1.57375
APK_ORTHOMCL817
	GRMZM2G048154	1.92938
	GRMZM2G112251	1.75402
	LOC_Os03g17150		1.25176
APK_ORTHOMCL16467
	GRMZM5G838098	5.37475
	LOC_Os03g08320		3.19251
APK_ORTHOMCL9957
	GRMZM2G434170	-0.829715
	LOC_Os12g05540		-1.17786
APK_ORTHOMCL223
	GRMZM2G061969	1.46818
	LOC_Os06g40170		1.21865
	LOC_Os06g40180		1.20227
APK_ORTHOMCL9141
	GRMZM2G146847	0.860989
	LOC_Os04g49550		1.079
APK_ORTHOMCL2533
	GRMZM2G050512	1.382
	LOC_Os03g55320		3.14147
APK_ORTHOMCL6701
	GRMZM2G146616	1.61113
	LOC_Os03g44670		-1.00122
APK_ORTHOMCL2493
	GRMZM2G039639	1.45326
	LOC_Os03g45960		-1.02094
APK_ORTHOMCL12323
	GRMZM2G012413	0.675832
	LOC_Os09g37510		0.889239
APK_ORTHOMCL4761
	GRMZM2G076868	1.91055
	GRMZM2G120839	2.51762
	LOC_Os05g03620		2.37929
APK_ORTHOMCL4770
	GRMZM2G375153	3.72364
	LOC_Os02g46340		1.55621
APK_ORTHOMCL21075
	GRMZM2G044824	4.6673
	GRMZM2G102790	1.50785
	LOC_Os06g02250		1.71473
APK_ORTHOMCL4678
	GRMZM2G053720	0.817535
	LOC_Os10g40360		4.35345
APK_ORTHOMCL1066
	GRMZM2G022212	1.37249
	LOC_Os09g34250		2.32578
APK_ORTHOMCL1590
	GRMZM2G079613	2.02366
	LOC_Os05g43040		6.16402
APK_ORTHOMCL821
	GRMZM2G047677	-1.3796
	GRMZM2G144224	-1.7304
	LOC_Os03g18600		-1.77986
	LOC_Os05g39580		-1.84216
APK_ORTHOMCL17540
	GRMZM2G465165	2.39819
	LOC_Os08g40270		1.79862
APK_ORTHOMCL14250
	GRMZM2G116685	1.93288
	LOC_Os08g01830		1.17624
APK_ORTHOMCL1867
	GRMZM2G016435	2.67915
	GRMZM2G346133	-0.785401
	LOC_Os01g55510		1.46912
APK_ORTHOMCL21563
	GRMZM2G174310	3.00828
	LOC_Os08g31090		1.59879
APK_ORTHOMCL2721
	AC207628.4_FG009	1.33739
	LOC_Os01g08780		1.01375
APK_ORTHOMCL9576
	GRMZM2G427451	0.808268
	LOC_Os08g41290		0.742277
APK_ORTHOMCL3231
	GRMZM2G055313	2.93255
	LOC_Os01g10440		1.11961
APK_ORTHOMCL4519
	GRMZM2G173630	1.6141
	LOC_Os05g33730		-0.691635
APK_ORTHOMCL12894
	GRMZM2G091956	4.44864
	GRMZM2G124921	4.50131
	LOC_Os11g39990		1.19826
APK_ORTHOMCL4757
	GRMZM2G082199	1.70741
	LOC_Os01g62430		3.39575
APK_ORTHOMCL17894
	GRMZM2G149739	3.26539
	LOC_Os11g35080		1.92486
APK_ORTHOMCL3260
	GRMZM2G027697	3.28375
	LOC_Os02g40530		1.28993
	LOC_Os04g42950		1.71176
APK_ORTHOMCL14163
	GRMZM2G006352	4.31226
	LOC_Os01g49160		3.72436
APK_ORTHOMCL14429
	GRMZM2G375517	3.43758
	LOC_Os11g13980		9
APK_ORTHOMCL14376
	GRMZM2G149422	1.54324
	LOC_Os02g52010		0.924702
APK_ORTHOMCL8137
	GRMZM2G133781	3.12007
	LOC_Os08g40680		-1.22998
	LOC_Os11g47520		3.27407
	LOC_Os11g47530		2.27998
APK_ORTHOMCL1880
	LOC_Os02g37000		1.3544
APK_ORTHOMCL16990
	GRMZM2G146913	1.1839
	LOC_Os01g49720		1.99441
APK_ORTHOMCL4776
	GRMZM2G318408	2.84671
	LOC_Os04g49000		1.02874
APK_ORTHOMCL17011
	GRMZM2G444819	2.62697
	LOC_Os01g52730		1.81888
APK_ORTHOMCL17058
	GRMZM2G071705	2.37411
	LOC_Os01g59180		1.25
APK_ORTHOMCL2
	GRMZM2G003411	2.63997
	GRMZM2G143139	2.22285
	GRMZM2G366146	2.32429
	GRMZM2G391815	1.23199
	GRMZM2G415529	1.27482
	GRMZM2G479906	-1.95095
	GRMZM5G874955	5.86527
	GRMZM5G892675	5.00216
	LOC_Os01g42370		1.68178
	LOC_Os01g42380		2.1452
	LOC_Os01g42410		2.58703
	LOC_Os02g11760		3.10056
	LOC_Os08g29570		4.72212
APK_ORTHOMCL17164
	GRMZM2G074987	3.45027
	LOC_Os02g01930		1.83489
APK_ORTHOMCL506
	GRMZM2G477685	0.664855
	LOC_Os10g40430		0.857656
	LOC_Os10g40470		3.19568
	LOC_Os10g40480		1.81431
APK_ORTHOMCL6705
	GRMZM2G021816	1.5298
	LOC_Os08g36150		3.24663
APK_ORTHOMCL21179
	GRMZM2G070271	-1.17923
	LOC_Os10g42670		-0.621958
APK_ORTHOMCL17980
	GRMZM2G153527	1.66635
	LOC_Os09g23570		2.28485
APK_ORTHOMCL12214
	GRMZM2G060210	3.41402
	GRMZM2G108714	2.68213
	LOC_Os05g08640		1.91051
APK_ORTHOMCL6523
	GRMZM2G057113	5.12495
	LOC_Os04g41500		5.20247
APK_ORTHOMCL7516
	GRMZM2G037015	3.64073
	LOC_Os01g40070		2.89194
APK_ORTHOMCL730
	GRMZM2G344630	2.29694
	LOC_Os01g60170		2.98867
APK_ORTHOMCL17601
	GRMZM2G096171	-1.14086
	LOC_Os02g35180		-0.758712
APK_ORTHOMCL433
	GRMZM2G117246	4.67055
	LOC_Os03g18030		1.47417
APK_ORTHOMCL16542
	GRMZM2G476699	1.14434
	LOC_Os01g02930		1.39894
APK_ORTHOMCL14130
	GRMZM2G057116	4.03692
	GRMZM2G163054	4.51451
	LOC_Os05g09020		3.21403
APK_ORTHOMCL17979
	GRMZM2G151921	-1.65769
	LOC_Os09g23140		-0.785514
APK_ORTHOMCL3814
	GRMZM2G322001	0.900795
	LOC_Os03g53070		0.624449
APK_ORTHOMCL12731
	GRMZM2G476477	2.79609
	LOC_Os05g46760		2.15478
APK_ORTHOMCL15821
	GRMZM2G029385	2.09819
	LOC_Os03g56540		4.32898
APK_ORTHOMCL7531
	GRMZM2G081521	0.924165
	LOC_Os01g01295		2.92015
APK_ORTHOMCL2006
	GRMZM2G093173	1.74306
	LOC_Os04g34490		2.22063
APK_ORTHOMCL2612
	GRMZM2G079683	-0.685427
	LOC_Os04g43990		0.730923
APK_ORTHOMCL16852
	GRMZM2G051806	2.94703
	LOC_Os05g09500		0.88048
APK_ORTHOMCL15943
	GRMZM2G150841	0.837766
	LOC_Os07g44090		0.930437
APK_ORTHOMCL335
	GRMZM2G062488	-1.3334
	GRMZM2G079682	0.924221
	GRMZM2G104118	1.10615
	LOC_Os02g38140		2.15998
	LOC_Os04g40150		-0.673751
APK_ORTHOMCL1210
	GRMZM2G024865	1.10097
	GRMZM2G114557	3.43844
	LOC_Os09g28000		4.21459
APK_ORTHOMCL315
	GRMZM2G332412	-0.771968
	LOC_Os03g06040		1.24993
APK_ORTHOMCL10331
	GRMZM2G149647	6.3181
	LOC_Os03g14180		8
APK_ORTHOMCL334
	GRMZM2G059453	0.800369
	GRMZM2G166297	3.41311
	LOC_Os01g62760		1.65494
	LOC_Os03g16170		2.36422
APK_ORTHOMCL1513
	GRMZM2G148387	3.14498
	LOC_Os02g40500		3.80345
APK_ORTHOMCL21434
	GRMZM2G137321	2.5226
	LOC_Os03g58790		2.28685
APK_ORTHOMCL4247
	GRMZM2G168588	0.633307
	LOC_Os09g37600		1.23825
APK_ORTHOMCL13276
	GRMZM2G075712	3.69265
	LOC_Os03g08970		1.12721
APK_ORTHOMCL3583
	GRMZM2G075244	5.2669
	GRMZM2G075461	5.08575
	LOC_Os07g23570		5.34337
	LOC_Os07g44140		3.65664
APK_ORTHOMCL247
	GRMZM2G138259	0.873007
	LOC_Os08g31850		1.49231
	LOC_Os08g31910		-0.698626
APK_ORTHOMCL16466
	GRMZM2G496991	4.37959
	LOC_Os03g08520		3.18643
APK_ORTHOMCL16105
	GRMZM2G171616	1.03179
	LOC_Os06g40360		-0.864492
APK_ORTHOMCL26103
	GRMZM2G374302	1.51941
	LOC_Os04g01690		1.37862
APK_ORTHOMCL558
	LOC_Os03g17350		0.779455
APK_ORTHOMCL14616
	GRMZM2G030790	-1.36237
	LOC_Os04g24328		2.41265
APK_ORTHOMCL16550
	GRMZM2G097900	2.2462
	LOC_Os01g04330		2.01684
APK_ORTHOMCL18221
	GRMZM2G032602	3.25522
	LOC_Os04g43440		1.66548
APK_ORTHOMCL4851
	GRMZM2G306345	1.04284
	LOC_Os05g33570		0.815156
APK_ORTHOMCL16792
	GRMZM2G073310	2.78109
	LOC_Os05g36360		1.55304
APK_ORTHOMCL750
	GRMZM2G134389	2.79779
	LOC_Os06g10650		1.25065
APK_ORTHOMCL765
	GRMZM2G169654	2.88063
	LOC_Os05g47650		0.620237
APK_ORTHOMCL23
	GRMZM2G049930	2.20279
	GRMZM2G071390	2.73351
	GRMZM2G072965	3.6129
	GRMZM2G093076	1.43546
	GRMZM2G093554	3.58736
	GRMZM2G093606	4.24931
	GRMZM2G093622	1.65712
	GRMZM2G149714	3.7309
	GRMZM2G157364	1.24605
	GRMZM2G170857	0.797878
	GRMZM2G176798	1.60187
	LOC_Os08g09020		1.16156
	LOC_Os08g09060		-1.40255
APK_ORTHOMCL1960
	GRMZM2G468615	3.71813
	LOC_Os02g55610		1.4549
APK_ORTHOMCL7847
	GRMZM2G159953	0.653255
	LOC_Os06g17490		0.851904
APK_ORTHOMCL477
	LOC_Os05g33130		-1.12272
APK_ORTHOMCL14661
	GRMZM2G102047	-1.52614
	LOC_Os01g06230		1.53464
APK_ORTHOMCL17034
	GRMZM2G162768	-0.699641
	LOC_Os01g55820		0.854524
APK_ORTHOMCL7626
	GRMZM2G127945	1.48342
	LOC_Os10g41720		1.46224
APK_ORTHOMCL1249
	GRMZM2G057789	2.83935
	GRMZM2G081285	2.88136
	LOC_Os02g46100		2.91992
APK_ORTHOMCL17610
	GRMZM2G049372	-1.69636
	LOC_Os02g36440		-0.77898
APK_ORTHOMCL573
	GRMZM2G045431	2.92946
	LOC_Os09g28210		2.67554
APK_ORTHOMCL432
	GRMZM2G048295	3.79454
	GRMZM2G095904	6.47652
	GRMZM2G127857	5.24491
	LOC_Os02g41510		3.19954
	LOC_Os04g43680		2.66109
APK_ORTHOMCL2402
	GRMZM2G008972	-0.824039
	GRMZM2G078887	2.13349
	LOC_Os02g56900		2.2842
APK_ORTHOMCL2023
	GRMZM2G160710	4.20005
	LOC_Os02g37290		1.77951
	LOC_Os02g37300		2.50868
APK_ORTHOMCL19152
	AF546187.1_FG012	3.46385
	LOC_Os12g39400		2.73881
APK_ORTHOMCL11250
	GRMZM2G014729	1.09198
	GRMZM2G117564	1.22196
	LOC_Os07g43160		1.34638
APK_ORTHOMCL8135
	GRMZM2G477885	8
	LOC_Os03g47034		1.72505
APK_ORTHOMCL18620
	GRMZM2G516301	4.54346
	LOC_Os01g09100		2.73774
APK_ORTHOMCL4442
	GRMZM2G017624	-0.67688
	LOC_Os11g14180		-0.618222
APK_ORTHOMCL1062
	GRMZM2G131055	3.20661
	LOC_Os01g31370		1.93689
APK_ORTHOMCL10727
	LOC_Os05g33220		1.1487
APK_ORTHOMCL18072
	GRMZM2G125448	2.76951
	LOC_Os09g37180		1.51487
APK_ORTHOMCL16770
	GRMZM2G169966	3.09542
	LOC_Os05g39720		4.27247
APK_ORTHOMCL16262
	GRMZM2G149935	2.19896
	LOC_Os07g09670		4.52276
APK_ORTHOMCL2129
	GRMZM5G833389	0.62448
	LOC_Os05g40420		0.792623
APK_ORTHOMCL12794
	GRMZM2G029951	0.728438
	LOC_Os02g10290		-0.683586
APK_ORTHOMCL2736
	AC226248.1_FG002	2.30308
	LOC_Os05g34950		0.95286
APK_ORTHOMCL21681
	GRMZM2G366681	-1.62102
	LOC_Os03g61900		-1.03077
APK_ORTHOMCL1595
	GRMZM2G381441	5.03103
	LOC_Os03g64260		3.45357
APK_ORTHOMCL409
	GRMZM2G031938	1.37044
	GRMZM2G170128	0.916681
	LOC_Os03g37490		0.988963
APK_ORTHOMCL6858
	GRMZM2G125775	2.84821
	LOC_Os09g21710		3.01704
APK_ORTHOMCL12561
	GRMZM2G318843	2.11092
	LOC_Os07g43970		1.90472
APK_ORTHOMCL3328
	GRMZM2G077181	1.21467
	GRMZM2G340656	0.707625
	LOC_Os07g10840		1.91735
APK_ORTHOMCL16125
	GRMZM2G076343	3.66846
	LOC_Os04g01950		4.72397
APK_ORTHOMCL16373
	GRMZM2G377215	1.55295
	LOC_Os03g18910		1.50119
APK_ORTHOMCL11396
	GRMZM2G358153	1.76321
	LOC_Os10g28080		-1.38723
APK_ORTHOMCL1732
	GRMZM2G135743	1.03011
	LOC_Os01g65780		-0.923261
APK_ORTHOMCL17714
	GRMZM2G178955	1.33606
	LOC_Os02g55970		2.09487
APK_ORTHOMCL17923
	GRMZM2G137546	0.910312
	LOC_Os11g14190		-1.09958
APK_ORTHOMCL16159
	GRMZM2G467520	7.33597
	LOC_Os06g13940		4.43574
APK_ORTHOMCL1315
	GRMZM2G080530	-0.838802
	GRMZM2G464393	2.80775
	LOC_Os10g22980		-1.95682
APK_ORTHOMCL636
	GRMZM2G079127	1.99941
	GRMZM2G151903	1.92754
	LOC_Os12g03260		1.53183
APK_ORTHOMCL14062
	GRMZM2G091047	0.79841
	LOC_Os01g13930		0.742034
APK_ORTHOMCL8120
	GRMZM2G108077	0.675323
	LOC_Os04g59190		-1.70702
	LOC_Os04g59210		-1.67497
APK_ORTHOMCL144
	GRMZM2G056039	0.782024
	GRMZM2G310431	3.8044
	GRMZM2G340251	0.930516
	GRMZM2G428391	2.87524
	GRMZM5G802801	3.90702
	LOC_Os01g62290		2.83066
	LOC_Os03g16860		2.05464
	LOC_Os05g38530		2.33046
APK_ORTHOMCL18493
	GRMZM5G843434	-1.65379
	LOC_Os11g21804		-0.75162
APK_ORTHOMCL2403
	GRMZM2G030688	1.95202
	LOC_Os01g68650		1.68335
APK_ORTHOMCL17964
	GRMZM2G337330	1.01238
	LOC_Os03g36080		-0.875999
APK_ORTHOMCL17697
	GRMZM2G022514	1.27647
	GRMZM2G466298	2.38366
	LOC_Os02g48210		0.738948
APK_ORTHOMCL16363
	GRMZM2G318652	2.33043
	LOC_Os03g20330		2.66486
APK_ORTHOMCL14306
	GRMZM2G101245	4.15105
	LOC_Os08g35600		2.0335
APK_ORTHOMCL994
	GRMZM2G169558	1.47306
	GRMZM2G180775	1.32542
	GRMZM2G181231	1.79013
	LOC_Os02g43290		0.888528
	LOC_Os10g37190		0.620495
APK_ORTHOMCL4514
	GRMZM2G178074	0.917273
	LOC_Os02g56310		0.717734
APK_ORTHOMCL11512
	GRMZM2G140448	1.32321
	LOC_Os04g10160		-1.03267
APK_ORTHOMCL21307
	GRMZM2G103085	3.87083
	GRMZM2G173771	2.42126
	LOC_Os02g52670		3.64495
APK_ORTHOMCL1496
	GRMZM2G098875	2.69657
	LOC_Os03g13300		0.837817
APK_ORTHOMCL10296
	GRMZM2G079109	0.738315
	LOC_Os09g34860		3.53776
APK_ORTHOMCL4176
	GRMZM2G425249	2.81213
	LOC_Os01g51920		0.637012
APK_ORTHOMCL3227
	GRMZM5G880028	4.15066
	LOC_Os03g25760		2.60523
APK_ORTHOMCL21107
	GRMZM2G054588	0.882523
	LOC_Os05g03590		1.54222
APK_ORTHOMCL12404
	GRMZM2G343563	2.02163
	GRMZM2G463953	1.10056
	LOC_Os06g39912		0.646441
APK_ORTHOMCL4363
	GRMZM2G103559	2.45321
	GRMZM2G171822	3.36808
	LOC_Os03g44020		1.09629
APK_ORTHOMCL14126
	GRMZM2G340807	2.39828
	LOC_Os05g31620		1.3478
APK_ORTHOMCL12430
	GRMZM5G812326	5.35714
	LOC_Os01g29330		1.65078
APK_ORTHOMCL7794
	GRMZM2G068220	0.797306
	GRMZM2G358791	2.02649
	LOC_Os11g24060		1.00984
APK_ORTHOMCL131
	GRMZM2G069095	0.935515
	LOC_Os06g08080		0.679177
APK_ORTHOMCL6056
	GRMZM2G177220	-0.983806
	LOC_Os01g67770		-1.01694
APK_ORTHOMCL102
	GRMZM2G152179	3.26977
	LOC_Os01g20950		-1.1604
	LOC_Os11g04540		-1.24654
	LOC_Os12g04340		-0.997174
APK_ORTHOMCL21060
	GRMZM2G039864	1.248
	LOC_Os02g53870		0.708084
APK_ORTHOMCL17999
	GRMZM2G005954	4.55955
	LOC_Os09g26780		1.43976
APK_ORTHOMCL3431
	GRMZM2G117836	1.31895
	LOC_Os08g15230		-0.944489
APK_ORTHOMCL5092
	GRMZM2G003762	-0.763766
	LOC_Os11g05050		0.742623
	LOC_Os12g05050		1.02707
APK_ORTHOMCL17418
	GRMZM2G147346	3.36143
	LOC_Os10g33810		1.58388
APK_ORTHOMCL20266
	GRMZM2G364208	4.24956
	LOC_Os05g50100		4.61871
APK_ORTHOMCL12688
	GRMZM2G426917	1.60653
	LOC_Os01g02300		1.44448
APK_ORTHOMCL14475
	GRMZM2G054277	0.99743
	GRMZM2G179049	3.08202
	LOC_Os09g33490		1.9921
APK_ORTHOMCL4759
	GRMZM2G119168	1.5418
	LOC_Os03g16350		1.96683
APK_ORTHOMCL3772
	GRMZM2G142768	-1.11715
	LOC_Os02g57250		-0.787365
APK_ORTHOMCL7445
	GRMZM2G461537	2.15177
	LOC_Os02g32620		2.19356
APK_ORTHOMCL15784
	GRMZM2G045781	0.684541
	LOC_Os03g60880		1.1432
APK_ORTHOMCL4512
	GRMZM2G028830	1.61505
	GRMZM2G159700	2.97613
	LOC_Os02g40700		1.76914
APK_ORTHOMCL14457
	GRMZM2G082487	4.757
	LOC_Os09g15670		4.45493
APK_ORTHOMCL1537
	GRMZM2G110511	2.1157
	LOC_Os04g46980		1.97309
APK_ORTHOMCL6110
	GRMZM2G024476	6.47851
	LOC_Os01g56810		2.42515
APK_ORTHOMCL9625
	GRMZM2G414540	2.6383
	LOC_Os03g57310		1.51275
APK_ORTHOMCL3496
	GRMZM2G104559	-3.29913
	LOC_Os03g59570		1.16473
APK_ORTHOMCL881
	GRMZM5G872578	4.1239
	LOC_Os03g43770		0.981998
APK_ORTHOMCL17682
	GRMZM2G335685	2.34018
	LOC_Os02g46210		1.92401
APK_ORTHOMCL1103
	GRMZM2G006212	3.30633
	GRMZM2G080992	2.96378
	GRMZM2G135175	2.85567
	LOC_Os02g45380		2.76288
	LOC_Os04g48290		1.13973
APK_ORTHOMCL4475
	GRMZM2G134671	0.754388
	LOC_Os03g22770		4.38184
APK_ORTHOMCL4758
	GRMZM2G093736	2.76827
	LOC_Os12g38610		1.35751
APK_ORTHOMCL14187
	GRMZM2G068973	4.17003
	LOC_Os01g60020		2.12854
APK_ORTHOMCL13229
	LOC_Os01g70110		0.789812
APK_ORTHOMCL5733
	GRMZM2G346837	2.56665
	LOC_Os02g33600		1.61593
APK_ORTHOMCL12739
	GRMZM2G118766	3.61137
	LOC_Os02g40820		0.888756
APK_ORTHOMCL17995
	GRMZM2G057779	1.32211
	LOC_Os09g26300		0.941605
APK_ORTHOMCL18563
	GRMZM2G180650	3.84455
	LOC_Os01g09150		1.51462
APK_ORTHOMCL3482
	GRMZM2G330049	0.617581
	LOC_Os09g25090		1.1597
APK_ORTHOMCL14659
	GRMZM2G094510	1.46118
	LOC_Os06g05420		4.32698
	LOC_Os06g05430		1.0546
APK_ORTHOMCL21690
	LOC_Os01g45700		0.715118
APK_ORTHOMCL3908
	GRMZM2G160417	2.29473
	GRMZM2G393897	1.14592
	LOC_Os05g49290		0.904526
APK_ORTHOMCL17854
	GRMZM2G131442	4.92833
	LOC_Os11g45740		1.3477
APK_ORTHOMCL1760
	GRMZM2G046284	0.994263
	GRMZM2G155253	1.47898
	LOC_Os11g07020		-1.13971
APK_ORTHOMCL991
	GRMZM2G042660	1.22533
	LOC_Os06g23114		-0.682332
APK_ORTHOMCL853
	GRMZM2G066274	0.755653
	LOC_Os03g18630		1.32486
	LOC_Os11g01620		1.1202
	LOC_Os12g01700		1.2122
APK_ORTHOMCL13065
	GRMZM2G154332	-0.747847
	LOC_Os02g52990		-0.872556
APK_ORTHOMCL1507
	GRMZM2G047867	2.74703
	LOC_Os06g33710		-1.29082
APK_ORTHOMCL507
	GRMZM2G372068	2.5426
	GRMZM2G426415	1.49874
	LOC_Os11g38650		0.943222
APK_ORTHOMCL16182
	GRMZM2G055982	1.81269
	LOC_Os06g10160		2.22293
APK_ORTHOMCL13593
	GRMZM2G088819	4.1248
	LOC_Os09g24580		1.6176
APK_ORTHOMCL909
	GRMZM2G151763	1.55773
	GRMZM5G812272	2.83432
	LOC_Os01g47560		2.28433
APK_ORTHOMCL14041
	GRMZM2G467671	2.07766
	LOC_Os01g04580		1.75573
APK_ORTHOMCL16169
	GRMZM2G329195	1.72263
	LOC_Os06g11450		1.49495
APK_ORTHOMCL20277
	GRMZM2G456487	1.77639
	LOC_Os05g47770		1.60224
APK_ORTHOMCL1737
	GRMZM2G120320	6.1533
	GRMZM2G125653	1.9576
	LOC_Os02g08440		2.88526
	LOC_Os09g25060		2.95487
APK_ORTHOMCL364
	GRMZM2G065557	-0.831681
	LOC_Os05g06780		-0.903543
APK_ORTHOMCL3188
	GRMZM2G070849	0.973404
	GRMZM2G134279	0.712077
	LOC_Os03g20090		1.62091
APK_ORTHOMCL731
	GRMZM2G060517	8
	LOC_Os09g39810		8
APK_ORTHOMCL2430
	GRMZM2G443509	-0.687598
	LOC_Os04g33080		-1.1982
APK_ORTHOMCL13744
	GRMZM2G097342	1.96106
	LOC_Os08g32520		-0.710282
APK_ORTHOMCL2527
	GRMZM2G168890	0.68532
	LOC_Os06g47860		1.10221
APK_ORTHOMCL7662
	GRMZM2G119623	-0.695126
	LOC_Os02g13100		-0.961782
APK_ORTHOMCL1311
	GRMZM2G103342	2.43994
	LOC_Os01g73170		1.21812
APK_ORTHOMCL18020
	GRMZM2G165234	4.74557
	LOC_Os09g29300		1.3672
APK_ORTHOMCL13833
	GRMZM2G053833	2.27899
	GRMZM2G459663	2.17958
	LOC_Os07g43800		1.53529
APK_ORTHOMCL12586
	GRMZM2G160611	1.59373
	LOC_Os03g51470		1.33071
APK_ORTHOMCL5614
	GRMZM2G096454	5.6835
	LOC_Os07g39720		3.20596
APK_ORTHOMCL1570
	GRMZM2G448883	1.4012
	LOC_Os02g52040		1.05116
APK_ORTHOMCL12671
	GRMZM2G122543	2.28764
	GRMZM2G177878	3.32181
	LOC_Os03g12820		1.62209
APK_ORTHOMCL298
	GRMZM2G028821	-0.616169
	GRMZM2G475059	3.03645
	LOC_Os10g38700		0.945011
APK_ORTHOMCL574
	GRMZM5G838435	0.851415
	LOC_Os05g19150		0.848711
APK_ORTHOMCL12694
	GRMZM2G305900	2.78483
	GRMZM2G375159	3.20733
	LOC_Os01g08380		1.89798
APK_ORTHOMCL969
	GRMZM2G028568	1.0727
	GRMZM2G144028	1.10668
	LOC_Os01g04409		1.64151
APK_ORTHOMCL14330
	GRMZM2G423643	2.40622
	LOC_Os02g31080		3.56757
APK_ORTHOMCL699
	GRMZM2G479340	1.40646
	LOC_Os03g32170		1.03692
APK_ORTHOMCL17254
	LOC_Os02g13800		1.73758
APK_ORTHOMCL4736
	GRMZM2G014071	2.13415
	GRMZM2G152739	4.01559
	LOC_Os11g09010		3.84392
APK_ORTHOMCL1904
	GRMZM2G003663	-1.20262
	LOC_Os01g47050		-1.40161
APK_ORTHOMCL1472
	GRMZM2G138396	4.91294
	GRMZM2G369472	6.97793
	LOC_Os08g36920		6.52884
	LOC_Os09g28440		6.319
APK_ORTHOMCL14684
	GRMZM2G161827	1.9695
	LOC_Os10g38160		3.5301
	LOC_Os10g38340		7.29933
APK_ORTHOMCL21739
	GRMZM2G406089	3.91846
	LOC_Os02g11870		3.71679
APK_ORTHOMCL1447
	GRMZM2G078500	1.3029
	GRMZM2G092817	0.887818
	LOC_Os01g65690		-3.28114
APK_ORTHOMCL12963
	GRMZM2G167613	0.658879
	LOC_Os04g15920		1.14685
APK_ORTHOMCL14141
	GRMZM2G448607	1.06743
	LOC_Os05g03860		1.0857
APK_ORTHOMCL4012
	GRMZM2G020148	-1.15174
	LOC_Os01g15770		1.16376
APK_ORTHOMCL6107
	GRMZM2G356076	3.92634
	LOC_Os07g40630		3.09343
APK_ORTHOMCL8113
	GRMZM2G176537	1.65071
	GRMZM2G420280	5.33936
	LOC_Os04g35250		0.97653
APK_ORTHOMCL3559
	GRMZM2G016521	3.85625
	LOC_Os08g34800		2.99568
APK_ORTHOMCL20445
	GRMZM2G018873	1.93561
	LOC_Os02g10730		1.30129
APK_ORTHOMCL6500
	GRMZM2G181551	1.4397
	GRMZM2G327692	1.69305
	LOC_Os03g23010		2.14613
APK_ORTHOMCL16222
	GRMZM2G106276	0.676159
	LOC_Os06g04850		1.11462
APK_ORTHOMCL4051
	GRMZM2G041141	2.86405
	LOC_Os02g34410		2.203
APK_ORTHOMCL10446
	GRMZM2G015844	1.32978
	LOC_Os04g37670		0.836798
APK_ORTHOMCL11235
	LOC_Os03g53360		0.748508
APK_ORTHOMCL2431
	GRMZM2G153206	1.13769
	LOC_Os12g35670		1.08342
APK_ORTHOMCL16952
	GRMZM2G408537	3.22219
	LOC_Os01g44120		5.60958
APK_ORTHOMCL1424
	GRMZM2G047456	0.856231
	GRMZM2G136042	-1.27819
	LOC_Os03g55420		0.962628
	LOC_Os07g02440		-1.0189
APK_ORTHOMCL6391
	GRMZM2G353024	1.17279
	LOC_Os11g02610		-0.764089
APK_ORTHOMCL14053
	GRMZM2G397755	4.4787
	LOC_Os01g09990		1.13645
APK_ORTHOMCL18562
	GRMZM2G177227	0.963128
	LOC_Os01g67820		1.97579
APK_ORTHOMCL16974
	GRMZM2G453805	1.72722
	LOC_Os01g47070		-0.677106
APK_ORTHOMCL11508
	GRMZM2G055180	3.17822
	LOC_Os04g46220		1.43027
APK_ORTHOMCL1207
	GRMZM2G018876	-0.745357
	LOC_Os02g39360		-2.57065
	LOC_Os04g41560		-0.721922
APK_ORTHOMCL575
	GRMZM2G066923	2.31783
	LOC_Os07g37100		0.78583
APK_ORTHOMCL1040
	GRMZM2G039886	3.32339
	GRMZM2G119316	1.82923
	LOC_Os05g48810		3.44721
APK_ORTHOMCL6677
	GRMZM2G115491	2.16633
	LOC_Os02g32980		1.16057
APK_ORTHOMCL10404
	GRMZM2G313184	-1.45977
	LOC_Os08g02110		-0.958806
APK_ORTHOMCL286
	GRMZM2G090328	1.92278
	GRMZM2G453575	4.18405
	LOC_Os02g13190		1.10774
	LOC_Os02g13220		2.06862
	LOC_Os02g13260		2.16118
APK_ORTHOMCL20420
	GRMZM2G168552	0.786991
	LOC_Os01g73250		2.6016
APK_ORTHOMCL16539
	GRMZM2G000035	2.52511
	LOC_Os01g02130		3.27925
APK_ORTHOMCL3586
	GRMZM2G097934	3.54865
	LOC_Os06g32960		9
	LOC_Os06g32990		1.48886
	LOC_Os06g33080		2.89598
	LOC_Os06g33100		1.42946
APK_ORTHOMCL21498
	GRMZM2G158682	-1.57232
	LOC_Os10g39980		-0.949321
APK_ORTHOMCL14372
	GRMZM2G084445	1.10065
	LOC_Os02g52490		1.68586
APK_ORTHOMCL8109
	GRMZM2G016264	3.3187
	GRMZM2G159179	5.40484
	GRMZM2G424804	5.77295
	LOC_Os11g05380		4.70634
	LOC_Os12g05440		4.98449
APK_ORTHOMCL1938
	GRMZM2G123452	0.621117
	LOC_Os10g35630		2.33408
APK_ORTHOMCL1768
	GRMZM2G021777	-1.3262
	GRMZM2G038783	1.99123
	LOC_Os02g39710		-1.04842
APK_ORTHOMCL1373
	GRMZM2G010000	2.5661
	GRMZM2G031637	1.01299
	LOC_Os03g19200		1.13481
APK_ORTHOMCL17475
	GRMZM2G093270	1.37967
	LOC_Os10g42410		3.67657
APK_ORTHOMCL439
	GRMZM2G082227	0.695382
	LOC_Os03g02900		-1.03168
APK_ORTHOMCL757
	GRMZM2G125923	4.09198
	GRMZM2G437912	4.14849
	GRMZM2G466543	1.43719
	LOC_Os04g33390		2.12223
APK_ORTHOMCL5493
	GRMZM2G055575	1.23648
	LOC_Os03g03510		0.712556
APK_ORTHOMCL1894
	GRMZM2G407626	1.63325
	LOC_Os01g56030		-0.972894
APK_ORTHOMCL20213
	GRMZM2G090584	4.78488
	LOC_Os01g02920		0.684149
APK_ORTHOMCL386
	GRMZM2G045849	-1.05244
	LOC_Os05g39540		-1.93379
APK_ORTHOMCL453
	GRMZM2G160175	1.36718
	LOC_Os04g59120		8
APK_ORTHOMCL399
	GRMZM2G164814	2.35111
	LOC_Os01g66010		1.47661
	LOC_Os05g34980		0.991408
APK_ORTHOMCL7086
	GRMZM2G451769	3.35069
	LOC_Os03g19260		1.44316
APK_ORTHOMCL15007
	AC207043.3_FG002	3.71924
	LOC_Os02g07690		3.34039
APK_ORTHOMCL841
	GRMZM2G128971	2.13299
	LOC_Os03g18070		1.6669
APK_ORTHOMCL482
	GRMZM2G064969	1.95787
	LOC_Os08g02030		1.51276
APK_ORTHOMCL11262
	LOC_Os06g47750		-1.30089
APK_ORTHOMCL16582
	GRMZM2G144615	-1.15344
	LOC_Os01g08830		-0.717927
APK_ORTHOMCL16766
	GRMZM2G125034	3.85187
	LOC_Os05g39930		2.90429
APK_ORTHOMCL2658
	GRMZM2G000603	1.45359
	LOC_Os12g09640		3.26217
APK_ORTHOMCL14165
	GRMZM2G165099	5.2858
	LOC_Os01g50400		3.862
APK_ORTHOMCL872
	GRMZM2G159724	1.47352
	LOC_Os05g09440		1.15231
APK_ORTHOMCL5600
	GRMZM2G100524	-0.71234
	LOC_Os03g61780		-1.01235
APK_ORTHOMCL3126
	GRMZM2G148904	5.78557
	LOC_Os01g20206		3.46039
APK_ORTHOMCL173
	GRMZM2G046382	2.02999
	GRMZM2G158232	1.97092
	GRMZM2G306679	7.2324
	LOC_Os03g15960		2.17098
APK_ORTHOMCL1878
	GRMZM2G386209	1.33567
	LOC_Os08g41280		0.776715
APK_ORTHOMCL13232
	AC203909.3_FG003	0.887378
	LOC_Os08g06170		1.23351
APK_ORTHOMCL13082
	GRMZM2G474326	2.04169
	LOC_Os01g54890		2.71408
APK_ORTHOMCL5886
	GRMZM2G451314	0.760325
	LOC_Os02g33710		-0.790925
APK_ORTHOMCL17238
	GRMZM2G045319	2.09901
	LOC_Os02g11020		2.90826
APK_ORTHOMCL4806
	GRMZM2G044481	2.27774
	LOC_Os02g17780		1.99152
APK_ORTHOMCL12462
	GRMZM2G112830	1.70822
	LOC_Os02g44230		2.0589
APK_ORTHOMCL4219
	GRMZM2G169931	1.41448
	LOC_Os10g42320		1.40012
APK_ORTHOMCL18565
	GRMZM2G306143	-1.33073
	LOC_Os01g58240		-1.47902
	LOC_Os01g58270		-2.05326
APK_ORTHOMCL1562
	AC203966.5_FG005	0.916756
	LOC_Os03g63970		-1.1166
APK_ORTHOMCL12822
	GRMZM2G082484	0.644784
	LOC_Os10g36650		0.812766
APK_ORTHOMCL11300
	GRMZM2G101409	1.32074
	LOC_Os07g48710		2.46624
APK_ORTHOMCL1714
	GRMZM2G069773	1.40689
	GRMZM2G133958	0.781522
	LOC_Os02g03230		-0.703072
APK_ORTHOMCL2131
	GRMZM2G307823	2.21272
	LOC_Os06g14190		0.882305
APK_ORTHOMCL13259
	GRMZM2G116640	3.04615
	LOC_Os02g22160		3.02328
APK_ORTHOMCL17456
	GRMZM2G327907	4.43625
	LOC_Os10g39660		4.56561
APK_ORTHOMCL3180
	GRMZM2G031001	1.78366
	GRMZM2G159500	1.48346
	LOC_Os03g21030		1.05016
APK_ORTHOMCL16788
	GRMZM2G027960	1.63221
	LOC_Os05g37190		1.55013
APK_ORTHOMCL21615
	GRMZM2G321839	1.80852
	LOC_Os01g57730		-0.757633
APK_ORTHOMCL2318
	GRMZM2G308503	1.74719
	LOC_Os09g27330		2.14808
APK_ORTHOMCL16594
	GRMZM2G068322	-0.705609
	LOC_Os01g09880		0.676553
APK_ORTHOMCL17292
	GRMZM2G059544	-1.6841
	LOC_Os08g01780		-1.38191
APK_ORTHOMCL14478
	GRMZM2G069082	4.61353
	GRMZM2G124037	5.47002
	LOC_Os09g35020		3.32897
APK_ORTHOMCL14008
	GRMZM2G036351	5.32016
	GRMZM2G445634	4.71481
	LOC_Os03g08330		3.54707
APK_ORTHOMCL13972
	GRMZM2G038015	0.827918
	LOC_Os03g19370		2.51715
APK_ORTHOMCL775
	GRMZM5G866954	-0.668501
	LOC_Os01g64700		-0.676643
APK_ORTHOMCL17184
	GRMZM2G374074	3.37672
	LOC_Os02g04130		4.0287
APK_ORTHOMCL16101
	LOC_Os06g41450		-0.88786
APK_ORTHOMCL16989
	LOC_Os01g48710		-1.34151
APK_ORTHOMCL2091
	GRMZM2G007587	-1.04725
	LOC_Os10g21930		-0.865048
APK_ORTHOMCL7189
	GRMZM2G097704	2.98255
	LOC_Os02g43700		1.42749
APK_ORTHOMCL5697
	GRMZM2G118951	1.22687
	LOC_Os05g11010		0.794527
APK_ORTHOMCL24915
	GRMZM2G023847	1.74316
	LOC_Os08g37670		0.740734
APK_ORTHOMCL3510
	GRMZM2G110080	-0.894015
	LOC_Os02g18880		-1.48042
	LOC_Os02g18930		-2.03917
APK_ORTHOMCL10721
	GRMZM2G063048	2.58766
	LOC_Os03g22780		1.27147
APK_ORTHOMCL1351
	GRMZM2G092923	1.3041
	GRMZM2G150014	0.759985
	LOC_Os04g57540		2.52067
APK_ORTHOMCL16992
	GRMZM5G835704	1.37048
	LOC_Os01g50310		0.781433
APK_ORTHOMCL14611
	GRMZM2G018436	1.01822
	LOC_Os12g03050		2.10109
APK_ORTHOMCL17371
	GRMZM2G131476	-0.975204
	LOC_Os10g01470		0.755361
APK_ORTHOMCL4389
	GRMZM2G036703	5.06843
	GRMZM2G148087	4.58903
	LOC_Os01g61080		3.82648
APK_ORTHOMCL6134
	GRMZM2G166430	1.43612
	LOC_Os06g46250		1.10729
APK_ORTHOMCL1350
	GRMZM2G008290	3.74591
	LOC_Os10g30450		0.928954
APK_ORTHOMCL13010
	GRMZM2G059740	2.65839
	LOC_Os04g56110		1.7197
APK_ORTHOMCL16410
	GRMZM2G035552	1.75791
	LOC_Os03g14370		3.21177
APK_ORTHOMCL18335
	GRMZM2G343317	1.95513
	LOC_Os04g57760		1.10589
APK_ORTHOMCL9368
	GRMZM2G132461	0.831688
	LOC_Os05g31750		1.74126
APK_ORTHOMCL1426
	GRMZM2G002104	1.24066
	GRMZM2G386460	1.34252
	LOC_Os09g28340		0.947617
APK_ORTHOMCL21583
	GRMZM2G180328	2.19386
	LOC_Os05g34830		5.17776
APK_ORTHOMCL4944
	GRMZM2G114751	-1.85267
	LOC_Os09g25810		1.06563
APK_ORTHOMCL328
	GRMZM2G434557	-1.36558
	LOC_Os04g59020		-1.31482
APK_ORTHOMCL16987
	GRMZM2G327189	2.32697
	LOC_Os01g48290		2.89477
APK_ORTHOMCL2706
	GRMZM2G087254	3.73648
	LOC_Os07g32570		7.12485
APK_ORTHOMCL1503
	GRMZM2G176430	-1.05816
	LOC_Os08g39370		0.863928
	LOC_Os09g31130		2.17471
APK_ORTHOMCL9697
	GRMZM2G400489	1.06352
	LOC_Os01g09280		1.22679
APK_ORTHOMCL17363
	GRMZM2G094599	1.50242
	LOC_Os10g05730		1.54517
APK_ORTHOMCL1657
	GRMZM2G022679	2.80204
	LOC_Os01g55240		1.79124
APK_ORTHOMCL3971
	LOC_Os01g50440		0.791004
APK_ORTHOMCL4814
	GRMZM2G031323	2.53379
	GRMZM2G166337	1.47523
	LOC_Os07g37210		2.09445
APK_ORTHOMCL18567
	GRMZM2G311347	1.451
	LOC_Os01g52740		1.31599
APK_ORTHOMCL3137
	GRMZM2G136884	2.89472
	LOC_Os02g21040		2.6695
APK_ORTHOMCL5012
	GRMZM2G124495	-1.1252
	LOC_Os04g56990		-2.5747
APK_ORTHOMCL20977
	GRMZM2G022242	1.51438
	LOC_Os07g05420		1.18369
APK_ORTHOMCL14158
	GRMZM2G122028	2.67637
	GRMZM2G176182	3.11604
	LOC_Os01g45250		3.72126
APK_ORTHOMCL16127
	GRMZM2G138370	4.89554
	LOC_Os06g33970		4.82766
APK_ORTHOMCL12830
	GRMZM2G117378	3.88137
	LOC_Os08g37180		1.54471
APK_ORTHOMCL2774
	GRMZM2G144109	2.93767
	LOC_Os03g60650		1.66685
APK_ORTHOMCL3341
	GRMZM2G152470	0.949319
	LOC_Os10g28630		1.01904
APK_ORTHOMCL365
	GRMZM2G065144	1.63659
	GRMZM2G441541	4.24473
	LOC_Os11g33120		0.802231
APK_ORTHOMCL633
	LOC_Os04g52390		-0.882083
APK_ORTHOMCL984
	GRMZM2G174558	2.55087
	GRMZM2G180668	1.62726
	GRMZM2G314520	1.58919
	LOC_Os01g54400		0.723612
	LOC_Os05g44270		1.33738
APK_ORTHOMCL8050
	GRMZM2G092945	0.994016
	LOC_Os01g65670		-0.875279
APK_ORTHOMCL18492
	GRMZM2G107414	-0.780391
	LOC_Os02g52300		-1.21792
APK_ORTHOMCL16046
	GRMZM5G881887	1.36231
	LOC_Os06g44170		3.64989
APK_ORTHOMCL52
	GRMZM2G122498	-1.88522
	LOC_Os02g09240		-0.954815
	LOC_Os02g09250		-1.20466
APK_ORTHOMCL783
	GRMZM2G149756	2.51173
	GRMZM2G457562	6.19927
	LOC_Os01g64790		1.99701
APK_ORTHOMCL1887
	GRMZM2G047626	-1.02472
	GRMZM2G048136	-1.29941
	LOC_Os11g47460		-1.36009
	LOC_Os12g37970		-2.04273
APK_ORTHOMCL2599
	GRMZM2G172230	2.35847
	LOC_Os02g32520		1.32821
APK_ORTHOMCL1332
	GRMZM2G026926	1.45257
	GRMZM2G300924	2.9174
	LOC_Os02g42585		2.81288
APK_ORTHOMCL15989
	GRMZM2G465987	4.0539
	LOC_Os07g36570		1.40293
APK_ORTHOMCL796
	GRMZM2G387360	-1.13861
	LOC_Os10g36170		1.17788
APK_ORTHOMCL12998
	GRMZM2G401339	4.20735
	LOC_Os04g51680		1.02072
APK_ORTHOMCL8936
	GRMZM2G023786	2.61746
	LOC_Os01g42190		2.93153
APK_ORTHOMCL530
	LOC_Os02g51799		1.24713
APK_ORTHOMCL4331
	GRMZM2G091124	1.12881
	LOC_Os02g32580		0.936461
	LOC_Os04g33310		1.47278
APK_ORTHOMCL6710
	GRMZM2G441903	1.93011
	LOC_Os08g39450		1.58823
APK_ORTHOMCL4124
	GRMZM5G871347	3.14963
	LOC_Os01g14440		4.29571
APK_ORTHOMCL11711
	AC234163.1_FG002	0.631229
	LOC_Os09g23530		0.609736
	LOC_Os09g23560		1.43818
APK_ORTHOMCL10850
	GRMZM2G335242	3.5927
	LOC_Os06g14240		2.49773
APK_ORTHOMCL1611
	GRMZM2G077316	1.21009
	LOC_Os03g32314		0.803673
APK_ORTHOMCL5182
	GRMZM2G033846	3.26874
	LOC_Os03g19720		3.71168
APK_ORTHOMCL126
	GRMZM2G099376	2.473
	LOC_Os12g03594		-1.11238
APK_ORTHOMCL13623
	GRMZM2G039757	3.92274
	LOC_Os07g44410		1.3048
APK_ORTHOMCL4726
	GRMZM2G455809	2.99552
	LOC_Os03g18740		1.94142
APK_ORTHOMCL14193
	GRMZM2G112799	1.48796
	GRMZM2G376061	3.86867
	LOC_Os01g62190		2.22299
APK_ORTHOMCL14095
	GRMZM2G038183	1.30635
	GRMZM5G803565	2.81155
	LOC_Os05g48760		0.755152
APK_ORTHOMCL17970
	GRMZM2G141679	0.683986
	LOC_Os09g20350		0.776968
APK_ORTHOMCL1819
	GRMZM2G480850	0.755469
	LOC_Os03g19380		-0.810103
APK_ORTHOMCL16240
	GRMZM2G104231	0.921463
	LOC_Os07g19444		0.67579
APK_ORTHOMCL520
	GRMZM2G039618	3.87809
	GRMZM2G374629	0.832497
	LOC_Os11g06440		1.10326
APK_ORTHOMCL6315
	GRMZM2G041175	2.25191
	LOC_Os09g25760		0.77935
APK_ORTHOMCL14104
	GRMZM2G132212	2.73027
	LOC_Os05g44770		1.66077
APK_ORTHOMCL18071
	GRMZM2G420910	1.52432
	LOC_Os09g37012		1.57427
APK_ORTHOMCL3078
	GRMZM2G022915	1.93705
	GRMZM2G171279	1.01345
	LOC_Os01g45990		-1.12529
APK_ORTHOMCL631
	GRMZM2G178886	2.01591
	GRMZM2G311898	1.7983
	LOC_Os01g47760		1.98421
	LOC_Os05g48930		3.08119
APK_ORTHOMCL203
	GRMZM2G140996	1.62449
	LOC_Os05g43940		8
APK_ORTHOMCL16656
	GRMZM2G099003	2.55119
	LOC_Os01g21250		2.32805
APK_ORTHOMCL20677
	GRMZM2G320705	-0.714752
	LOC_Os11g29210		-0.875535
APK_ORTHOMCL5291
	GRMZM2G023683	5.77708
	GRMZM2G133095	5.17149
	LOC_Os05g31970		3.89391
APK_ORTHOMCL21704
	GRMZM2G380738	2.4301
	LOC_Os05g48210		2.30623
APK_ORTHOMCL11409
	GRMZM5G818106	1.73865
	LOC_Os05g49840		1.20819
APK_ORTHOMCL17609
	GRMZM2G000380	-2.06999
	LOC_Os02g36350		-0.916067
APK_ORTHOMCL569
	GRMZM2G050748	-1.74761
	GRMZM2G304712	2.95386
	LOC_Os02g09510		1.52431
APK_ORTHOMCL11430
	GRMZM2G022645	1.77616
	LOC_Os02g45750		1.58526
APK_ORTHOMCL7052
	GRMZM2G119287	1.31177
	LOC_Os11g37670		0.820588
APK_ORTHOMCL17936
	GRMZM2G123667	3.52119
	LOC_Os11g08210		4.99777
APK_ORTHOMCL2104
	GRMZM2G014672	1.31648
	GRMZM2G128617	3.72178
	LOC_Os03g53400		4.10314
APK_ORTHOMCL4473
	GRMZM2G053503	1.65625
	LOC_Os01g21120		1.52281
APK_ORTHOMCL18142
	GRMZM2G357443	1.9971
	LOC_Os11g01050		3.39618
APK_ORTHOMCL14343
	GRMZM2G094602	0.823041
	LOC_Os02g40664		0.962754
APK_ORTHOMCL7770
	GRMZM2G027726	1.78365
	LOC_Os02g03280		5.36637
APK_ORTHOMCL12326
	GRMZM2G477139	6.13771
	LOC_Os10g05660		3.36067
APK_ORTHOMCL2631
	GRMZM2G008712	-2.70454
	GRMZM2G086835	-1.35268
	LOC_Os12g39220		-1.02683
APK_ORTHOMCL11339
	GRMZM2G077789	1.5385
	GRMZM2G160838	2.61717
	LOC_Os05g35500		1.40894
APK_ORTHOMCL14514
	GRMZM2G401883	0.602835
	LOC_Os04g01500		0.950017
APK_ORTHOMCL3294
	GRMZM2G074759	1.44506
	GRMZM2G333861	2.18043
	LOC_Os04g58710		0.997957
APK_ORTHOMCL907
	GRMZM5G844703	-0.865635
	LOC_Os09g20240		-0.922394
APK_ORTHOMCL7095
	GRMZM2G040387	-1.03176
	LOC_Os10g28710		-0.665916
APK_ORTHOMCL14692
	GRMZM2G178817	2.59127
	LOC_Os12g05840		2.14924
	LOC_Os12g05860		3.22094
	LOC_Os12g05870		2.1814
APK_ORTHOMCL1307
	GRMZM2G076936	-1.87902
	LOC_Os09g23820		-1.30591
APK_ORTHOMCL163
	GRMZM2G102760	3.72958
	GRMZM2G109056	2.309
	GRMZM2G109130	1.78067
	LOC_Os03g49380		0.833414
APK_ORTHOMCL2494
	GRMZM2G098696	3.22773
	GRMZM2G164909	2.16903
	LOC_Os08g43334		4.16739
	LOC_Os09g35790		3.19595
APK_ORTHOMCL4828
	GRMZM2G060253	0.608341
	LOC_Os02g15810		1.04422
APK_ORTHOMCL12684
	GRMZM2G037193	0.819125
	LOC_Os03g01990		3.14417
APK_ORTHOMCL3730
	AC225718.2_FG006	2.68577
	LOC_Os06g46950		2.64887
APK_ORTHOMCL1149
	GRMZM2G024350	1.96271
	LOC_Os10g03390		-0.768719
APK_ORTHOMCL8647
	GRMZM2G362298	5.19336
	LOC_Os06g05790		-1.14438
APK_ORTHOMCL21520
	GRMZM2G165044	3.49862
	LOC_Os01g06590		4.15986
APK_ORTHOMCL18433
	GRMZM2G056505	-0.843283
	LOC_Os02g36590		2.28306
APK_ORTHOMCL346
	GRMZM2G390345	-0.837913
	LOC_Os03g43590		2.39682
APK_ORTHOMCL21768
	GRMZM2G428216	-1.48913
	LOC_Os12g40180		1.08569
APK_ORTHOMCL6889
	GRMZM2G463415	1.39903
	LOC_Os01g62370		-0.915762
[truncated: 938 more rows]
